# Supplementary material for: High-Throughput Determination of Exchange Rates of Unmodified and PTM-Containing Peptides Using HX-MS
Source: Mol Cell Proteomics. 2025 Jan 7;24(2):100904. doi: 10.1016/j.mcpro.2025.100904 (PMC11875167; doi:10.1016/j.mcpro.2025.100904)
Supplement: Supplemental Tables [file mmc2.xlsx]

## Sheet: Contents
Table	Description
Supp Table 1	Fig 1B: Protein identifications using PAL-Orbitrap HF
Supp Table 2	Fig. 2A: D-uptake values of the cell digest
Supp Table 3	Fig 2C: Sum of squares, PFs, % Helicity
Supp Table 4	List of attributes (peptides package and manually added)
Supp Table 5	D-uptake values of acetylated and non-mod peptides
Supp Table 6	Grouped peptides based on D-uptake of uncorrected data
Supp Table 7	D-uptake values of phoshporylated and non-mod peptides
Supp Table 8	Grouped peptides based on D-uptake of uncorrected data
Supp Table 9	Jurkat peptide identifications using PAL-Orbitrap HF

## Sheet: TableS1_Fig1B_ProteinIDs
groupNum	subgroupNum	numSpectra	numPepsUnique	scoreUnique	percentCoverage	totalIntensity	protein_mw	accession_number	entry_name	database	species
1	1.1	81	36	453.37	59.8	1920000000	83605	P08238	Heat shock protein HSP 90-beta	UniProt.human.20171228.RISnrNF.553smORFs.264contams.fasta	HUMAN
1	1.2	72	34	400.36	50.6	1830000000	85057.6	P07900	Heat shock protein HSP 90-alpha	UniProt.human.20171228.RISnrNF.553smORFs.264contams.fasta	HUMAN
3	3.1	64	29	365.76	69.6	963000000	58506.4	P14618	Pyruvate kinase PKM	UniProt.human.20171228.RISnrNF.553smORFs.264contams.fasta	HUMAN
6	6.1	62	26	324.1	54.1	1190000000	71125	P11142	Heat shock cognate 71 kDa protein	UniProt.human.20171228.RISnrNF.553smORFs.264contams.fasta	HUMAN
2	2.1	103	25	369.07	73.1	4080000000	50126.4	P07437	Tubulin beta chain	UniProt.human.20171228.RISnrNF.553smORFs.264contams.fasta	HUMAN
2	2.2	82	25	357.79	73	3430000000	50286.6	P68371	Tubulin beta-4B chain	UniProt.human.20171228.RISnrNF.553smORFs.264contams.fasta	HUMAN
5	5.1	88	24	327.09	73	6710000000	42134.4	P63261	Actin, cytoplasmic 2	UniProt.human.20171228.RISnrNF.553smORFs.264contams.fasta	HUMAN
5	5.2	88	24	326.55	73	6740000000	42078.3	P60709	Actin, cytoplasmic 1	UniProt.human.20171228.RISnrNF.553smORFs.264contams.fasta	HUMAN
7	7.1	65	24	306.2	67.2	1930000000	47510.4	P06733	Alpha-enolase	UniProt.human.20171228.RISnrNF.553smORFs.264contams.fasta	HUMAN
11	11.1	42	24	271.29	40	481000000	96306.4	P13639	Elongation factor 2	UniProt.human.20171228.RISnrNF.553smORFs.264contams.fasta	HUMAN
4	4.1	67	23	346.56	77.1	2220000000	50835.4	P68363	Tubulin alpha-1B chain	UniProt.human.20171228.RISnrNF.553smORFs.264contams.fasta	HUMAN
9	9.1	48	22	293.8	63.7	821000000	45013.3	P00558	Phosphoglycerate kinase 1	UniProt.human.20171228.RISnrNF.553smORFs.264contams.fasta	HUMAN
14	14.1	35	22	222.13	47.6	397000000	67933	P26038	Moesin	UniProt.human.20171228.RISnrNF.553smORFs.264contams.fasta	HUMAN
8	8.1	43	21	294.77	55.1	721000000	61224.7	P10809	60 kDa heat shock protein, mitochondrial	UniProt.human.20171228.RISnrNF.553smORFs.264contams.fasta	HUMAN
12	12.1	36	21	253.57	47	569000000	70857.7	P13796	Plastin-2	UniProt.human.20171228.RISnrNF.553smORFs.264contams.fasta	HUMAN
10	10.1	61	20	277.65	72.8	4000000000	36223.7	P04406	Glyceraldehyde-3-phosphate dehydrogenase	UniProt.human.20171228.RISnrNF.553smORFs.264contams.fasta	HUMAN
13	13.1	44	18	245.53	52.8	1620000000	50482.3	P68104	Elongation factor 1-alpha 1	UniProt.human.20171228.RISnrNF.553smORFs.264contams.fasta	HUMAN
15	15.1	39	18	212.72	63.8	1040000000	36973.3	P00338	L-lactate dehydrogenase A chain	UniProt.human.20171228.RISnrNF.553smORFs.264contams.fasta	HUMAN
17	17.1	33	18	195.93	26.4	363000000	76670.1	P19338	Nucleolin	UniProt.human.20171228.RISnrNF.553smORFs.264contams.fasta	HUMAN
23	23.1	29	18	159.76	39.2	162000000	60190.1	P50990	T-complex protein 1 subunit theta	UniProt.human.20171228.RISnrNF.553smORFs.264contams.fasta	HUMAN
16	16.1	33	17	209.54	68.4	372000000	39875.7	P04075	Fructose-bisphosphate aldolase A	UniProt.human.20171228.RISnrNF.553smORFs.264contams.fasta	HUMAN
18	18.1	34	17	189.28	54.9	606000000	37486.1	P22626	Heterogeneous nuclear ribonucleoproteins A2/B1	UniProt.human.20171228.RISnrNF.553smORFs.264contams.fasta	HUMAN
19	19.1	26	17	174.71	11.6	119000000	227784	P35579	Myosin-9	UniProt.human.20171228.RISnrNF.553smORFs.264contams.fasta	HUMAN
15	15.2	34	16	198.97	53.8	729000000	36923.1	P07195	L-lactate dehydrogenase B chain	UniProt.human.20171228.RISnrNF.553smORFs.264contams.fasta	HUMAN
18	18.2	36	16	194.17	56	637000000	33268.7	F8W6I7	Heterogeneous nuclear ribonucleoprotein A1	UniProt.human.20171228.RISnrNF.553smORFs.264contams.fasta	HUMAN
20	20.1	29	15	171.98	47.9	336000000	51260.6	P61978	Heterogeneous nuclear ribonucleoprotein K	UniProt.human.20171228.RISnrNF.553smORFs.264contams.fasta	HUMAN
5	5.3	41	14	153.49	31.8	3380000000	42360.6	P68032	Actin, alpha cardiac muscle 1	UniProt.human.20171228.RISnrNF.553smORFs.264contams.fasta	HUMAN
22	22.1	26	14	159.87	44	199000000	47371.6	E9PCY7	Heterogeneous nuclear ribonucleoprotein H	UniProt.human.20171228.RISnrNF.553smORFs.264contams.fasta	HUMAN
25	25.1	29	14	140.24	43.8	312000000	41049	P00813	Adenosine deaminase	UniProt.human.20171228.RISnrNF.553smORFs.264contams.fasta	HUMAN
21	21.1	28	13	160.82	65.8	634000000	29344.6	P62258	14-3-3 protein epsilon	UniProt.human.20171228.RISnrNF.553smORFs.264contams.fasta	HUMAN
27	27.1	22	13	136.46	27.2	133000000	63265.8	P31948	Stress-induced-phosphoprotein 1	UniProt.human.20171228.RISnrNF.553smORFs.264contams.fasta	HUMAN
36	36.1	23	13	119.45	18.9	153000000	83273.6	P13010	X-ray repair cross-complementing protein 5	UniProt.human.20171228.RISnrNF.553smORFs.264contams.fasta	HUMAN
26	26.1	22	12	136.96	36.2	149000000	57829.5	P78371	T-complex protein 1 subunit beta	UniProt.human.20171228.RISnrNF.553smORFs.264contams.fasta	HUMAN
32	32.1	20	12	122.31	32.5	270000000	51710	P31146	Coronin-1A	UniProt.human.20171228.RISnrNF.553smORFs.264contams.fasta	HUMAN
37	37.1	20	12	118.37	19.5	213000000	89115.3	A0A1W2PPS1	Heterogeneous nuclear ribonucleoprotein U	UniProt.human.20171228.RISnrNF.553smORFs.264contams.fasta	HUMAN
43	43.1	18	12	112.5	26.9	114000000	60126.4	P48643	T-complex protein 1 subunit epsilon	UniProt.human.20171228.RISnrNF.553smORFs.264contams.fasta	HUMAN
21	21.2	22	11	111.48	51	594000000	27915.8	P63104	14-3-3 protein zeta/delta	UniProt.human.20171228.RISnrNF.553smORFs.264contams.fasta	HUMAN
24	24.1	23	11	143.07	59.8	299000000	28917.5	P18669	Phosphoglycerate mutase 1	UniProt.human.20171228.RISnrNF.553smORFs.264contams.fasta	HUMAN
31	31.1	23	11	126.84	51.3	388000000	30364.8	P22392-2	Isoform 3 of Nucleoside diphosphate kinase B	UniProt.human.20171228.RISnrNF.553smORFs.264contams.fasta	HUMAN
33	33.1	19	11	122.18	25.5	138000000	61103.4	P49368	T-complex protein 1 subunit gamma	UniProt.human.20171228.RISnrNF.553smORFs.264contams.fasta	HUMAN
34	34.1	19	11	121.79	28.9	184000000	56558.9	P06576	ATP synthase subunit beta, mitochondrial	UniProt.human.20171228.RISnrNF.553smORFs.264contams.fasta	HUMAN
35	35.1	20	11	121.64	26.5	128000000	59879.1	Q99832	T-complex protein 1 subunit eta	UniProt.human.20171228.RISnrNF.553smORFs.264contams.fasta	HUMAN
41	41.1	19	11	114.83	22.4	126000000	70127.1	P12956	X-ray repair cross-complementing protein 6	UniProt.human.20171228.RISnrNF.553smORFs.264contams.fasta	HUMAN
44	44.1	20	11	112.14	29.8	154000000	47820.1	P22234	Multifunctional protein ADE2	UniProt.human.20171228.RISnrNF.553smORFs.264contams.fasta	HUMAN
45	45.1	17	11	111.68	15.2	81400000	118931	P22314	Ubiquitin-like modifier-activating enzyme 1	UniProt.human.20171228.RISnrNF.553smORFs.264contams.fasta	HUMAN
29	29.1	21	10	129.79	52.9	426000000	22956	E9PK25	Cofilin-1	UniProt.human.20171228.RISnrNF.553smORFs.264contams.fasta	HUMAN
30	30.1	26	10	129.69	87.8	982000000	15225.1	P07737	Profilin-1	UniProt.human.20171228.RISnrNF.553smORFs.264contams.fasta	HUMAN
38	38.1	20	10	117.33	64.2	901000000	18240.4	P62937	Peptidyl-prolyl cis-trans isomerase A	UniProt.human.20171228.RISnrNF.553smORFs.264contams.fasta	HUMAN
39	39.1	18	10	116.91	32	166000000	46381.4	P60842	Eukaryotic initiation factor 4A-I	UniProt.human.20171228.RISnrNF.553smORFs.264contams.fasta	HUMAN
40	40.1	16	10	116.12	27.7	139000000	63374.2	P06744	Glucose-6-phosphate isomerase	UniProt.human.20171228.RISnrNF.553smORFs.264contams.fasta	HUMAN
46	46.1	17	10	110.79	39.3	108000000	35959.1	P40926	Malate dehydrogenase, mitochondrial	UniProt.human.20171228.RISnrNF.553smORFs.264contams.fasta	HUMAN
47	47.1	24	10	106.16	64.3	375000000	22338.2	Q06830	Peroxiredoxin-1	UniProt.human.20171228.RISnrNF.553smORFs.264contams.fasta	HUMAN
49	49.1	17	10	102.42	17.1	132000000	77796.7	A0A087X0X3	Heterogeneous nuclear ribonucleoprotein M	UniProt.human.20171228.RISnrNF.553smORFs.264contams.fasta	HUMAN
51	51.1	16	10	101.95	39.8	155000000	48311.8	P27797	Calreticulin	UniProt.human.20171228.RISnrNF.553smORFs.264contams.fasta	HUMAN
53	53.1	18	10	97.29	19.9	145000000	68561.1	P29401	Transketolase	UniProt.human.20171228.RISnrNF.553smORFs.264contams.fasta	HUMAN
59	59.1	17	10	90.39	30.9	242000000	39822.5	P51991	Heterogeneous nuclear ribonucleoprotein A3	UniProt.human.20171228.RISnrNF.553smORFs.264contams.fasta	HUMAN
62	62.1	16	10	87.78	24.9	166000000	56679.4	A0A286YF22	D-3-phosphoglycerate dehydrogenase	UniProt.human.20171228.RISnrNF.553smORFs.264contams.fasta	HUMAN
28	28.1	19	9	134.02	51.9	225000000	23583.6	P09211	Glutathione S-transferase P	UniProt.human.20171228.RISnrNF.553smORFs.264contams.fasta	HUMAN
42	42.1	23	9	113.2	41.1	507000000	32745.6	P06748	Nucleophosmin	UniProt.human.20171228.RISnrNF.553smORFs.264contams.fasta	HUMAN
48	48.1	16	9	104.97	20.6	152000000	59863.7	P25705	ATP synthase subunit alpha, mitochondrial	UniProt.human.20171228.RISnrNF.553smORFs.264contams.fasta	HUMAN
55	55.1	23	9	95.52	65.6	357000000	23044.6	P52566	Rho GDP-dissociation inhibitor 2	UniProt.human.20171228.RISnrNF.553smORFs.264contams.fasta	HUMAN
56	56.1	15	9	94.74	32.7	97700000	49446.9	Q13838	Spliceosome RNA helicase DDX39B	UniProt.human.20171228.RISnrNF.553smORFs.264contams.fasta	HUMAN
61	61.1	19	9	88.87	36.9	454000000	26394.9	B5MDF5	GTP-binding nuclear protein Ran	UniProt.human.20171228.RISnrNF.553smORFs.264contams.fasta	HUMAN
72	72.1	11	9	72.21	22	43900000	54344.7	Q15233	Non-POU domain-containing octamer-binding protein	UniProt.human.20171228.RISnrNF.553smORFs.264contams.fasta	HUMAN
21	21.3	16	8	90.43	37.5	493000000	28049	P27348	14-3-3 protein theta	UniProt.human.20171228.RISnrNF.553smORFs.264contams.fasta	HUMAN
50	50.1	14	8	101.95	35.6	150000000	35532.5	P63244	Receptor of activated protein C kinase 1	UniProt.human.20171228.RISnrNF.553smORFs.264contams.fasta	HUMAN
52	52.1	16	8	98.56	47.8	130000000	29110.6	P12004	Proliferating cell nuclear antigen	UniProt.human.20171228.RISnrNF.553smORFs.264contams.fasta	HUMAN
54	54.1	13	8	97.02	36.7	89000000	38010.7	Q15365	Poly(rC)-binding protein 1	UniProt.human.20171228.RISnrNF.553smORFs.264contams.fasta	HUMAN
54	54.2	14	8	95.31	31.2	88300000	38620.4	Q15366-3	Isoform 3 of Poly(rC)-binding protein 2	UniProt.human.20171228.RISnrNF.553smORFs.264contams.fasta	HUMAN
57	57.1	16	8	94.69	48.9	287000000	17302.2	P16949	Stathmin	UniProt.human.20171228.RISnrNF.553smORFs.264contams.fasta	HUMAN
58	58.1	15	8	94	33.4	99100000	34444.1	P05388	60S acidic ribosomal protein P0	UniProt.human.20171228.RISnrNF.553smORFs.264contams.fasta	HUMAN
63	63.1	11	8	87.56	24.4	98900000	62691.3	A0A0U1RRM4	Polypyrimidine tract-binding protein 1	UniProt.human.20171228.RISnrNF.553smORFs.264contams.fasta	HUMAN
66	66.1	12	8	79.85	21.5	91200000	58436.7	P50991	T-complex protein 1 subunit delta	UniProt.human.20171228.RISnrNF.553smORFs.264contams.fasta	HUMAN
67	67.1	14	8	77.14	23.4	68800000	47981.8	P36578	60S ribosomal protein L4	UniProt.human.20171228.RISnrNF.553smORFs.264contams.fasta	HUMAN
70	70.1	14	8	75.65	34.9	145000000	26859	P23396	40S ribosomal protein S3	UniProt.human.20171228.RISnrNF.553smORFs.264contams.fasta	HUMAN
71	71.1	18	8	72.93	55.1	93900000	18306.9	P62979	Ubiquitin-40S ribosomal protein S27a	UniProt.human.20171228.RISnrNF.553smORFs.264contams.fasta	HUMAN
80	80.1	12	8	67.34	13	46300000	69599.4	J3KTA4	Probable ATP-dependent RNA helicase DDX5	UniProt.human.20171228.RISnrNF.553smORFs.264contams.fasta	HUMAN
21	21.4	14	7	74.74	29.2	484000000	28196	P31946	14-3-3 protein beta/alpha	UniProt.human.20171228.RISnrNF.553smORFs.264contams.fasta	HUMAN
31	31.2	14	7	74.42	59.2	165000000	17319.6	P15531	Nucleoside diphosphate kinase A	UniProt.human.20171228.RISnrNF.553smORFs.264contams.fasta	HUMAN
64	64.1	14	7	82.62	42.4	284000000	31123.5	A0A0C4DFV9	Protein SET	UniProt.human.20171228.RISnrNF.553smORFs.264contams.fasta	HUMAN
65	65.1	12	7	82.03	38.8	90200000	31075.7	P60174	Triosephosphate isomerase	UniProt.human.20171228.RISnrNF.553smORFs.264contams.fasta	HUMAN
68	68.1	13	7	77	22.8	271000000	38604.6	Q14103	Heterogeneous nuclear ribonucleoprotein D0	UniProt.human.20171228.RISnrNF.553smORFs.264contams.fasta	HUMAN
76	76.1	12	7	69.22	25.5	127000000	32004.7	B2R5W2	Heterogeneous nuclear ribonucleoproteins C1/C2	UniProt.human.20171228.RISnrNF.553smORFs.264contams.fasta	HUMAN
79	79.1	14	7	67.76	17.3	77200000	47423	E7ERF2	T-complex protein 1 subunit alpha	UniProt.human.20171228.RISnrNF.553smORFs.264contams.fasta	HUMAN
81	81.1	21	7	65.1	51.5	5610000000	13903.9	P06899	Histone H2B type 1-J	UniProt.human.20171228.RISnrNF.553smORFs.264contams.fasta	HUMAN
81	81.2	21	7	63.03	51.5	5670000000	13889.9	O60814	Histone H2B type 1-K	UniProt.human.20171228.RISnrNF.553smORFs.264contams.fasta	HUMAN
87	87.1	12	7	62.39	13.9	71600000	58479.6	P40227	T-complex protein 1 subunit zeta	UniProt.human.20171228.RISnrNF.553smORFs.264contams.fasta	HUMAN
105	105.1	11	7	48.19	10.8	83900000	76262.2	P23246	Splicing factor, proline- and glutamine-rich	UniProt.human.20171228.RISnrNF.553smORFs.264contams.fasta	HUMAN
1	1.3	10	6	67.17	9.2	89800000	92752.5	P14625	Endoplasmin	UniProt.human.20171228.RISnrNF.553smORFs.264contams.fasta	HUMAN
21	21.5	12	6	72.7	27.9	435000000	28473.3	P61981	14-3-3 protein gamma	UniProt.human.20171228.RISnrNF.553smORFs.264contams.fasta	HUMAN
22	22.2	11	6	48.26	18.5	84200000	46013.4	P52597	Heterogeneous nuclear ribonucleoprotein F	UniProt.human.20171228.RISnrNF.553smORFs.264contams.fasta	HUMAN
60	60.1	16	6	89.48	39.7	282000000	20959.8	I3L504	Eukaryotic translation initiation factor 5A-1	UniProt.human.20171228.RISnrNF.553smORFs.264contams.fasta	HUMAN
73	73.1	12	6	70.51	53	86600000	14914.1	P25398	40S ribosomal protein S12	UniProt.human.20171228.RISnrNF.553smORFs.264contams.fasta	HUMAN
74	74.1	13	6	70.46	33.9	138000000	25064.5	P09429	High mobility group protein B1	UniProt.human.20171228.RISnrNF.553smORFs.264contams.fasta	HUMAN
77	77.1	9	6	68.19	17	57700000	51118.8	P50395	Rab GDP dissociation inhibitor beta	UniProt.human.20171228.RISnrNF.553smORFs.264contams.fasta	HUMAN
78	78.1	11	6	68.15	47.2	74600000	17989.4	P30050	60S ribosomal protein L12	UniProt.human.20171228.RISnrNF.553smORFs.264contams.fasta	HUMAN
82	82.1	12	6	64.8	14.8	106000000	51364.8	P48735	Isocitrate dehydrogenase [NADP], mitochondrial	UniProt.human.20171228.RISnrNF.553smORFs.264contams.fasta	HUMAN
84	84.1	11	6	63.7	35	215000000	20111	H0YN26	Acidic leucine-rich nuclear phosphoprotein 32 family member A	UniProt.human.20171228.RISnrNF.553smORFs.264contams.fasta	HUMAN
86	86.1	9	6	62.56	18.7	33200000	44128.4	Q9UQ80	Proliferation-associated protein 2G4	UniProt.human.20171228.RISnrNF.553smORFs.264contams.fasta	HUMAN
94	94.1	9	6	54.23	18.2	53800000	51946.9	E5RK69	Annexin	UniProt.human.20171228.RISnrNF.553smORFs.264contams.fasta	HUMAN
95	95.1	8	6	52.98	18.6	34300000	40821.3	Q9Y617	Phosphoserine aminotransferase	UniProt.human.20171228.RISnrNF.553smORFs.264contams.fasta	HUMAN
97	97.1	11	6	52.33	35.5	69100000	17718.4	P62269	40S ribosomal protein S18	UniProt.human.20171228.RISnrNF.553smORFs.264contams.fasta	HUMAN
98	98.1	8	6	52.27	26.6	139000000	31609.1	P15880	40S ribosomal protein S2	UniProt.human.20171228.RISnrNF.553smORFs.264contams.fasta	HUMAN
99	99.1	10	6	52.11	10.9	32500000	71227	O43390	Heterogeneous nuclear ribonucleoprotein R	UniProt.human.20171228.RISnrNF.553smORFs.264contams.fasta	HUMAN
101	101.1	8	6	51.7	16.2	45700000	50460.2	P26641	Elongation factor 1-gamma	UniProt.human.20171228.RISnrNF.553smORFs.264contams.fasta	HUMAN
122	122.1	10	6	39.82	49	150000000	10931.5	P61604	10 kDa heat shock protein, mitochondrial	UniProt.human.20171228.RISnrNF.553smORFs.264contams.fasta	HUMAN
6	6.2	8	5	54.31	10	153000000	72445.7	P11021	78 kDa glucose-regulated protein	UniProt.human.20171228.RISnrNF.553smORFs.264contams.fasta	HUMAN
69	69.1	12	5	76.69	36.4	237000000	11758.4	B8ZZQ6	Prothymosin alpha	UniProt.human.20171228.RISnrNF.553smORFs.264contams.fasta	HUMAN
75	75.1	11	5	70.36	52.5	69400000	15506.5	Q01469	Fatty acid-binding protein, epidermal	UniProt.human.20171228.RISnrNF.553smORFs.264contams.fasta	HUMAN
83	83.1	11	5	64.03	76.5	148000000	11664.7	P05387	60S acidic ribosomal protein P2	UniProt.human.20171228.RISnrNF.553smORFs.264contams.fasta	HUMAN
85	85.1	7	5	63.51	22.9	75700000	44911.2	F5H4R6	Nucleosome assembly protein 1-like 1	UniProt.human.20171228.RISnrNF.553smORFs.264contams.fasta	HUMAN
88	88.1	9	5	59.84	11.7	49300000	66876.9	O75083	WD repeat-containing protein 1	UniProt.human.20171228.RISnrNF.553smORFs.264contams.fasta	HUMAN
89	89.1	10	5	59.12	11.3	91600000	64759.2	P14866	Heterogeneous nuclear ribonucleoprotein L	UniProt.human.20171228.RISnrNF.553smORFs.264contams.fasta	HUMAN
91	91.1	7	5	55.63	16.7	32400000	47940.1	Q09028	Histone-binding protein RBBP4	UniProt.human.20171228.RISnrNF.553smORFs.264contams.fasta	HUMAN
92	92.1	8	5	55.63	34.7	78800000	19439.9	A0A087WYT3	Prostaglandin E synthase 3	UniProt.human.20171228.RISnrNF.553smORFs.264contams.fasta	HUMAN
96	96.1	9	5	52.48	19.4	64800000	32784.4	Q02878	60S ribosomal protein L6	UniProt.human.20171228.RISnrNF.553smORFs.264contams.fasta	HUMAN
102	102.1	6	5	51.42	37.7	31100000	24934.4	P24534	Elongation factor 1-beta	UniProt.human.20171228.RISnrNF.553smORFs.264contams.fasta	HUMAN
103	103.1	9	5	49.43	23.6	67200000	33484.2	A0A0C4DG17	40S ribosomal protein SA	UniProt.human.20171228.RISnrNF.553smORFs.264contams.fasta	HUMAN
106	106.1	8	5	47.95	49.1	48700000	13640.8	P62316	Small nuclear ribonucleoprotein Sm D2	UniProt.human.20171228.RISnrNF.553smORFs.264contams.fasta	HUMAN
107	107.1	10	5	47.41	16.1	47400000	29282.3	P18124	60S ribosomal protein L7	UniProt.human.20171228.RISnrNF.553smORFs.264contams.fasta	HUMAN
108	108.1	6	5	46.29	24.2	18600000	33115.9	Q15181	Inorganic pyrophosphatase	UniProt.human.20171228.RISnrNF.553smORFs.264contams.fasta	HUMAN
111	111.1	9	5	42.37	18.6	54100000	46393.3	P39023	60S ribosomal protein L3	UniProt.human.20171228.RISnrNF.553smORFs.264contams.fasta	HUMAN
114	114.1	8	5	41.84	20.1	34300000	29825.4	P62701	40S ribosomal protein S4, X isoform	UniProt.human.20171228.RISnrNF.553smORFs.264contams.fasta	HUMAN
117	117.1	8	5	41.39	20.8	33000000	24318.1	P26373	60S ribosomal protein L13	UniProt.human.20171228.RISnrNF.553smORFs.264contams.fasta	HUMAN
120	120.1	8	5	40.09	21.2	33800000	24780.9	P14678	Small nuclear ribonucleoprotein-associated proteins B and B'	UniProt.human.20171228.RISnrNF.553smORFs.264contams.fasta	HUMAN
123	123.1	8	5	39.52	22	39900000	28893.7	Q06323	Proteasome activator complex subunit 1	UniProt.human.20171228.RISnrNF.553smORFs.264contams.fasta	HUMAN
47	47.2	8	4	37.07	23.2	82100000	22062.7	P32119	Peroxiredoxin-2	UniProt.human.20171228.RISnrNF.553smORFs.264contams.fasta	HUMAN
68	68.2	7	4	43.18	15.7	74700000	30416.3	D6R9P3	Heterogeneous nuclear ribonucleoprotein A/B	UniProt.human.20171228.RISnrNF.553smORFs.264contams.fasta	HUMAN
84	84.2	8	4	41.97	17.5	159000000	28958.4	Q92688	Acidic leucine-rich nuclear phosphoprotein 32 family member B	UniProt.human.20171228.RISnrNF.553smORFs.264contams.fasta	HUMAN
90	90.1	7	4	58.07	29.8	41800000	26581.7	P28066	Proteasome subunit alpha type-5	UniProt.human.20171228.RISnrNF.553smORFs.264contams.fasta	HUMAN
93	93.1	7	4	54.94	37.6	110000000	22126.4	P62081	40S ribosomal protein S7	UniProt.human.20171228.RISnrNF.553smORFs.264contams.fasta	HUMAN
100	100.1	7	4	51.92	25.1	112000000	25093.7	P00761	Trypsin	UniProt.human.20171228.RISnrNF.553smORFs.264contams.fasta	PIG
104	104.1	11	4	49.16	24.8	1860000000	18481.2	A0A0U1RR32	Histone H2A	UniProt.human.20171228.RISnrNF.553smORFs.264contams.fasta	HUMAN
104	104.2	11	4	48.97	32.1	1000000000	15144.3	P16104	Histone H2AX	UniProt.human.20171228.RISnrNF.553smORFs.264contams.fasta	HUMAN
104	104.3	8	4	36.94	31.2	936000000	13552.5	P0C0S5	Histone H2A.Z	UniProt.human.20171228.RISnrNF.553smORFs.264contams.fasta	HUMAN
110	110.1	6	4	43.33	23.6	69700000	22562.2	P37802	Transgelin-2	UniProt.human.20171228.RISnrNF.553smORFs.264contams.fasta	HUMAN
112	112.1	5	4	42.28	9.1	26900000	58763.2	A0A087WTT1	Polyadenylate-binding protein	UniProt.human.20171228.RISnrNF.553smORFs.264contams.fasta	HUMAN
115	115.1	7	4	41.73	4	45300000	142268	Q08211	ATP-dependent RNA helicase A	UniProt.human.20171228.RISnrNF.553smORFs.264contams.fasta	HUMAN
116	116.1	5	4	41.64	28.8	43000000	16837.3	P0DP24	Calmodulin-2	UniProt.human.20171228.RISnrNF.553smORFs.264contams.fasta	HUMAN
118	118.1	7	4	41.09	36.4	32900000	16443.6	P62263	40S ribosomal protein S14	UniProt.human.20171228.RISnrNF.553smORFs.264contams.fasta	HUMAN
119	119.1	5	4	40.16	20.1	15500000	24490	P62241	40S ribosomal protein S8	UniProt.human.20171228.RISnrNF.553smORFs.264contams.fasta	HUMAN
121	121.1	7	4	39.97	12.6	68500000	53652.5	P52209	6-phosphogluconate dehydrogenase, decarboxylating	UniProt.human.20171228.RISnrNF.553smORFs.264contams.fasta	HUMAN
124	124.1	7	4	39.42	10.9	38700000	49709.6	B0YJC4	Vimentin	UniProt.human.20171228.RISnrNF.553smORFs.264contams.fasta	HUMAN
126	126.1	7	4	38.34	25.5	48100000	21827.8	P15153	Ras-related C3 botulinum toxin substrate 2	UniProt.human.20171228.RISnrNF.553smORFs.264contams.fasta	HUMAN
128	128.1	7	4	37.16	18.6	34000000	24259.7	P61313	60S ribosomal protein L15	UniProt.human.20171228.RISnrNF.553smORFs.264contams.fasta	HUMAN
131	131.1	6	4	35.85	30.7	27000000	14395.1	P53999	Activated RNA polymerase II transcriptional coactivator p15	UniProt.human.20171228.RISnrNF.553smORFs.264contams.fasta	HUMAN
132	132.1	6	4	35.74	3.6	70700000	193823	A0A087WVQ6	Clathrin heavy chain	UniProt.human.20171228.RISnrNF.553smORFs.264contams.fasta	HUMAN
133	133.1	6	4	35.72	8.1	38200000	53724.2	H3BPE7	RNA-binding protein FUS	UniProt.human.20171228.RISnrNF.553smORFs.264contams.fasta	HUMAN
133	133.2	6	4	33.83	8.4	42400000	49181	A0A075B7D9	TATA-binding protein-associated factor 2N	UniProt.human.20171228.RISnrNF.553smORFs.264contams.fasta	HUMAN
143	143.1	6	4	33.33	16.6	30100000	30172.6	P61247	40S ribosomal protein S3a	UniProt.human.20171228.RISnrNF.553smORFs.264contams.fasta	HUMAN
149	149.1	5	4	31.73	17.8	26100000	34590.2	P46777	60S ribosomal protein L5	UniProt.human.20171228.RISnrNF.553smORFs.264contams.fasta	HUMAN
151	151.1	6	4	30.46	38	91500000	12022.6	P10599	Thioredoxin	UniProt.human.20171228.RISnrNF.553smORFs.264contams.fasta	HUMAN
152	152.1	6	4	29.96	13.1	33500000	48285.8	P23526	Adenosylhomocysteinase	UniProt.human.20171228.RISnrNF.553smORFs.264contams.fasta	HUMAN
158	158.1	6	4	27.31	31	151000000	19557.5	P84103	Serine/arginine-rich splicing factor 3	UniProt.human.20171228.RISnrNF.553smORFs.264contams.fasta	HUMAN
39	39.2	6	3	32.51	11.4	71600000	47155.5	P38919	Eukaryotic initiation factor 4A-III	UniProt.human.20171228.RISnrNF.553smORFs.264contams.fasta	HUMAN
74	74.2	7	3	36.11	14.8	68300000	24204.5	P26583	High mobility group protein B2	UniProt.human.20171228.RISnrNF.553smORFs.264contams.fasta	HUMAN
109	109.1	6	3	46.23	32.4	32200000	16163.7	P00441	Superoxide dismutase [Cu-Zn]	UniProt.human.20171228.RISnrNF.553smORFs.264contams.fasta	HUMAN
113	113.1	5	3	41.92	18.1	21400000	41863.6	Q9BWD1	Acetyl-CoA acetyltransferase, cytosolic	UniProt.human.20171228.RISnrNF.553smORFs.264contams.fasta	HUMAN
125	125.1	5	3	38.51	14	114000000	31011.2	Q13151	Heterogeneous nuclear ribonucleoprotein A0	UniProt.human.20171228.RISnrNF.553smORFs.264contams.fasta	HUMAN
126	126.2	5	3	25.54	18.2	43900000	21849.1	P63000	Ras-related C3 botulinum toxin substrate 1	UniProt.human.20171228.RISnrNF.553smORFs.264contams.fasta	HUMAN
127	127.1	4	3	37.58	15.4	42800000	32303.1	F6WQW2	Ran-specific GTPase-activating protein	UniProt.human.20171228.RISnrNF.553smORFs.264contams.fasta	HUMAN
129	129.1	6	3	36.79	14.4	25800000	26323.6	Q9HB71	Calcyclin-binding protein	UniProt.human.20171228.RISnrNF.553smORFs.264contams.fasta	HUMAN
130	130.1	4	3	36.07	23.1	18600000	20513.6	J3QRS3	Myosin regulatory light chain 12A	UniProt.human.20171228.RISnrNF.553smORFs.264contams.fasta	HUMAN
134	134.1	5	3	35.62	11.4	60700000	33079.8	P05141	ADP/ATP translocase 2	UniProt.human.20171228.RISnrNF.553smORFs.264contams.fasta	HUMAN
135	135.1	6	3	34.96	44.8	22800000	8609.7	H3BR27	RNA-binding motif protein, X chromosome	UniProt.human.20171228.RISnrNF.553smORFs.264contams.fasta	HUMAN
136	136.1	5	3	34.63	37.3	42600000	13915.8	P49773	Histidine triad nucleotide-binding protein 1	UniProt.human.20171228.RISnrNF.553smORFs.264contams.fasta	HUMAN
137	137.1	5	3	34.4	18.2	22500000	23241.1	G3V295	Proteasome subunit alpha type	UniProt.human.20171228.RISnrNF.553smORFs.264contams.fasta	HUMAN
138	138.1	5	3	34.35	21.9	22900000	21170.5	P30086	Phosphatidylethanolamine-binding protein 1	UniProt.human.20171228.RISnrNF.553smORFs.264contams.fasta	HUMAN
139	139.1	5	3	34.33	22.9	34800000	16789.5	J3KMX5	40S ribosomal protein S13	UniProt.human.20171228.RISnrNF.553smORFs.264contams.fasta	HUMAN
140	140.1	5	3	34.3	37	27200000	10286.6	O75531	Barrier-to-autointegration factor	UniProt.human.20171228.RISnrNF.553smORFs.264contams.fasta	HUMAN
141	141.1	4	3	33.86	16	47500000	25504	M0R0R2	40S ribosomal protein S5	UniProt.human.20171228.RISnrNF.553smORFs.264contams.fasta	HUMAN
142	142.1	3	3	33.67	6	9610000	90004.9	P55072	Transitional endoplasmic reticulum ATPase	UniProt.human.20171228.RISnrNF.553smORFs.264contams.fasta	HUMAN
144	144.1	4	3	33.25	19.7	20100000	28442.8	J3KTL2	Serine/arginine-rich-splicing factor 1	UniProt.human.20171228.RISnrNF.553smORFs.264contams.fasta	HUMAN
145	145.1	5	3	32.36	8.8	62000000	48340.6	Q07666	KH domain-containing, RNA-binding, signal transduction-associated protein 1	UniProt.human.20171228.RISnrNF.553smORFs.264contams.fasta	HUMAN
146	146.1	5	3	31.87	44.5	28300000	9225.3	P63220	40S ribosomal protein S21	UniProt.human.20171228.RISnrNF.553smORFs.264contams.fasta	HUMAN
147	147.1	4	3	31.86	19.6	26600000	20480.2	P62913	60S ribosomal protein L11	UniProt.human.20171228.RISnrNF.553smORFs.264contams.fasta	HUMAN
153	153.1	4	3	29.22	15.3	38600000	29580	B1AK87	Capping protein (Actin filament) muscle Z-line, beta, isoform CRA_a	UniProt.human.20171228.RISnrNF.553smORFs.264contams.fasta	HUMAN
155	155.1	5	3	28.09	31.7	45400000	14030.1	P62318	Small nuclear ribonucleoprotein Sm D3	UniProt.human.20171228.RISnrNF.553smORFs.264contams.fasta	HUMAN
156	156.1	4	3	27.7	31.3	20000000	13300.5	P62854	40S ribosomal protein S26	UniProt.human.20171228.RISnrNF.553smORFs.264contams.fasta	HUMAN
157	157.1	6	3	27.53	20	69200000	16060.2	P39019	40S ribosomal protein S19	UniProt.human.20171228.RISnrNF.553smORFs.264contams.fasta	HUMAN
159	159.1	5	3	27.17	73.9	285000000	12647.2	P14174	Macrophage migration inhibitory factor	UniProt.human.20171228.RISnrNF.553smORFs.264contams.fasta	HUMAN
160	160.1	6	3	27	16.8	63500000	26991.7	B7Z6Z4	Myosin light polypeptide 6	UniProt.human.20171228.RISnrNF.553smORFs.264contams.fasta	HUMAN
162	162.1	5	3	26.16	54.5	417000000	5052.6	P62328	Thymosin beta-4	UniProt.human.20171228.RISnrNF.553smORFs.264contams.fasta	HUMAN
163	163.1	5	3	25.26	24.7	16500000	11862.6	P99999	Cytochrome c	UniProt.human.20171228.RISnrNF.553smORFs.264contams.fasta	HUMAN
164	164.1	3	3	24.73	10.2	16300000	42480	O00154	Cytosolic acyl coenzyme A thioester hydrolase	UniProt.human.20171228.RISnrNF.553smORFs.264contams.fasta	HUMAN
170	170.1	4	3	23.76	16.3	25300000	22314.2	P30044	Peroxiredoxin-5, mitochondrial	UniProt.human.20171228.RISnrNF.553smORFs.264contams.fasta	HUMAN
172	172.1	4	3	23.6	14	16700000	26648.5	A0A087WWU8	Tropomyosin alpha-3 chain	UniProt.human.20171228.RISnrNF.553smORFs.264contams.fasta	HUMAN
174	174.1	8	3	23.06	16.9	40100000	24482.9	B1ALA9	Ribose-phosphate pyrophosphokinase 1	UniProt.human.20171228.RISnrNF.553smORFs.264contams.fasta	HUMAN
176	176.1	4	3	22.51	32.1	11200000	12955	P62888	60S ribosomal protein L30	UniProt.human.20171228.RISnrNF.553smORFs.264contams.fasta	HUMAN
177	177.1	5	3	21.77	3	35700000	85521.5	P49321	Nuclear autoantigenic sperm protein	UniProt.human.20171228.RISnrNF.553smORFs.264contams.fasta	HUMAN
184	184.1	5	3	18.28	14.4	18300000	22648.1	P46781	40S ribosomal protein S9	UniProt.human.20171228.RISnrNF.553smORFs.264contams.fasta	HUMAN
102	102.2	3	2	23.61	5	13600000	77196.2	E9PRY8	Elongation factor 1-delta	UniProt.human.20171228.RISnrNF.553smORFs.264contams.fasta	HUMAN
126	126.3	3	2	17.01	10.9	35900000	21600.5	P60953	Cell division control protein 42 homolog	UniProt.human.20171228.RISnrNF.553smORFs.264contams.fasta	HUMAN
148	148.1	3	2	31.82	15.1	22500000	35923.5	P67809	Nuclease-sensitive element-binding protein 1	UniProt.human.20171228.RISnrNF.553smORFs.264contams.fasta	HUMAN
150	150.1	4	2	30.66	22.4	57400000	18080.7	K7ELW0	Protein/nucleic acid deglycase DJ-1	UniProt.human.20171228.RISnrNF.553smORFs.264contams.fasta	HUMAN
154	154.1	4	2	28.17	1.3	14400000	206102	E9PAV3	Nascent polypeptide-associated complex subunit alpha, muscle-specific form	UniProt.human.20171228.RISnrNF.553smORFs.264contams.fasta	HUMAN
161	161.1	3	2	26.41	30.4	23800000	14843.8	P35268	60S ribosomal protein L22	UniProt.human.20171228.RISnrNF.553smORFs.264contams.fasta	HUMAN
165	165.1	2	2	24.67	46.1	5740000	5761.4	C9JL85	Myotrophin	UniProt.human.20171228.RISnrNF.553smORFs.264contams.fasta	HUMAN
166	166.1	3	2	24.49	8.2	37900000	33197.3	A0A1W2PQS6	RPS10-NUDT3 readthrough	UniProt.human.20171228.RISnrNF.553smORFs.264contams.fasta	HUMAN
167	167.1	3	2	24.42	10.8	15200000	25475.9	Q01130	Serine/arginine-rich splicing factor 2	UniProt.human.20171228.RISnrNF.553smORFs.264contams.fasta	HUMAN
168	168.1	3	2	24.39	5	11600000	68580.4	P15636	Protease 1	UniProt.human.20171228.RISnrNF.553smORFs.264contams.fasta	ACHLY
169	169.1	3	2	23.81	15.2	21000000	23402.4	F5H423	Uncharacterized protein	UniProt.human.20171228.RISnrNF.553smORFs.264contams.fasta	HUMAN
171	171.1	3	2	23.71	11.3	11700000	26509.8	H0YN18	Proteasome endopeptidase complex	UniProt.human.20171228.RISnrNF.553smORFs.264contams.fasta	HUMAN
173	173.1	4	2	23.25	9	12700000	30166.2	P62424	60S ribosomal protein L7a	UniProt.human.20171228.RISnrNF.553smORFs.264contams.fasta	HUMAN
175	175.1	4	2	22.99	25.9	46800000	9113.4	Q9P1F3	Costars family protein ABRACL	UniProt.human.20171228.RISnrNF.553smORFs.264contams.fasta	HUMAN
178	178.1	2	2	20.81	12.5	5750000	21977.1	P32969	60S ribosomal protein L9	UniProt.human.20171228.RISnrNF.553smORFs.264contams.fasta	HUMAN
179	179.1	3	2	20.79	2.3	19200000	100479	A8MXP9	Matrin-3	UniProt.human.20171228.RISnrNF.553smORFs.264contams.fasta	HUMAN
180	180.1	3	2	20.74	19.6	16600000	15352.9	A0A087WUS0	40S ribosomal protein S24	UniProt.human.20171228.RISnrNF.553smORFs.264contams.fasta	HUMAN
181	181.1	4	2	18.85	15	16300000	18133	F8W727	60S ribosomal protein L32	UniProt.human.20171228.RISnrNF.553smORFs.264contams.fasta	HUMAN
182	182.1	3	2	18.32	15.8	17300000	18870	G3V203	60S ribosomal protein L18	UniProt.human.20171228.RISnrNF.553smORFs.264contams.fasta	HUMAN
183	183.1	2	2	18.29	5	10100000	52088.9	Q02790	Peptidyl-prolyl cis-trans isomerase FKBP4	UniProt.human.20171228.RISnrNF.553smORFs.264contams.fasta	HUMAN
186	186.1	4	2	17.76	47.7	157000000	5025.6	P63313	Thymosin beta-10	UniProt.human.20171228.RISnrNF.553smORFs.264contams.fasta	HUMAN
187	187.1	4	2	17.67	6.8	11100000	39080.9	B4DY09	Interleukin enhancer-binding factor 2	UniProt.human.20171228.RISnrNF.553smORFs.264contams.fasta	HUMAN
188	188.1	3	2	17.64	7.2	20400000	36982.9	P31942	Heterogeneous nuclear ribonucleoprotein H3	UniProt.human.20171228.RISnrNF.553smORFs.264contams.fasta	HUMAN
189	189.1	2	2	17.63	11.9	7280000	25002	P62906	60S ribosomal protein L10a	UniProt.human.20171228.RISnrNF.553smORFs.264contams.fasta	HUMAN
190	190.1	4	2	17.39	26.3	117000000	8601	A8MWD9	Small nuclear ribonucleoprotein G	UniProt.human.20171228.RISnrNF.553smORFs.264contams.fasta	HUMAN
191	191.1	3	2	17.22	11.7	10700000	20838.2	A0A087WV22	60S ribosomal protein L10	UniProt.human.20171228.RISnrNF.553smORFs.264contams.fasta	HUMAN
192	192.1	2	2	17.18	7.2	25400000	37752	A0A0D9SFE5	Lamin B1, isoform CRA_a	UniProt.human.20171228.RISnrNF.553smORFs.264contams.fasta	HUMAN
194	194.1	3	2	17.09	7.4	17500000	27850.6	P78417	Glutathione S-transferase omega-1	UniProt.human.20171228.RISnrNF.553smORFs.264contams.fasta	HUMAN
195	195.1	3	2	17.02	13.9	28500000	14532.8	M0R210	40S ribosomal protein S16	UniProt.human.20171228.RISnrNF.553smORFs.264contams.fasta	HUMAN
197	197.1	2	2	16.99	4.6	4910000	49644.7	B1AMS2	Septin 6, isoform CRA_b	UniProt.human.20171228.RISnrNF.553smORFs.264contams.fasta	HUMAN
197	197.2	2	2	16.55	7.3	10400000	50979.3	E7EPK1	Septin-7	UniProt.human.20171228.RISnrNF.553smORFs.264contams.fasta	HUMAN
198	198.1	3	2	16.85	3.7	16700000	89524.7	A0A0A0MSM0	Heat shock protein 105 kDa	UniProt.human.20171228.RISnrNF.553smORFs.264contams.fasta	HUMAN
199	199.1	4	2	16.71	6.1	22600000	42147.7	Q99536	Synaptic vesicle membrane protein VAT-1 homolog	UniProt.human.20171228.RISnrNF.553smORFs.264contams.fasta	HUMAN
201	201.1	3	2	16.36	15.2	14300000	13798.9	P62851	40S ribosomal protein S25	UniProt.human.20171228.RISnrNF.553smORFs.264contams.fasta	HUMAN
202	202.1	3	2	16.02	14.5	13000000	16347.8	M0R0P7	60S ribosomal protein L18a	UniProt.human.20171228.RISnrNF.553smORFs.264contams.fasta	HUMAN
203	203.1	3	2	15.39	8	6200000	28057.5	O14818	Proteasome subunit alpha type-7	UniProt.human.20171228.RISnrNF.553smORFs.264contams.fasta	HUMAN
204	204.1	3	2	15.31	9.3	12300000	23633.9	P40429	60S ribosomal protein L13a	UniProt.human.20171228.RISnrNF.553smORFs.264contams.fasta	HUMAN
205	205.1	3	2	15.2	26.3	12200000	10240.9	E9PJD9	60S ribosomal protein L27a	UniProt.human.20171228.RISnrNF.553smORFs.264contams.fasta	HUMAN
207	207.1	4	2	15.06	16.3	21700000	12429.9	P84090	Enhancer of rudimentary homolog	UniProt.human.20171228.RISnrNF.553smORFs.264contams.fasta	HUMAN
212	212.1	3	2	14.49	2.2	4740000	102579	P49736	DNA replication licensing factor MCM2	UniProt.human.20171228.RISnrNF.553smORFs.264contams.fasta	HUMAN
213	213.1	3	2	14.44	3.6	8550000	86509	A0A0A0MRA5	Heterogeneous nuclear ribonucleoprotein U-like protein 1	UniProt.human.20171228.RISnrNF.553smORFs.264contams.fasta	HUMAN
214	214.1	2	2	14.24	10	5900000	32345.5	P00491	Purine nucleoside phosphorylase	UniProt.human.20171228.RISnrNF.553smORFs.264contams.fasta	HUMAN
234	234.1	2	2	10.75	14.5	6340000	15119.1	E5RHG6	Tubulin-specific chaperone A	UniProt.human.20171228.RISnrNF.553smORFs.264contams.fasta	HUMAN
249	249.1	3	2	9.05	2.6	16800000	57603.8	Q9UKA9	Polypyrimidine tract-binding protein 2	UniProt.human.20171228.RISnrNF.553smORFs.264contams.fasta	HUMAN

## Sheet: TableS2_DUptake_cell_digest
Start	End	Sequence	PeptideMass	RT_min	time	maxD	theoretical uptake	experimental uptake	experimental uptake (%)	ConfInterval_NumberOf_D	NumberOf_Rep	Confidence	Stddev	Theoretical uptake normalized to FD	Experimental uptake normalized to FD	Fitting of theoretical uptake	intrinsic exchange rate (kch)	Fitting of experimental uptake	observed exchange rate (kobs)	Protection Factor
1	6	DVLFLK	733.437	5.5143	0	5	0	0	0	n/a	2	Medium	0	0	0
1	6	DVLFLK	733.437	5.5047	18	5	0.489	0.038	0.765	0.052	3	Medium	0.021	0.0978	0.0119534	0.0281996	0.000653547	0.0268015	0.000617175	1.05893
1	6	DVLFLK	733.437	5.5054	36	5	0.769	0.088	1.767	0.029	3	Medium	0.012	0.1538	0.0276817	0.048584	0.000653547	0.0461969	0.000617175	1.05893
1	6	DVLFLK	733.437	5.5089	66	5	1.008	0.163	3.255	0.062	3	Medium	0.025	0.2016	0.051274	0.0776983	0.000653547	0.073931	0.000617175	1.05893
1	6	DVLFLK	733.437	5.5034	126	5	1.201	0.313	6.252	0.06	3	Medium	0.024	0.2402	0.0984586	0.126879	0.000653547	0.12087	0.000617175	1.05893
1	6	DVLFLK	733.437	5.521	186	5	1.311	0.423	8.453	0.12	3	Medium	0.048	0.2622	0.133061	0.169129	0.000653547	0.161289	0.000617175	1.05893
1	6	DVLFLK	733.437	5.5382	306	5	1.5	0.663	13.263	0.128	3	Medium	0.052	0.3	0.208556	0.241134	0.000653547	0.230388	0.000617175	1.05893
1	6	DVLFLK	733.437	5.5032	768	5	2.127	1.354	27.086	0.081	3	Medium	0.033	0.4254	0.42592	0.437923	0.000653547	0.420838	0.000617175	1.05893
1	6	DVLFLK	733.437	5.5283	1200	5	2.6	1.721	34.428	0.168	3	Medium	0.067	0.52	0.541365	0.561026	0.000653547	0.541458	0.000617175	1.05893
1	6	DVLFLK	733.437	5.5042	1800	5	3.118	2.237	44.745	0.129	3	Medium	0.052	0.6236	0.70368	0.67979	0.000653547	0.659285	0.000617175	1.05893
1	6	DVLFLK	733.437	5.5137	3600	5	4.052	2.696	53.916	0.137	3	Medium	0.055	0.8104	0.848065	0.862307	0.000653547	0.844714	0.000617175	1.05893
1	6	DVLFLK	733.437	5.5081	7200	5	4.721	2.946	58.913	0.075	3	Medium	0.03	0.9442	0.926707	0.968322	0.000653547	0.957574	0.000617175	1.05893
1	6	DVLFLK	733.437	5.513	14400	5	4.967	2.973	59.464	0.05	3	Medium	0.02	0.9934	0.9352	0.997547	0.000653547	0.991146	0.000617175	1.05893
1	6	DVLFLK	733.437	5.5282	93600	5	5	3.161	63.212	0.222	3	Medium	0.089	1	0.994338	1	0.000653547	0.994338	0.000617175	1.05893
1	6	DVLFLK	733.437	5.5125	300000	5	5	3.179	63.588	n/a	4	Medium	0.187	1	1
7	12	DYFLFR	859.423	6.5893	0	5	0	0	0	n/a	2	High	0	0	0
7	12	DYFLFR	859.423	6.5899	18	5	0.097	0.17	6.37	0.045	3	Medium	0.018	0.0194	0.0559211	0.0328247	0.000792523	0.0399822	0.00105273	0.752824
7	12	DYFLFR	859.423	6.5923	36	5	0.191	0.23	8.58	0.019	3	High	0.008	0.0382	0.0756579	0.0564539	0.000792523	0.0685512	0.00105273	0.752824
7	12	DYFLFR	859.423	6.5764	66	5	0.342	0.366	13.682	0.03	3	High	0.012	0.0684	0.120395	0.0900561	0.000792523	0.108864	0.00105273	0.752824
7	12	DYFLFR	859.423	6.5864	126	5	0.624	0.568	21.24	0.136	3	Medium	0.055	0.1248	0.186842	0.146414	0.000792523	0.175623	0.00105273	0.752824
7	12	DYFLFR	859.423	6.5908	186	5	0.881	0.688	25.731	0.046	3	High	0.018	0.1762	0.226316	0.194411	0.000792523	0.231601	0.00105273	0.752824
7	12	DYFLFR	859.423	6.6011	306	5	1.332	1	37.397	0.117	3	High	0.047	0.2664	0.328947	0.275265	0.000792523	0.323968	0.00105273	0.752824
7	12	DYFLFR	859.423	6.5578	768	5	2.515	1.7	63.539	0.079	3	Medium	0.032	0.503	0.559211	0.489416	0.000792523	0.555413	0.00105273	0.752824
7	12	DYFLFR	859.423	6.6012	1200	5	3.163	2.031	75.927	0.092	3	High	0.037	0.6326	0.668092	0.617347	0.000792523	0.682742	0.00105273	0.752824
7	12	DYFLFR	859.423	6.5775	1800	5	3.717	2.43	90.836	0.069	3	High	0.028	0.7434	0.799342	0.735179	0.000792523	0.790738	0.00105273	0.752824
7	12	DYFLFR	859.423	6.57	3600	5	4.475	2.766	103.411	0.058	3	High	0.023	0.895	0.909868	0.901076	0.000792523	0.92122	0.00105273	0.752824
7	12	DYFLFR	859.423	6.5957	7200	5	4.889	2.818	105.334	0.094	3	High	0.038	0.9778	0.926974	0.982188	0.000792523	0.968455	0.00105273	0.752824
7	12	DYFLFR	859.423	6.5754	14400	5	4.994	2.817	105.319	0.039	3	Medium	0.016	0.9988	0.926645	0.9991	0.000792523	0.974524	0.00105273	0.752824
7	12	DYFLFR	859.423	6.5766	93600	5	5	2.963	110.766	0.129	3	High	0.052	1	0.974671	1	0.000792523	0.974671	0.00105273	0.752824
7	12	DYFLFR	859.423	6.5938	300000	5	5	3.04	60.794	n/a	4	Medium	0.21	1	1
13	18	EVLAGR	643.365	3.2593	0	5	0	0	0	n/a	2	High	0	0	0
13	18	EVLAGR	643.365	3.2615	18	5	0.089	0.295	10.876	0.031	3	High	0.012	0.0178	0.095562	0.0311991	0.000742993	0.0787855	0.00244216	0.304236
13	18	EVLAGR	643.365	3.2457	36	5	0.175	0.435	16.019	0.059	3	High	0.024	0.035	0.140914	0.053691	0.000742993	0.133138	0.00244216	0.304236
13	18	EVLAGR	643.365	3.238	66	5	0.314	0.714	26.271	0.012	3	High	0.005	0.0628	0.231293	0.0857249	0.000742993	0.207075	0.00244216	0.304236
13	18	EVLAGR	643.365	3.2574	126	5	0.576	1.029	37.86	0.105	3	High	0.042	0.1152	0.333333	0.139588	0.000742993	0.3224	0.00244216	0.304236
13	18	EVLAGR	643.365	3.256	186	5	0.818	1.285	47.309	0.006	3	High	0.003	0.1636	0.416262	0.185601	0.000742993	0.412245	0.00244216	0.304236
13	18	EVLAGR	643.365	3.2461	306	5	1.248	1.682	61.927	0.044	3	High	0.018	0.2496	0.544866	0.263429	0.000742993	0.546766	0.00244216	0.304236
13	18	EVLAGR	643.365	3.2429	768	5	2.42	2.455	90.346	0.083	3	High	0.033	0.484	0.79527	0.471851	0.000742993	0.808173	0.00244216	0.304236
13	18	EVLAGR	643.365	3.2437	1200	5	3.087	2.731	100.513	0.044	3	High	0.018	0.6174	0.884678	0.598397	0.000742993	0.905327	0.00244216	0.304236
13	18	EVLAGR	643.365	3.2443	1800	5	3.658	2.935	108.034	0.08	3	High	0.032	0.7316	0.950761	0.716869	0.000742993	0.961339	0.00244216	0.304236
13	18	EVLAGR	643.365	3.2335	3600	5	4.407	3.049	112.221	0.058	3	High	0.024	0.8814	0.98769	0.888864	0.000742993	0.995981	0.00244216	0.304236
13	18	EVLAGR	643.365	3.2392	7200	5	4.816	3.085	113.556	0.089	3	High	0.036	0.9632	0.999352	0.978186	0.000742993	0.999302	0.00244216	0.304236
13	18	EVLAGR	643.365	3.2417	14400	5	4.973	3.058	112.574	0.089	3	High	0.036	0.9946	0.990606	0.998719	0.000742993	0.999352	0.00244216	0.304236
13	18	EVLAGR	643.365	3.195	93600	5	5	3.054	112.43	0.156	3	Medium	0.063	1	0.98931	1	0.000742993	0.999352	0.00244216	0.304236
13	18	EVLAGR	643.365	3.2564	300000	5	5	3.087	61.745	n/a	4	High	0.221	1	1
25	30	FHGTVK	687.37	1.8381	0	5	0	0	0	n/a	2	Medium	0	0	0
25	30	FHGTVK	687.37	1.8356	18	5	0.302	0.37	15.132	0.074	3	Medium	0.03	0.0604	0.132998	0.0589902	0.00167735	0.0586309	0.00166419	1.0079
25	30	FHGTVK	687.37	1.8281	36	5	0.57	0.415	17.005	0.16	3	Medium	0.064	0.114	0.149173	0.100451	0.00167735	0.099853	0.00166419	1.0079
25	30	FHGTVK	687.37	1.8294	66	5	0.953	0.616	25.223	0.066	3	Medium	0.027	0.1906	0.221423	0.157956	0.00167735	0.157046	0.00166419	1.0079
25	30	FHGTVK	687.37	1.8317	126	5	1.537	0.832	34.051	0.106	3	Medium	0.043	0.3074	0.299065	0.250538	0.00167735	0.249179	0.00166419	1.0079
25	30	FHGTVK	687.37	1.8321	186	5	1.95	0.975	39.899	0.099	3	Medium	0.04	0.39	0.350467	0.325531	0.00167735	0.323861	0.00166419	1.0079
25	30	FHGTVK	687.37	1.8409	306	5	2.482	1.228	50.279	0.096	3	Medium	0.039	0.4964	0.441409	0.443734	0.00167735	0.441682	0.00166419	1.0079
25	30	FHGTVK	687.37	1.8294	768	5	3.366	1.887	77.235	0.071	3	Medium	0.029	0.6732	0.678289	0.706119	0.00167735	0.70385	0.00166419	1.0079
25	30	FHGTVK	687.37	1.8417	1200	5	3.791	2.17	88.839	0.111	3	Medium	0.045	0.7582	0.780014	0.826229	0.00167735	0.824309	0.00166419	1.0079
25	30	FHGTVK	687.37	1.8313	1800	5	4.164	2.394	97.998	0.135	3	Medium	0.054	0.8328	0.860532	0.911128	0.00167735	0.909767	0.00166419	1.0079
25	30	FHGTVK	687.37	1.8387	3600	5	4.666	2.644	108.237	0.136	3	Medium	0.055	0.9332	0.950395	0.985219	0.00167735	0.984823	0.00166419	1.0079
25	30	FHGTVK	687.37	1.846	7200	5	4.925	2.648	108.401	0.165	3	Medium	0.066	0.985	0.951833	0.999349	0.00167735	0.999319	0.00166419	1.0079
25	30	FHGTVK	687.37	1.8337	14400	5	4.995	2.717	111.217	0.116	3	Medium	0.047	0.999	0.976636	0.999997	0.00167735	0.999997	0.00166419	1.0079
25	30	FHGTVK	687.37	1.8283	93600	5	5	2.782	113.865	0.169	3	Medium	0.068	1	1	1	0.00167735	1	0.00166419	1.0079
25	30	FHGTVK	687.37	1.8394	300000	5	5	2.776	55.524	n/a	4	Medium	0.223	1	0.997843
31	36	GIGYLK	649.38	4.0518	0	5	0	0	0	n/a	2	Medium	0	0	0
31	36	GIGYLK	649.38	4.0467	18	5	0.056	0.215	7.023	0.055	3	Medium	0.022	0.0112	0.0617994	0.0240001	0.000532813	0.0448662	0.00123843	0.430231
31	36	GIGYLK	649.38	4.0479	36	5	0.111	0.359	11.718	0.03	3	Medium	0.012	0.0222	0.103191	0.0414142	0.000532813	0.0767628	0.00123843	0.430231
31	36	GIGYLK	649.38	4.0262	66	5	0.201	0.522	17.042	0.209	3	Medium	0.084	0.0402	0.150043	0.0663842	0.000532813	0.121533	0.00123843	0.430231
31	36	GIGYLK	649.38	4.0608	126	5	0.376	0.787	25.698	0.104	3	Medium	0.042	0.0752	0.226214	0.108837	0.000532813	0.195034	0.00123843	0.430231
31	36	GIGYLK	649.38	4.0562	186	5	0.543	0.963	31.457	0.067	3	Medium	0.027	0.1086	0.276804	0.145596	0.000532813	0.256014	0.00123843	0.430231
31	36	GIGYLK	649.38	4.0456	306	5	0.856	1.265	41.318	0.133	3	Medium	0.054	0.1712	0.36361	0.208903	0.000532813	0.355226	0.00123843	0.430231
31	36	GIGYLK	649.38	4.0476	768	5	1.845	2.026	66.197	0.166	3	Medium	0.067	0.369	0.582351	0.386926	0.000532813	0.59466	0.00123843	0.430231
31	36	GIGYLK	649.38	4.0472	1200	5	2.527	2.457	80.26	0.053	3	Medium	0.021	0.5054	0.706237	0.50302	0.000532813	0.719162	0.00123843	0.430231
31	36	GIGYLK	649.38	4.0265	1800	5	3.208	2.801	91.503	0.11	3	Medium	0.044	0.6416	0.805116	0.619822	0.000532813	0.818992	0.00123843	0.430231
31	36	GIGYLK	649.38	4.0367	3600	5	4.254	3.083	100.71	0.359	2	Medium	0.04	0.8508	0.886174	0.814341	0.000532813	0.927904	0.00123843	0.430231
31	36	GIGYLK	649.38	4.0193	7200	5	4.836	3.17	103.569	0.191	3	Medium	0.077	0.9672	0.911181	0.946696	0.000532813	0.960162	0.00123843	0.430231
31	36	GIGYLK	649.38	4.0317	14400	5	4.989	3.248	106.11	0.115	3	Medium	0.046	0.9978	0.933602	0.99393	0.000532813	0.963165	0.00123843	0.430231
31	36	GIGYLK	649.38	4.0482	93600	5	5	3.351	109.464	0.151	3	Medium	0.061	1	0.963208	1	0.000532813	0.963208	0.00123843	0.430231
31	36	GIGYLK	649.38	4.0256	300000	5	5	3.479	69.57	n/a	4	Medium	0.204	1	1
37	42	IYVLLR	775.496	5.2695	0	5	0	0	0	n/a	2	Medium	0	0	0
37	42	IYVLLR	775.496	5.2433	18	5	0.036	0.153	4.668	0.102	3	Medium	0.041	0.0072	0.041118	0.0160456	0.000320486	0.0207719	0.000454496	0.705146
37	42	IYVLLR	775.496	5.2514	36	5	0.071	0.182	5.555	0.1	3	Medium	0.04	0.0142	0.0489116	0.0277707	0.000320486	0.0358818	0.000454496	0.705146
37	42	IYVLLR	775.496	5.2518	66	5	0.13	0.282	8.623	0.021	3	Medium	0.009	0.026	0.0757861	0.0447083	0.000320486	0.0576052	0.000454496	0.705146
37	42	IYVLLR	775.496	5.2654	126	5	0.244	0.459	14.015	0.132	3	Medium	0.053	0.0488	0.123354	0.0738565	0.000320486	0.0946988	0.000454496	0.705146
37	42	IYVLLR	775.496	5.2555	186	5	0.355	0.631	19.28	0.068	3	Medium	0.027	0.071	0.169578	0.0994728	0.000320486	0.126989	0.000454496	0.705146
37	42	IYVLLR	775.496	5.2559	306	5	0.566	0.802	24.503	0.032	3	Medium	0.013	0.1132	0.215533	0.144471	0.000320486	0.182993	0.000454496	0.705146
37	42	IYVLLR	775.496	5.2689	768	5	1.268	1.275	38.929	0.103	3	Medium	0.041	0.2536	0.34265	0.278042	0.000320486	0.343544	0.000454496	0.705146
37	42	IYVLLR	775.496	5.2465	1200	5	1.797	1.723	52.606	0.147	3	Medium	0.059	0.3594	0.463048	0.372227	0.000320486	0.451212	0.000454496	0.705146
37	42	IYVLLR	775.496	5.2408	1800	5	2.38	2.058	62.85	0.295	3	Medium	0.119	0.476	0.553077	0.474796	0.000320486	0.562643	0.000454496	0.705146
37	42	IYVLLR	775.496	5.2297	3600	5	3.49	2.786	85.064	0.147	3	Medium	0.059	0.698	0.748723	0.674116	0.000320486	0.758652	0.000454496	0.705146
37	42	IYVLLR	775.496	5.2462	7200	5	4.443	3.204	97.843	0.126	3	Medium	0.051	0.8886	0.861059	0.858031	0.000320486	0.907207	0.000454496	0.705146
37	42	IYVLLR	775.496	5.2365	14400	5	4.915	3.388	103.473	0.267	3	Medium	0.107	0.983	0.910508	0.96659	0.000320486	0.970497	0.000454496	0.705146
37	42	IYVLLR	775.496	5.2441	93600	5	5	3.652	111.53	0.152	3	Medium	0.061	1	0.981457	1	0.000320486	0.981457	0.000454496	0.705146
37	42	IYVLLR	775.496	5.24	300000	5	5	3.721	74.423	n/a	4	Medium	0.212	1	1
61	66	LNLVQR	741.45	3.4984	0	5	0	0	0	n/a	2	Medium	0	0	0
61	66	LNLVQR	741.45	3.4736	18	5	0.108	0.3	6.002	0.171	3	Medium	0.069	0.0216	0.0777202	0.0343866	0.000840784	0.0342886	0.000853744	0.98482
61	66	LNLVQR	741.45	3.4717	36	5	0.214	0.376	7.513	0.08	3	Medium	0.032	0.0428	0.0974093	0.0591054	0.000840784	0.0589277	0.000853744	0.98482
61	66	LNLVQR	741.45	3.4889	66	5	0.382	0.495	9.901	0.058	3	Medium	0.023	0.0764	0.128238	0.0942052	0.000840784	0.0939005	0.000853744	0.98482
61	66	LNLVQR	741.45	3.4798	126	5	0.693	0.745	14.905	0.117	3	Medium	0.047	0.1386	0.193005	0.152933	0.000840784	0.152378	0.000853744	0.98482
61	66	LNLVQR	741.45	3.4801	186	5	0.974	0.912	18.242	0.062	3	Medium	0.025	0.1948	0.236269	0.202801	0.000840784	0.201995	0.000853744	0.98482
61	66	LNLVQR	741.45	3.4798	306	5	1.459	1.217	24.341	0.035	3	Medium	0.014	0.2918	0.315285	0.286476	0.000840784	0.285161	0.000853744	0.98482
61	66	LNLVQR	741.45	3.4704	768	5	2.67	1.965	39.3	0.058	3	Medium	0.023	0.534	0.509067	0.505769	0.000840784	0.502507	0.000853744	0.98482
61	66	LNLVQR	741.45	3.4843	1200	5	3.278	2.354	47.072	0.074	3	Medium	0.03	0.6556	0.609845	0.63474	0.000840784	0.629802	0.000853744	0.98482
61	66	LNLVQR	741.45	3.4731	1800	5	3.753	2.791	55.811	0.052	3	Medium	0.021	0.7506	0.723057	0.751682	0.000840784	0.744743	0.000853744	0.98482
61	66	LNLVQR	741.45	3.4687	3600	5	4.344	3.291	65.82	0.124	3	Medium	0.05	0.8688	0.852591	0.91156	0.000840784	0.900663	0.000853744	0.98482
61	66	LNLVQR	741.45	3.4727	7200	5	4.705	3.533	70.656	0.111	3	Medium	0.045	0.941	0.915285	0.985344	0.000840784	0.971525	0.000853744	0.98482
61	66	LNLVQR	741.45	3.4651	14400	5	4.918	3.646	72.921	0.141	3	Medium	0.057	0.9836	0.94456	0.999359	0.000840784	0.984656	0.000853744	0.98482
61	66	LNLVQR	741.45	3.469	93600	5	5	3.803	76.058	0.219	3	Medium	0.088	1	0.985233	1	0.000840784	0.985233	0.000853744	0.98482
61	66	LNLVQR	741.45	3.4723	300000	5	5	3.86	77.208	n/a	4	Medium	0.215	1	1
85	90	NPLPSK	654.37	2.1215	0	3	0	0	0	n/a	2	Medium	0	0	0
85	90	NPLPSK	654.37	2.1078	18	3	0.068	0.088	2.947	0.039	3	Medium	0.016	0.0226667	0.034632	0.0348056	0.00085384	0.0365553	0.000928824	0.919271
85	90	NPLPSK	654.37	2.112	36	3	0.134	0.116	3.876	0.009	3	Medium	0.003	0.0446667	0.0456513	0.0598162	0.00085384	0.0627666	0.000928824	0.919271
85	90	NPLPSK	654.37	2.1176	66	3	0.239	0.214	7.117	0.027	3	Medium	0.011	0.0796667	0.0842188	0.0953162	0.00085384	0.0998874	0.000928824	0.919271
85	90	NPLPSK	654.37	2.1353	126	3	0.433	0.398	13.279	0.082	3	Medium	0.033	0.144333	0.156631	0.154675	0.00085384	0.161728	0.000928824	0.919271
85	90	NPLPSK	654.37	2.1316	186	3	0.608	0.548	18.251	0.071	3	Medium	0.029	0.202667	0.215663	0.205039	0.00085384	0.213962	0.000928824	0.919271
85	90	NPLPSK	654.37	2.1201	306	3	0.91	0.802	26.73	0.091	3	Medium	0.037	0.303333	0.315624	0.289457	0.00085384	0.30099	0.000928824	0.919271
85	90	NPLPSK	654.37	2.1112	768	3	1.645	1.374	45.796	0.057	3	Medium	0.023	0.548333	0.540732	0.510071	0.00085384	0.524792	0.000928824	0.919271
85	90	NPLPSK	654.37	2.1161	1200	3	1.99	1.675	55.841	0.017	3	Medium	0.007	0.663333	0.659189	0.639275	0.00085384	0.652771	0.000928824	0.919271
85	90	NPLPSK	654.37	2.1155	1800	3	2.239	1.936	64.525	0.08	3	Medium	0.032	0.746333	0.761905	0.755936	0.00085384	0.765595	0.000928824	0.919271
85	90	NPLPSK	654.37	2.1048	3600	3	2.539	2.253	75.089	0.051	3	Medium	0.021	0.846333	0.886659	0.914181	0.00085384	0.911975	0.000928824	0.919271
85	90	NPLPSK	654.37	2.1125	7200	3	2.791	2.34	78.015	0.073	3	Medium	0.029	0.930333	0.920897	0.986092	0.00085384	0.972927	0.000928824	0.919271
85	90	NPLPSK	654.37	2.1069	14400	3	2.956	2.348	78.263	0.041	3	Medium	0.017	0.985333	0.924046	0.999415	0.00085384	0.982735	0.000928824	0.919271
85	90	NPLPSK	654.37	2.099	93600	3	3	2.498	83.273	0.111	3	Medium	0.045	1	0.983078	1	0.00085384	0.983078	0.000928824	0.919271
85	90	NPLPSK	654.37	2.1191	300000	3	3	2.541	84.709	n/a	4	Medium	0.199	1	1
91	96	SIYGEK	695.349	2.6618	0	5	0	0	0	n/a	2	Medium	0	0	0
91	96	SIYGEK	695.349	2.6432	18	5	0.131	0.128	2.564	0.129	3	Medium	0.052	0.0262	0.0406995	0.0391034	0.000990347	0.0530433	0.00146299	0.676932
91	96	SIYGEK	695.349	2.6384	36	5	0.257	0.161	3.226	0.136	3	Medium	0.055	0.0514	0.0511924	0.0670932	0.000990347	0.0905301	0.00146299	0.676932
91	96	SIYGEK	695.349	2.6475	66	5	0.456	0.366	7.315	0.16	3	Medium	0.064	0.0912	0.116375	0.10666	0.000990347	0.142822	0.00146299	0.676932
91	96	SIYGEK	695.349	2.6616	126	5	0.818	0.672	13.438	0.309	3	Medium	0.124	0.1636	0.213672	0.172381	0.000990347	0.227805	0.00146299	0.676932
91	96	SIYGEK	695.349	2.67	186	5	1.136	0.965	19.292	0.056	3	Medium	0.023	0.2272	0.306836	0.22769	0.000990347	0.29744	0.00146299	0.676932
91	96	SIYGEK	695.349	2.6451	306	5	1.667	1.223	24.453	0.016	3	Medium	0.006	0.3334	0.388871	0.319396	0.000990347	0.408882	0.00146299	0.676932
91	96	SIYGEK	695.349	2.6433	768	5	2.887	2.167	43.332	0.086	3	Medium	0.035	0.5774	0.68903	0.552185	0.000990347	0.666362	0.00146299	0.676932
91	96	SIYGEK	695.349	2.6592	1200	5	3.456	2.572	51.43	0.169	3	Medium	0.068	0.6912	0.817806	0.682757	0.000990347	0.791683	0.00146299	0.676932
91	96	SIYGEK	695.349	2.6548	1800	5	3.904	2.784	55.684	0.132	3	Medium	0.053	0.7808	0.885215	0.795664	0.000990347	0.885795	0.00146299	0.676932
91	96	SIYGEK	695.349	2.6486	3600	5	4.516	3.001	60.03	0.235	3	Medium	0.095	0.9032	0.954213	0.937015	0.000990347	0.977126	0.00146299	0.676932
91	96	SIYGEK	695.349	2.65	7200	5	4.888	2.978	59.558	0.115	3	Medium	0.046	0.9776	0.9469	0.991884	0.000990347	0.998609	0.00146299	0.676932
91	96	SIYGEK	695.349	2.6397	14400	5	4.994	2.98	59.593	0.196	3	Medium	0.079	0.9988	0.947536	0.999771	0.000990347	0.999989	0.00146299	0.676932
91	96	SIYGEK	695.349	2.6571	93600	5	5	3.145	62.894	0.222	3	Medium	0.09	1	1	1	0.000990347	1	0.00146299	0.676932
91	96	SIYGEK	695.349	2.6458	300000	5	5	3.085	61.697	n/a	4	Medium	0.228	1	0.980922
97	102	SVETIK	675.38	2.4784	0	5	0	0	0	n/a	2	Medium	0	0	0
97	102	SVETIK	675.38	2.4595	18	5	0.091	0.085	1.704	0.076	3	Medium	0.031	0.0182	0.0258359	0.0307387	0.000729098	0.0382045	0.000993645	0.733761
97	102	SVETIK	675.38	2.4522	36	5	0.18	0.119	2.389	0.089	3	Medium	0.036	0.036	0.0361702	0.0529079	0.000729098	0.0655483	0.000993645	0.733761
97	102	SVETIK	675.38	2.4515	66	5	0.322	0.277	5.541	0.021	3	Medium	0.009	0.0644	0.0841945	0.0844958	0.000729098	0.104199	0.000993645	0.733761
97	102	SVETIK	675.38	2.471	126	5	0.588	0.462	9.242	0.235	3	Medium	0.095	0.1176	0.140426	0.137646	0.000729098	0.168386	0.000993645	0.733761
97	102	SVETIK	675.38	2.4572	186	5	0.831	0.666	13.311	0.082	3	Medium	0.033	0.1662	0.202432	0.183091	0.000729098	0.222394	0.000993645	0.733761
97	102	SVETIK	675.38	2.4505	306	5	1.258	0.975	19.501	0.086	3	Medium	0.035	0.2516	0.296353	0.260045	0.000729098	0.311921	0.000993645	0.733761
97	102	SVETIK	675.38	2.4625	768	5	2.395	1.866	37.317	0.112	3	Medium	0.045	0.479	0.567173	0.466773	0.000729098	0.53902	0.000993645	0.733761
97	102	SVETIK	675.38	2.4604	1200	5	3.033	2.207	44.144	0.089	3	Medium	0.036	0.6066	0.670821	0.592867	0.000729098	0.666269	0.000993645	0.733761
97	102	SVETIK	675.38	2.4513	1800	5	3.595	2.629	52.578	0.129	3	Medium	0.052	0.719	0.799088	0.711463	0.000729098	0.77619	0.000993645	0.733761
97	102	SVETIK	675.38	2.467	3600	5	4.398	2.985	59.702	0.117	3	Medium	0.047	0.8796	0.907295	0.885143	0.000729098	0.913541	0.000993645	0.733761
97	102	SVETIK	675.38	2.4533	7200	5	4.865	3.08	61.6	0.132	3	Medium	0.053	0.973	0.93617	0.976899	0.000729098	0.96666	0.000993645	0.733761
97	102	SVETIK	675.38	2.4599	14400	5	4.991	3.063	61.255	0.1	3	Medium	0.04	0.9982	0.931003	0.998584	0.000729098	0.97425	0.000993645	0.733761
97	102	SVETIK	675.38	2.4581	93600	5	5	3.206	64.115	0.248	3	Medium	0.1	1	0.974468	1	0.000729098	0.974468	0.000993645	0.733761
97	102	SVETIK	675.38	2.4664	300000	5	5	3.29	65.792	n/a	4	Medium	0.221	1	1
103	108	VELFFK	781.437	5.8772	0	5	0	0	0	n/a	2	Medium	0	0	0
103	108	VELFFK	781.437	5.871	18	5	0.082	0.194	3.874	0.081	3	Medium	0.033	0.0164	0.0537545	0.033094	0.000800798	0.0340675	0.000867715	0.922881
103	108	VELFFK	781.437	5.8729	36	5	0.162	0.248	4.968	0.154	3	Medium	0.062	0.0324	0.0687171	0.0569113	0.000800798	0.0585378	0.000867715	0.922881
103	108	VELFFK	781.437	5.865	66	5	0.293	0.338	6.759	0.019	3	Medium	0.008	0.0586	0.0936548	0.0907724	0.000800798	0.0932565	0.000867715	0.922881
103	108	VELFFK	781.437	5.8601	126	5	0.542	0.568	11.356	0.079	3	Medium	0.032	0.1084	0.157384	0.147541	0.000800798	0.151269	0.000867715	0.922881
103	108	VELFFK	781.437	5.8906	186	5	0.777	0.702	14.037	0.061	3	Medium	0.025	0.1554	0.194514	0.195863	0.000800798	0.20045	0.000867715	0.922881
103	108	VELFFK	781.437	5.849	306	5	1.205	1.026	20.515	0.027	3	Medium	0.011	0.241	0.284289	0.277209	0.000800798	0.282792	0.000867715	0.922881
103	108	VELFFK	781.437	5.8677	768	5	2.447	1.803	36.055	0.227	3	Medium	0.091	0.4894	0.499584	0.492272	0.000800798	0.497334	0.000867715	0.922881
103	108	VELFFK	781.437	5.8557	1200	5	3.202	2.271	45.417	0.056	3	Medium	0.022	0.6404	0.62926	0.620402	0.000800798	0.622425	0.000867715	0.922881
103	108	VELFFK	781.437	5.896	1800	5	3.862	2.678	53.566	0.268	3	Medium	0.108	0.7724	0.742034	0.738099	0.000800798	0.73487	0.000867715	0.922881
103	108	VELFFK	781.437	5.8622	3600	5	4.661	3.13	62.59	0.074	3	Medium	0.03	0.9322	0.867276	0.902967	0.000800798	0.886133	0.000867715	0.922881
103	108	VELFFK	781.437	5.8663	7200	5	4.955	3.246	64.916	0.154	3	Medium	0.062	0.991	0.899418	0.982776	0.000800798	0.953757	0.000867715	0.922881
103	108	VELFFK	781.437	5.8757	14400	5	4.999	3.282	65.645	0.105	3	Medium	0.042	0.9998	0.909393	0.999151	0.000800798	0.965959	0.000867715	0.922881
103	108	VELFFK	781.437	5.8657	93600	5	5	3.488	69.765	0.247	3	Medium	0.099	1	0.966473	1	0.000800798	0.966473	0.000867715	0.922881
103	108	VELFFK	781.437	5.8647	300000	5	5	3.609	72.19	n/a	4	Medium	0.277	1	1
109	114	VELLLK	713.469	4.8082	0	5	0	0	0	n/a	2	Medium	0	0	0
109	114	VELLLK	713.469	4.8009	18	5	0.059	0.101	2.022	0.02	3	Medium	0.008	0.0118	0.0283708	0.0224444	0.000489511	0.0257651	0.000603648	0.810921
109	114	VELLLK	713.469	4.7793	36	5	0.117	0.133	2.653	0.103	3	Medium	0.042	0.0234	0.0373596	0.0387523	0.000489511	0.0444183	0.000603648	0.810921
109	114	VELLLK	713.469	4.7901	66	5	0.212	0.223	4.462	0.043	3	Medium	0.017	0.0424	0.0626404	0.0621701	0.000489511	0.0711028	0.000603648	0.810921
109	114	VELLLK	713.469	4.7948	126	5	0.394	0.318	6.364	0.027	3	Medium	0.011	0.0788	0.0893258	0.102079	0.000489511	0.116297	0.000603648	0.810921
109	114	VELLLK	713.469	4.7978	186	5	0.566	0.468	9.365	0.124	3	Medium	0.05	0.1132	0.131461	0.136736	0.000489511	0.155249	0.000603648	0.810921
109	114	VELLLK	713.469	4.7865	306	5	0.883	0.762	15.239	0.19	3	Medium	0.077	0.1766	0.214045	0.196655	0.000489511	0.221917	0.000603648	0.810921
109	114	VELLLK	713.469	4.7871	768	5	1.839	1.482	29.644	0.294	3	Medium	0.118	0.3678	0.416292	0.366941	0.000489511	0.406251	0.000603648	0.810921
109	114	VELLLK	713.469	4.7976	1200	5	2.463	1.88	37.592	0.094	3	Medium	0.038	0.4926	0.52809	0.479707	0.000489511	0.523539	0.000603648	0.810921
109	114	VELLLK	713.469	4.7814	1800	5	3.063	2.342	46.833	0.045	3	Medium	0.018	0.6126	0.657865	0.594935	0.000489511	0.638647	0.000603648	0.810921
109	114	VELLLK	713.469	4.7792	3600	5	3.989	2.982	59.642	0.186	3	Medium	0.075	0.7978	0.83764	0.79267	0.000489511	0.821423	0.000603648	0.810921
109	114	VELLLK	713.469	4.7777	7200	5	4.626	3.148	62.957	0.062	3	Medium	0.025	0.9252	0.88427	0.935399	0.000489511	0.934641	0.000603648	0.810921
109	114	VELLLK	713.469	4.7815	14400	5	4.934	3.233	64.668	0.154	3	Medium	0.062	0.9868	0.908146	0.991518	0.000489511	0.969298	0.000603648	0.810921
109	114	VELLLK	713.469	4.7861	93600	5	5	3.463	69.269	0.164	3	Medium	0.066	1	0.972753	1	0.000489511	0.972753	0.000603648	0.810921
109	114	VELLLK	713.469	4.7841	300000	5	5	3.56	71.196	n/a	4	Medium	0.211	1	1
115	120	VEVQYK	764.407	2.6565	0	5	0	0	0	n/a	2	Medium	0	0	0
115	120	VEVQYK	764.407	2.622	18	5	0.091	0.11	2.199	0.059	3	Medium	0.024	0.0182	0.031986	0.0369596	0.000921673	0.0424928	0.00112031	0.822696
115	120	VEVQYK	764.407	2.6569	36	5	0.18	0.239	4.788	0.109	3	Medium	0.044	0.036	0.0694969	0.0634663	0.000921673	0.072799	0.00112031	0.822696
115	120	VEVQYK	764.407	2.6629	66	5	0.325	0.444	8.884	0.302	3	Medium	0.122	0.065	0.129107	0.101013	0.000921673	0.11548	0.00112031	0.822696
115	120	VEVQYK	764.407	2.6828	126	5	0.601	0.621	12.413	0.141	3	Medium	0.057	0.1202	0.180576	0.163586	0.000921673	0.185936	0.00112031	0.822696
115	120	VEVQYK	764.407	2.6525	186	5	0.859	0.834	16.683	0.006	3	Medium	0.002	0.1718	0.242512	0.21646	0.000921673	0.244783	0.00112031	0.822696
115	120	VEVQYK	764.407	2.6432	306	5	1.328	1.15	23.009	0.101	3	Medium	0.041	0.2656	0.3344	0.304607	0.000921673	0.341383	0.00112031	0.822696
115	120	VEVQYK	764.407	2.6439	768	5	2.664	2.016	40.326	0.072	3	Medium	0.029	0.5328	0.586217	0.531627	0.000921673	0.580107	0.00112031	0.822696
115	120	VEVQYK	764.407	2.6583	1200	5	3.445	2.43	48.602	0.242	3	Medium	0.097	0.689	0.706601	0.661741	0.000921673	0.708747	0.00112031	0.822696
115	120	VEVQYK	764.407	2.6599	1800	5	4.093	2.826	56.529	0.215	3	Medium	0.086	0.8186	0.821751	0.776707	0.000921673	0.815623	0.00112031	0.822696
115	120	VEVQYK	764.407	2.6694	3600	5	4.787	3.229	64.588	0.252	3	Medium	0.101	0.9574	0.938936	0.926493	0.000921673	0.939968	0.00112031	0.822696
115	120	VEVQYK	764.407	2.65	7200	5	4.98	3.289	65.79	0.134	3	Medium	0.054	0.996	0.956383	0.989379	0.000921673	0.981763	0.00112031	0.822696
115	120	VEVQYK	764.407	2.6062	14400	5	5	3.393	67.861	0.398	3	Medium	0.16	1	0.986624	0.999634	0.000921673	0.986529	0.00112031	0.822696
115	120	VEVQYK	764.407	2.6603	93600	5	5	3.352	67.042	0.132	3	Medium	0.053	1	0.974702	1	0.000921673	0.986624	0.00112031	0.822696
115	120	VEVQYK	764.407	2.6556	300000	5	5	3.439	68.789	n/a	4	Medium	0.217	1	1
121	126	VFLAQK	704.422	3.3233	0	5	0	0	0	n/a	2	Medium	0	0	0
121	126	VFLAQK	704.422	3.3	18	5	0.085	0.085	1.704	0.107	3	Medium	0.043	0.017	0.0249853	0.032072	0.000769501	0.0298534	0.000729666	1.05459
121	126	VFLAQK	704.422	3.2884	36	5	0.168	0.135	2.701	0.092	3	Medium	0.037	0.0336	0.0396825	0.0551751	0.000769501	0.0513838	0.000729666	1.05459
121	126	VFLAQK	704.422	3.2952	66	5	0.303	0.225	4.493	0.038	3	Medium	0.015	0.0606	0.0661376	0.0880524	0.000769501	0.082061	0.000729666	1.05459
121	126	VFLAQK	704.422	3.3124	126	5	0.559	0.432	8.632	0.21	3	Medium	0.084	0.1118	0.126984	0.143259	0.000769501	0.133678	0.000729666	1.05459
121	126	VFLAQK	704.422	3.3224	186	5	0.798	0.568	11.355	0.084	3	Medium	0.034	0.1596	0.166961	0.190342	0.000769501	0.177809	0.000729666	1.05459
121	126	VFLAQK	704.422	3.2996	306	5	1.227	0.815	16.29	0.108	3	Medium	0.043	0.2454	0.239565	0.269806	0.000769501	0.252536	0.000729666	1.05459
121	126	VFLAQK	704.422	3.2962	768	5	2.433	1.556	31.125	0.157	3	Medium	0.063	0.4866	0.457378	0.481353	0.000769501	0.453255	0.000729666	1.05459
121	126	VFLAQK	704.422	3.3062	1200	5	3.139	1.98	39.601	0.076	3	Medium	0.031	0.6278	0.582011	0.608683	0.000769501	0.575661	0.000729666	1.05459
121	126	VFLAQK	704.422	3.3115	1800	5	3.747	2.424	48.486	0.064	3	Medium	0.026	0.7494	0.712522	0.72685	0.000769501	0.690766	0.000729666	1.05459
121	126	VFLAQK	704.422	3.301	3600	5	4.524	2.933	58.651	0.087	3	Medium	0.035	0.9048	0.86214	0.895596	0.000769501	0.859275	0.000729666	1.05459
121	126	VFLAQK	704.422	3.3126	7200	5	4.902	3.068	61.357	0.077	3	Medium	0.031	0.9804	0.901822	0.980435	0.000769501	0.948236	0.000729666	1.05459
121	126	VFLAQK	704.422	3.3665	14400	5	4.994	3.074	61.481	0.079	3	Medium	0.032	0.9988	0.903586	0.99894	0.000769501	0.969237	0.000729666	1.05459
121	126	VFLAQK	704.422	3.2841	93600	5	5	3.302	66.049	0.148	3	Medium	0.06	1	0.970606	1	0.000769501	0.970606	0.000729666	1.05459
121	126	VFLAQK	704.422	3.3094	300000	5	5	3.402	68.036	n/a	4	Medium	0.207	1	1
127	132	VTVITK	659.422	2.3476	0	5	0	0	0	n/a	2	Medium	0	0	0
127	132	VTVITK	659.422	2.3387	18	5	0.061	0.152	3.047	0.054	3	Medium	0.022	0.0122	0.0422574	0.0224691	0.000490192	0.0224062	0.00048863	1.0032
127	132	VTVITK	659.422	2.3616	36	5	0.122	0.236	4.72	0.183	3	Medium	0.074	0.0244	0.0656102	0.0387946	0.000490192	0.0386869	0.00048863	1.0032
127	132	VTVITK	659.422	2.3533	66	5	0.22	0.285	5.699	0.073	3	Medium	0.029	0.044	0.0792327	0.0622371	0.000490192	0.0620662	0.00048863	1.0032
127	132	VTVITK	659.422	2.3393	126	5	0.407	0.375	7.501	0.049	3	Medium	0.02	0.0814	0.104254	0.102186	0.000490192	0.101911	0.00048863	1.0032
127	132	VTVITK	659.422	2.3427	186	5	0.583	0.526	10.513	0.032	3	Medium	0.013	0.1166	0.146233	0.136877	0.000490192	0.136515	0.00048863	1.0032
127	132	VTVITK	659.422	2.3411	306	5	0.905	0.762	15.23	0.069	3	Medium	0.028	0.181	0.211843	0.196851	0.000490192	0.196347	0.00048863	1.0032
127	132	VTVITK	659.422	2.3316	768	5	1.857	1.385	27.701	0.076	3	Medium	0.031	0.3714	0.385043	0.367264	0.000490192	0.366423	0.00048863	1.0032
127	132	VTVITK	659.422	2.3301	1200	5	2.467	1.742	34.848	0.088	3	Medium	0.035	0.4934	0.484292	0.480086	0.000490192	0.479084	0.00048863	1.0032
127	132	VTVITK	659.422	2.3366	1800	5	3.055	2.157	43.15	0.06	3	Medium	0.024	0.611	0.599666	0.595342	0.000490192	0.594242	0.00048863	1.0032
127	132	VTVITK	659.422	2.332	3600	5	3.977	2.82	56.395	0.199	3	Medium	0.08	0.7954	0.783987	0.793033	0.000490192	0.79198	0.00048863	1.0032
127	132	VTVITK	659.422	2.3267	7200	5	4.606	3.152	63.049	0.056	3	Medium	0.022	0.9212	0.876286	0.935596	0.000490192	0.934884	0.00048863	1.0032
127	132	VTVITK	659.422	2.3219	14400	5	4.904	3.317	66.331	0.069	3	Medium	0.028	0.9808	0.922157	0.991563	0.000490192	0.991184	0.00048863	1.0032
127	132	VTVITK	659.422	2.3284	93600	5	5	3.596	71.917	0.147	3	Medium	0.059	1	0.999722	1	0.000490192	0.999722	0.00048863	1.0032
127	132	VTVITK	659.422	2.3334	300000	5	5	3.597	71.949	n/a	4	Medium	0.193	1	1
139	144	YNQLLR	805.445	3.8804	0	5	0	0	0	n/a	2	Medium	0	0	0
139	144	YNQLLR	805.445	3.8318	18	5	0.144	0.16	3.191	0.035	3	Medium	0.014	0.0288	0.0416017	0.0371208	0.000926797	0.0330897	0.000841637	1.10118
139	144	YNQLLR	805.445	3.8286	36	5	0.281	0.279	5.586	0.052	3	Medium	0.021	0.0562	0.0725429	0.0637392	0.000926797	0.0568757	0.000841637	1.10118
139	144	YNQLLR	805.445	3.8276	66	5	0.495	0.441	8.815	0.034	3	Medium	0.014	0.099	0.114665	0.101439	0.000926797	0.0906499	0.000841637	1.10118
139	144	YNQLLR	805.445	3.8303	126	5	0.873	0.66	13.201	0.07	3	Medium	0.028	0.1746	0.171607	0.16425	0.000926797	0.147158	0.000841637	1.10118
139	144	YNQLLR	805.445	3.8323	186	5	1.195	0.843	16.858	0.015	3	Medium	0.006	0.239	0.219189	0.21731	0.000926797	0.195138	0.000841637	1.10118
139	144	YNQLLR	805.445	3.8215	306	5	1.708	1.176	23.513	0.146	3	Medium	0.059	0.3416	0.305772	0.305729	0.000926797	0.27564	0.000841637	1.10118
139	144	YNQLLR	805.445	3.8244	768	5	2.802	1.914	38.284	0.07	3	Medium	0.028	0.5604	0.49766	0.533204	0.000926797	0.486578	0.000841637	1.10118
139	144	YNQLLR	805.445	3.8324	1200	5	3.304	2.28	45.604	0.087	3	Medium	0.035	0.6608	0.592824	0.663367	0.000926797	0.610601	0.000841637	1.10118
139	144	YNQLLR	805.445	3.8227	1800	5	3.729	2.701	54.025	0.232	3	Medium	0.094	0.7458	0.702288	0.77819	0.000926797	0.723026	0.000841637	1.10118
139	144	YNQLLR	805.445	3.8077	3600	5	4.369	3.266	65.326	0.286	3	Medium	0.115	0.8738	0.849194	0.927341	0.000926797	0.876649	0.000841637	1.10118
139	144	YNQLLR	805.445	3.8081	7200	5	4.791	3.49	69.809	0.088	3	Medium	0.035	0.9582	0.907436	0.989592	0.000926797	0.947475	0.000841637	1.10118
139	144	YNQLLR	805.445	3.7946	14400	5	4.967	3.544	70.882	0.064	3	Medium	0.026	0.9934	0.921477	0.999647	0.000926797	0.960906	0.000841637	1.10118
139	144	YNQLLR	805.445	3.8013	93600	5	5	3.698	73.956	0.197	3	Medium	0.079	1	0.961518	1	0.000926797	0.961518	0.000841637	1.10118
139	144	YNQLLR	805.445	3.7706	300000	5	5	3.846	76.911	n/a	4	Medium	0.215	1	1
145	151	CILQDGR	803.396	3.3693	0	6	0	0	0	n/a	2	Medium	0	0	0
145	151	CILQDGR	803.396	3.3722	18	6	0.275	0.186	3.093	0.04	3	Medium	0.016	0.0458333	0.0642043	0.0482914	0.00129701	0.0394909	0.00103187	1.25695
145	151	CILQDGR	803.396	3.3641	36	6	0.525	0.242	4.035	0.172	3	Medium	0.069	0.0875	0.0835347	0.0825692	0.00129701	0.0677251	0.00103187	1.25695
145	151	CILQDGR	803.396	3.3506	66	6	0.893	0.398	6.633	0.152	3	Medium	0.061	0.148833	0.137383	0.130603	0.00129701	0.10759	0.00103187	1.25695
145	151	CILQDGR	803.396	3.3537	126	6	1.486	0.552	9.206	0.032	3	Medium	0.013	0.247667	0.190542	0.209251	0.00129701	0.173672	0.00103187	1.25695
145	151	CILQDGR	803.396	3.3508	186	6	1.939	0.759	12.651	0.104	3	Medium	0.042	0.323167	0.261995	0.274288	0.00129701	0.22915	0.00103187	1.25695
145	151	CILQDGR	803.396	3.3497	306	6	2.586	1.016	16.941	0.152	3	Medium	0.061	0.431	0.350708	0.37964	0.00129701	0.320841	0.00103187	1.25695
145	151	CILQDGR	803.396	3.3654	768	6	3.804	1.561	26.023	0.177	3	Medium	0.071	0.634	0.538833	0.630972	0.00129701	0.551583	0.00103187	1.25695
145	151	CILQDGR	803.396	3.3661	1200	6	4.348	1.935	32.246	0.087	3	Medium	0.035	0.724667	0.667932	0.759401	0.00129701	0.679347	0.00103187	1.25695
145	151	CILQDGR	803.396	3.3526	1800	6	4.792	2.211	36.847	0.053	3	Medium	0.021	0.798667	0.763203	0.860611	0.00129701	0.78841	0.00103187	1.25695
145	151	CILQDGR	803.396	3.3571	3600	6	5.385	2.587	43.115	0.157	3	Medium	0.063	0.8975	0.892993	0.967639	0.00129701	0.921748	0.00103187	1.25695
145	151	CILQDGR	803.396	3.3537	7200	6	5.743	2.73	45.496	0.068	3	Medium	0.027	0.957167	0.942354	0.997454	0.00129701	0.97115	0.00103187	1.25695
145	151	CILQDGR	803.396	3.3419	14400	6	5.938	2.721	45.352	0.107	3	Medium	0.043	0.989667	0.939247	0.99997	0.00129701	0.977739	0.00103187	1.25695
145	151	CILQDGR	803.396	3.353	93600	6	6	2.833	47.214	0.155	3	Medium	0.062	1	0.977908	1	0.00129701	0.977908	0.00103187	1.25695
145	151	CILQDGR	803.396	3.3527	300000	6	6	2.897	48.283	n/a	4	Medium	0.226	1	1
159	165	AGGFLMK	722.379	4.5659	0	6	0	0	0	n/a	2	Medium	0	0	0
159	165	AGGFLMK	722.379	4.537	18	6	0.116	0.232	3.874	0.227	3	Medium	0.091	0.0193333	0.0546525	0.0368329	0.000917649	0.0452333	0.00126801	0.723694
159	165	AGGFLMK	722.379	4.5518	36	6	0.23	0.342	5.698	0.057	3	Medium	0.023	0.0383333	0.0805654	0.0632517	0.000917649	0.0773653	0.00126801	0.723694
159	165	AGGFLMK	722.379	4.5449	66	6	0.414	0.569	9.483	0.111	3	Medium	0.045	0.069	0.13404	0.100679	0.000917649	0.122429	0.00126801	0.723694
159	165	AGGFLMK	722.379	4.5517	126	6	0.761	0.885	14.746	0.168	3	Medium	0.068	0.126833	0.208481	0.163064	0.000917649	0.196311	0.00126801	0.723694
159	165	AGGFLMK	722.379	4.5453	186	6	1.083	1.221	20.356	0.21	3	Medium	0.085	0.1805	0.287633	0.215792	0.000917649	0.257505	0.00126801	0.723694
159	165	AGGFLMK	722.379	4.5548	306	6	1.658	1.656	27.595	0.353	3	Medium	0.142	0.276333	0.390106	0.303723	0.000917649	0.356847	0.00126801	0.723694
159	165	AGGFLMK	722.379	4.5602	768	6	3.236	2.473	41.216	0.131	3	Medium	0.053	0.539333	0.582568	0.530384	0.000917649	0.595196	0.00126801	0.723694
159	165	AGGFLMK	722.379	4.552	1200	6	4.116	2.977	49.622	0.074	3	Medium	0.03	0.686	0.701296	0.660457	0.000917649	0.718045	0.00126801	0.723694
159	165	AGGFLMK	722.379	4.5558	1800	6	4.828	3.387	56.442	0.466	3	Medium	0.188	0.804667	0.79788	0.775534	0.000917649	0.81569	0.00126801	0.723694
159	165	AGGFLMK	722.379	4.5661	3600	6	5.617	3.732	62.206	0.461	3	Medium	0.186	0.936167	0.879152	0.92582	0.000917649	0.920548	0.00126801	0.723694
159	165	AGGFLMK	722.379	4.5589	7200	6	5.923	3.842	64.038	0.271	3	Medium	0.109	0.987167	0.905065	0.989209	0.000917649	0.950656	0.00126801	0.723694
159	165	AGGFLMK	722.379	4.5435	14400	6	5.995	3.798	63.299	0.126	3	Medium	0.051	0.999167	0.8947	0.999624	0.000917649	0.953322	0.00126801	0.723694
159	165	AGGFLMK	722.379	4.5376	93600	6	6	4.047	67.445	0.466	3	Medium	0.187	1	0.953357	1	0.000917649	0.953357	0.00126801	0.723694
159	165	AGGFLMK	722.379	4.5609	300000	6	6	4.245	70.746	n/a	4	Medium	0.235	1	1
166	172	ALAAFLK	732.453	4.4783	0	6	0	0	0	n/a	2	Medium	0	0	0
166	172	ALAAFLK	732.453	4.4779	18	6	0.079	0.135	2.254	0.039	3	Medium	0.016	0.0131667	0.0337669	0.0269282	0.000616423	0.0323187	0.000791853	0.778456
166	172	ALAAFLK	732.453	4.4753	36	6	0.157	0.212	3.527	0.032	3	Medium	0.013	0.0261667	0.0530265	0.0464158	0.000616423	0.0555843	0.000791853	0.778456
166	172	ALAAFLK	732.453	4.4693	66	6	0.284	0.343	5.714	0.025	3	Medium	0.01	0.0473333	0.0857929	0.0742823	0.000616423	0.0886699	0.000791853	0.778456
166	172	ALAAFLK	732.453	4.4552	126	6	0.528	0.584	9.725	0.094	3	Medium	0.038	0.088	0.146073	0.121447	0.000616423	0.144163	0.000791853	0.778456
166	172	ALAAFLK	732.453	4.4673	186	6	0.759	0.759	12.649	0.048	3	Medium	0.019	0.1265	0.189845	0.162063	0.000616423	0.191426	0.000791853	0.778456
166	172	ALAAFLK	732.453	4.4734	306	6	1.187	1.133	18.89	0.177	3	Medium	0.071	0.197833	0.283392	0.231502	0.000616423	0.271047	0.000791853	0.778456
166	172	ALAAFLK	732.453	4.4335	768	6	2.481	2.008	33.461	0.091	3	Medium	0.037	0.4135	0.502251	0.422926	0.000616423	0.481965	0.000791853	0.778456
166	172	ALAAFLK	732.453	4.4499	1200	6	3.325	2.479	41.317	0.055	3	Medium	0.022	0.554167	0.62006	0.544192	0.000616423	0.607991	0.000791853	0.778456
166	172	ALAAFLK	732.453	4.5016	1800	6	4.125	2.925	48.755	0.335	3	Medium	0.135	0.6875	0.731616	0.662682	0.000616423	0.724095	0.000791853	0.778456
166	172	ALAAFLK	732.453	4.5461	3600	6	5.264	3.347	55.781	0.37	3	Medium	0.149	0.877333	0.837169	0.849246	0.000616423	0.887626	0.000791853	0.778456
166	172	ALAAFLK	732.453	4.5026	7200	6	5.845	3.617	60.285	0.711	3	Medium	0.286	0.974167	0.904702	0.962908	0.000616423	0.967645	0.000791853	0.778456
166	172	ALAAFLK	732.453	4.4588	14400	6	5.99	3.631	60.516	0.144	3	Medium	0.058	0.998333	0.908204	0.996772	0.000616423	0.984352	0.000791853	0.778456
166	172	ALAAFLK	732.453	4.486	93600	6	6	3.939	65.658	0.286	3	Medium	0.115	1	0.985243	1	0.000616423	0.985243	0.000791853	0.778456
166	172	ALAAFLK	732.453	4.4606	300000	6	6	3.998	66.638	n/a	4	Medium	0.204	1	1
180	186	ALLFIPR	828.522	5.8004	0	5	0	0	0	n/a	2	Medium	0	0	0
180	186	ALLFIPR	828.522	5.7837	18	5	0.038	0.152	3.038	0.044	3	Medium	0.018	0.0076	0.0460467	0.0172814	0.000351906	0.0233069	0.000532951	0.660296
180	186	ALLFIPR	828.522	5.7914	36	5	0.076	0.223	4.457	0.037	3	Medium	0.015	0.0152	0.0675553	0.0298957	0.000351906	0.040218	0.000532951	0.660296
180	186	ALLFIPR	828.522	5.7799	66	5	0.138	0.363	7.268	0.026	3	Medium	0.011	0.0276	0.109967	0.0480968	0.000351906	0.0644665	0.000532951	0.660296
180	186	ALLFIPR	828.522	5.7844	126	5	0.259	0.554	11.087	0.049	3	Medium	0.02	0.0518	0.167828	0.0793608	0.000351906	0.105692	0.000532951	0.660296
180	186	ALLFIPR	828.522	5.7612	186	5	0.377	0.609	12.183	0.081	3	Medium	0.032	0.0754	0.18449	0.106773	0.000351906	0.141389	0.000532951	0.660296
180	186	ALLFIPR	828.522	5.7797	306	5	0.601	0.858	17.167	0.042	3	Medium	0.017	0.1202	0.259921	0.15478	0.000351906	0.202865	0.000532951	0.660296
180	186	ALLFIPR	828.522	5.7775	768	5	1.349	1.34	26.808	0.044	3	Medium	0.018	0.2698	0.405938	0.296086	0.000351906	0.375734	0.000532951	0.660296
180	186	ALLFIPR	828.522	5.7902	1200	5	1.911	1.652	33.031	0.044	3	Medium	0.018	0.3822	0.500454	0.394529	0.000351906	0.488461	0.000532951	0.660296
180	186	ALLFIPR	828.522	5.8453	1800	5	2.527	1.94	38.798	0.069	3	Medium	0.028	0.5054	0.587701	0.500426	0.000351906	0.60187	0.000532951	0.660296
180	186	ALLFIPR	828.522	5.7932	3600	5	3.66	2.412	48.242	0.033	3	Medium	0.013	0.732	0.730688	0.701302	0.000351906	0.790721	0.000532951	0.660296
180	186	ALLFIPR	828.522	5.7559	7200	5	4.546	2.739	54.787	0.023	3	Medium	0.009	0.9092	0.829749	0.87801	0.000351906	0.919196	0.000532951	0.660296
180	186	ALLFIPR	828.522	5.7942	14400	5	4.934	2.908	58.169	0.011	3	Medium	0.004	0.9868	0.880945	0.974343	0.000351906	0.965031	0.000532951	0.660296
180	186	ALLFIPR	828.522	5.7522	93600	5	5	3.205	64.099	0.146	3	Medium	0.059	1	0.970918	1	0.000351906	0.970918	0.000532951	0.660296
180	186	ALLFIPR	828.522	5.7802	300000	5	5	3.301	66.017	n/a	4	Medium	0.231	1	1
187	193	ALWFQGR	876.461	5.8579	0	6	0	0	0	n/a	2	Medium	0	0	0
187	193	ALWFQGR	876.461	5.8508	18	6	0.117	0.203	3.377	0.126	3	Medium	0.051	0.0195	0.0481956	0.0326511	0.000787201	0.0463107	0.00125905	0.625234
187	193	ALWFQGR	876.461	5.8407	36	6	0.23	0.445	7.423	0.118	3	Medium	0.047	0.0383333	0.105651	0.0561591	0.000787201	0.079216	0.00125905	0.625234
187	193	ALWFQGR	876.461	5.8472	66	6	0.412	0.63	10.497	0.052	3	Medium	0.021	0.0686667	0.149573	0.0895943	0.000787201	0.125375	0.00125905	0.625234
187	193	ALWFQGR	876.461	5.8459	126	6	0.752	0.891	14.848	0.179	3	Medium	0.072	0.125333	0.211538	0.145687	0.000787201	0.201085	0.00125905	0.625234
187	193	ALWFQGR	876.461	5.8555	186	6	1.064	1.192	19.867	0.084	3	Medium	0.034	0.177333	0.283001	0.193475	0.000787201	0.263825	0.00125905	0.625234
187	193	ALWFQGR	876.461	5.8391	306	6	1.609	1.5	25.006	0.291	3	Medium	0.117	0.268167	0.356125	0.274009	0.000787201	0.365744	0.00125905	0.625234
187	193	ALWFQGR	876.461	5.8407	768	6	3.035	2.548	42.471	0.344	3	Medium	0.139	0.505833	0.604938	0.487568	0.000787201	0.610708	0.00125905	0.625234
187	193	ALWFQGR	876.461	5.7865	1200	6	3.8	3.057	50.945	0.092	3	Medium	0.037	0.633333	0.725783	0.615366	0.000787201	0.737304	0.00125905	0.625234
187	193	ALWFQGR	876.461	5.8354	1800	6	4.433	3.539	58.98	0.073	3	Medium	0.029	0.738833	0.840218	0.733281	0.000787201	0.838194	0.00125905	0.625234
187	193	ALWFQGR	876.461	5.8628	3600	6	5.296	3.889	64.818	0.445	3	Medium	0.179	0.882667	0.923314	0.899838	0.000787201	0.947055	0.00125905	0.625234
187	193	ALWFQGR	876.461	5.836	7200	6	5.827	4.081	68.015	0.163	3	Medium	0.066	0.971167	0.968898	0.981798	0.000787201	0.978607	0.00125905	0.625234
187	193	ALWFQGR	876.461	5.8394	14400	6	5.988	4.113	68.556	0.237	3	Medium	0.095	0.998	0.976496	0.999065	0.000787201	0.981443	0.00125905	0.625234
187	193	ALWFQGR	876.461	5.8372	93600	6	6	4.134	68.901	0.332	3	Medium	0.134	1	0.981481	1	0.000787201	0.981481	0.00125905	0.625234
187	193	ALWFQGR	876.461	5.8246	300000	6	6	4.212	70.193	n/a	4	Medium	0.242	1	1
194	200	EIQTAVR	815.45	2.3782	0	6	0	0	0	n/a	2	High	0	0	0
194	200	EIQTAVR	815.45	2.3688	18	6	0.106	0.262	4.365	0.009	3	High	0.004	0.0176667	0.0587971	0.0321162	0.000770849	0.0389303	0.0010031	0.76847
194	200	EIQTAVR	815.45	2.3563	36	6	0.209	0.379	6.315	0.059	3	High	0.024	0.0348333	0.0850539	0.0552502	0.000770849	0.0667861	0.0010031	0.76847
194	200	EIQTAVR	815.45	2.3785	66	6	0.376	0.586	9.766	0.021	3	High	0.008	0.0626667	0.131508	0.0881701	0.000770849	0.106149	0.0010031	0.76847
194	200	EIQTAVR	815.45	2.3778	126	6	0.691	0.858	14.304	0.09	3	High	0.036	0.115167	0.192549	0.143444	0.000770849	0.171491	0.0010031	0.76847
194	200	EIQTAVR	815.45	2.3776	186	6	0.983	1.086	18.097	0.046	3	High	0.018	0.163833	0.243716	0.190582	0.000770849	0.22644	0.0010031	0.76847
194	200	EIQTAVR	815.45	2.3835	306	6	1.506	1.514	25.23	0.016	3	High	0.007	0.251	0.339767	0.270127	0.000770849	0.317459	0.0010031	0.76847
194	200	EIQTAVR	815.45	2.3701	768	6	2.949	2.481	41.345	0.081	3	High	0.033	0.4915	0.556777	0.48183	0.000770849	0.547887	0.0010031	0.76847
194	200	EIQTAVR	815.45	2.3708	1200	6	3.774	2.973	49.546	0.061	3	High	0.025	0.629	0.66719	0.609197	0.000770849	0.676621	0.0010031	0.76847
194	200	EIQTAVR	815.45	2.3735	1800	6	4.477	3.408	56.808	0.105	3	High	0.042	0.746167	0.764811	0.727346	0.000770849	0.787499	0.0010031	0.76847
194	200	EIQTAVR	815.45	2.3591	3600	6	5.373	3.92	65.329	0.053	3	High	0.021	0.8955	0.879713	0.895926	0.000770849	0.925297	0.0010031	0.76847
194	200	EIQTAVR	815.45	2.3572	7200	6	5.829	4.144	69.062	0.054	3	High	0.022	0.9715	0.929982	0.980542	0.000770849	0.978024	0.0010031	0.76847
194	200	EIQTAVR	815.45	2.3533	14400	6	5.979	4.196	69.939	0.1	3	High	0.04	0.9965	0.941652	0.99895	0.000770849	0.98543	0.0010031	0.76847
194	200	EIQTAVR	815.45	2.379	93600	6	6	4.392	73.192	0.221	3	High	0.089	1	0.985637	1	0.000770849	0.985637	0.0010031	0.76847
194	200	EIQTAVR	815.45	2.3675	300000	6	6	4.456	74.27	n/a	4	High	0.219	1	1
201	207	ELLPEIR	868.502	3.705	0	5	0	0	0	n/a	2	Medium	0	0	0
201	207	ELLPEIR	868.502	3.6999	18	5	0.061	0.272	5.441	0.047	3	Medium	0.019	0.0122	0.0668962	0.02533	0.000570455	0.0555136	0.00159752	0.357088
201	207	ELLPEIR	868.502	3.6745	36	5	0.122	0.392	7.845	0.095	3	Medium	0.038	0.0244	0.0964092	0.0436873	0.000570455	0.0946104	0.00159752	0.357088
201	207	ELLPEIR	868.502	3.6842	66	5	0.221	0.626	12.512	0.106	3	Medium	0.043	0.0442	0.15396	0.0699768	0.000570455	0.148951	0.00159752	0.357088
201	207	ELLPEIR	868.502	3.6858	126	5	0.411	0.94	18.792	0.126	3	High	0.051	0.0822	0.231185	0.114582	0.000570455	0.236742	0.00159752	0.357088
201	207	ELLPEIR	868.502	3.6668	186	5	0.593	1.257	25.144	0.151	3	Medium	0.061	0.1186	0.309149	0.153109	0.000570455	0.308158	0.00159752	0.357088
201	207	ELLPEIR	868.502	3.6786	306	5	0.931	1.747	34.932	0.026	3	High	0.01	0.1862	0.429661	0.21924	0.000570455	0.421357	0.00159752	0.357088
201	207	ELLPEIR	868.502	3.6717	768	5	1.971	2.803	56.057	0.084	3	High	0.034	0.3942	0.689375	0.403534	0.000570455	0.676365	0.00159752	0.357088
201	207	ELLPEIR	868.502	3.6805	1200	5	2.662	3.199	63.988	0.044	3	High	0.018	0.5324	0.786768	0.522147	0.000570455	0.795774	0.00159752	0.357088
201	207	ELLPEIR	868.502	3.6835	1800	5	3.325	3.532	70.639	0.069	3	High	0.028	0.665	0.868667	0.639909	0.000570455	0.882085	0.00159752	0.357088
201	207	ELLPEIR	868.502	3.69	3600	5	4.278	3.794	75.88	0.039	3	Medium	0.016	0.8556	0.933104	0.831085	0.000570455	0.9604	0.00159752	0.357088
201	207	ELLPEIR	868.502	3.6883	7200	5	4.786	3.848	76.952	0.05	3	Medium	0.02	0.9572	0.946385	0.954784	0.000570455	0.976532	0.00159752	0.357088
201	207	ELLPEIR	868.502	3.6759	14400	5	4.967	3.857	77.145	0.094	3	Medium	0.038	0.9934	0.948598	0.995442	0.000570455	0.977369	0.00159752	0.357088
201	207	ELLPEIR	868.502	3.6748	93600	5	5	3.974	79.481	0.229	3	Medium	0.092	1	0.977373	1	0.000570455	0.977373	0.00159752	0.357088
201	207	ELLPEIR	868.502	3.6818	300000	5	5	4.066	81.323	n/a	4	Medium	0.222	1	1
208	214	EMLQQSK	862.422	2.3824	0	6	0	0	0	n/a	2	Medium	0	0	0
208	214	EMLQQSK	862.422	2.3766	18	6	0.214	0.22	3.663	0.048	3	Medium	0.02	0.0356667	0.0530248	0.053853	0.00149175	0.0577405	0.00165739	0.900062
208	214	EMLQQSK	862.422	2.3928	36	6	0.419	0.32	5.327	0.025	3	Medium	0.01	0.0698333	0.077127	0.0918836	0.00149175	0.0983436	0.00165739	0.900062
208	214	EMLQQSK	862.422	2.392	66	6	0.737	0.556	9.262	0.044	3	Medium	0.018	0.122833	0.134008	0.144893	0.00149175	0.154688	0.00165739	0.900062
208	214	EMLQQSK	862.422	2.3823	126	6	1.303	1.069	17.816	0.241	3	Medium	0.097	0.217167	0.257652	0.230932	0.00149175	0.245481	0.00165739	0.900062
208	214	EMLQQSK	862.422	2.3881	186	6	1.787	1.268	21.13	0.321	3	Medium	0.129	0.297833	0.305616	0.301322	0.00149175	0.319102	0.00165739	0.900062
208	214	EMLQQSK	862.422	2.4084	306	6	2.561	1.782	29.695	0.328	3	Medium	0.132	0.426833	0.429501	0.41374	0.00149175	0.435307	0.00165739	0.900062
208	214	EMLQQSK	862.422	2.3895	768	6	4.173	2.938	48.973	0.156	3	Medium	0.063	0.6955	0.708122	0.672061	0.00149175	0.694201	0.00165739	0.900062
208	214	EMLQQSK	862.422	2.3783	1200	6	4.819	3.422	57.025	0.293	3	Medium	0.118	0.803167	0.824777	0.79675	0.00149175	0.813385	0.00165739	0.900062
208	214	EMLQQSK	862.422	2.3748	1800	6	5.257	3.764	62.728	0.114	3	Medium	0.046	0.876167	0.907207	0.889619	0.00149175	0.898099	0.00165739	0.900062
208	214	EMLQQSK	862.422	2.3664	3600	6	5.731	3.888	64.798	0.136	3	Medium	0.055	0.955167	0.937093	0.978443	0.00149175	0.972748	0.00165739	0.900062
208	214	EMLQQSK	862.422	2.3574	7200	6	5.949	3.991	66.512	0.095	3	Medium	0.038	0.9915	0.961919	0.998745	0.00149175	0.98726	0.00165739	0.900062
208	214	EMLQQSK	862.422	2.3526	14400	6	5.998	4.011	66.85	0.095	3	Medium	0.038	0.999667	0.966739	0.999991	0.00149175	0.987946	0.00165739	0.900062
208	214	EMLQQSK	862.422	2.3621	93600	6	6	4.099	68.315	0.218	3	Medium	0.088	1	0.987949	1	0.00149175	0.987949	0.00165739	0.900062
208	214	EMLQQSK	862.422	2.3729	300000	6	6	4.149	69.158	n/a	4	Medium	0.225	1	1
215	221	ETIEQEK	875.424	2.1327	0	6	0	0	0	n/a	2	High	0	0	0
215	221	ETIEQEK	875.424	2.1319	18	6	0.218	0.264	4.396	0.025	3	Medium	0.01	0.0363333	0.0664318	0.0560957	0.00157211	0.0536968	0.00152405	1.03154
215	221	ETIEQEK	875.424	2.1254	36	6	0.427	0.354	5.905	0.051	3	High	0.021	0.0711667	0.089079	0.0956281	0.00157211	0.0915854	0.00152405	1.03154
215	221	ETIEQEK	875.424	2.1211	66	6	0.754	0.562	9.359	0.046	3	High	0.019	0.125667	0.141419	0.150611	0.00157211	0.14435	0.00152405	1.03154
215	221	ETIEQEK	875.424	2.1271	126	6	1.338	0.84	13.999	0.11	3	High	0.044	0.223	0.211374	0.23954	0.00157211	0.229871	0.00152405	1.03154
215	221	ETIEQEK	875.424	2.1311	186	6	1.84	1.106	18.433	0.021	3	Medium	0.008	0.306667	0.278309	0.311979	0.00157211	0.299716	0.00152405	1.03154
215	221	ETIEQEK	875.424	2.1233	306	6	2.649	1.603	26.723	0.042	3	High	0.017	0.4415	0.403372	0.427008	0.00157211	0.411004	0.00152405	1.03154
215	221	ETIEQEK	875.424	2.1258	768	6	4.302	2.72	45.326	0.072	3	Medium	0.029	0.717	0.684449	0.687366	0.00157211	0.665176	0.00152405	1.03154
215	221	ETIEQEK	875.424	2.1133	1200	6	4.914	3.185	53.081	0.057	3	High	0.023	0.819	0.801459	0.810169	0.00157211	0.786725	0.00152405	1.03154
215	221	ETIEQEK	875.424	2.1204	1800	6	5.292	3.498	58.301	0.117	3	High	0.047	0.882	0.880221	0.89957	0.00157211	0.876427	0.00152405	1.03154
215	221	ETIEQEK	875.424	2.1089	3600	6	5.688	3.77	62.826	0.079	3	Medium	0.032	0.948	0.948666	0.981713	0.00157211	0.960841	0.00152405	1.03154
215	221	ETIEQEK	875.424	2.0936	7200	6	5.913	3.819	63.655	0.08	3	High	0.032	0.9855	0.960996	0.999058	0.00157211	0.979528	0.00152405	1.03154
215	221	ETIEQEK	875.424	2.094	14400	6	5.992	3.779	62.978	0.104	3	Medium	0.042	0.998667	0.950931	0.999995	0.00157211	0.980617	0.00152405	1.03154
215	221	ETIEQEK	875.424	2.1114	93600	6	6	3.897	64.958	0.25	3	High	0.101	1	0.980624	1	0.00157211	0.980624	0.00152405	1.03154
215	221	ETIEQEK	875.424	2.1133	300000	6	6	3.974	66.241	n/a	4	High	0.231	1	1
222	228	EVSTYIK	838.444	3.2784	0	6	0	0	0	n/a	2	Medium	0	0	0
222	228	EVSTYIK	838.444	3.2645	18	6	0.111	0.198	3.305	0.178	3	Medium	0.072	0.0185	0.0470309	0.0320406	0.000768544	0.0346312	0.000877471	0.875863
222	228	EVSTYIK	838.444	3.2689	36	6	0.219	0.268	4.465	0.107	3	Medium	0.043	0.0365	0.063658	0.0551218	0.000768544	0.0594994	0.000877471	0.875863
222	228	EVSTYIK	838.444	3.2621	66	6	0.394	0.434	7.226	0.063	3	Medium	0.025	0.0656667	0.103088	0.0879688	0.000768544	0.0947722	0.000877471	0.875863
222	228	EVSTYIK	838.444	3.2606	126	6	0.72	0.735	12.247	0.061	3	Medium	0.025	0.12	0.174584	0.143127	0.000768544	0.153682	0.000877471	0.875863
222	228	EVSTYIK	838.444	3.2717	186	6	1.021	0.874	14.566	0.032	3	Medium	0.013	0.170167	0.207601	0.190172	0.000768544	0.203594	0.000877471	0.875863
222	228	EVSTYIK	838.444	3.2724	306	6	1.551	1.309	21.817	0.196	3	Medium	0.079	0.2585	0.310926	0.269577	0.000768544	0.287096	0.000877471	0.875863
222	228	EVSTYIK	838.444	3.2573	768	6	2.971	2.228	37.135	0.255	3	Medium	0.102	0.495167	0.529216	0.481015	0.000768544	0.504201	0.000877471	0.875863
222	228	EVSTYIK	838.444	3.2716	1200	6	3.76	2.706	45.096	0.036	3	Medium	0.014	0.626667	0.642755	0.608317	0.000768544	0.630392	0.000877471	0.875863
222	228	EVSTYIK	838.444	3.2688	1800	6	4.429	2.983	49.72	0.145	3	Medium	0.058	0.738167	0.708551	0.726497	0.000768544	0.743472	0.000877471	0.875863
222	228	EVSTYIK	838.444	3.2509	3600	6	5.314	3.58	59.663	0.046	3	Medium	0.019	0.885667	0.850356	0.895361	0.000768544	0.894706	0.000877471	0.875863
222	228	EVSTYIK	838.444	3.2482	7200	6	5.8	3.805	63.416	0.096	3	Medium	0.039	0.966667	0.9038	0.980358	0.000768544	0.961547	0.000877471	0.875863
222	228	EVSTYIK	838.444	3.2613	14400	6	5.971	3.791	63.188	0.025	3	Medium	0.01	0.995167	0.900475	0.998933	0.000768544	0.973388	0.000877471	0.875863
222	228	EVSTYIK	838.444	3.2654	93600	6	6	4.1	68.33	0.261	3	Medium	0.105	1	0.973872	1	0.000768544	0.973872	0.000877471	0.875863
222	228	EVSTYIK	838.444	3.2509	300000	6	6	4.21	70.162	n/a	4	Medium	0.217	1	1
229	235	FDLMYAK	886.426	5.256	0	6	0	0	0	n/a	2	Medium	0	0	0
229	235	FDLMYAK	886.426	5.2373	18	6	0.194	0.165	2.758	0.093	3	Medium	0.037	0.0323333	0.0416141	0.046045	0.00122025	0.037307	0.000932722	1.30827
229	235	FDLMYAK	886.426	5.2686	36	6	0.376	0.237	3.954	0.058	3	Medium	0.023	0.0626667	0.059773	0.0787956	0.00122025	0.0640543	0.000932722	1.30827
229	235	FDLMYAK	886.426	5.1987	66	6	0.655	0.393	6.552	0.209	3	Medium	0.084	0.109167	0.0991173	0.124788	0.00122025	0.10193	0.000932722	1.30827
229	235	FDLMYAK	886.426	5.2324	126	6	1.137	0.562	9.361	0.065	3	Medium	0.026	0.1895	0.14174	0.200359	0.00122025	0.165016	0.000932722	1.30827
229	235	FDLMYAK	886.426	5.2269	186	6	1.54	0.764	12.732	0.077	3	Medium	0.031	0.256667	0.192686	0.26312	0.00122025	0.218289	0.000932722	1.30827
229	235	FDLMYAK	886.426	5.2611	306	6	2.184	1.163	19.378	0.199	3	Medium	0.08	0.364	0.293317	0.36537	0.00122025	0.307022	0.000932722	1.30827
229	235	FDLMYAK	886.426	5.2435	768	6	3.69	2.142	35.703	0.242	3	Medium	0.097	0.615	0.540227	0.613027	0.00122025	0.535018	0.000932722	1.30827
229	235	FDLMYAK	886.426	5.2555	1200	6	4.493	2.757	45.953	0.21	3	Medium	0.085	0.748833	0.695334	0.742508	0.00122025	0.665235	0.000932722	1.30827
229	235	FDLMYAK	886.426	5.2318	1800	6	5.149	3.171	52.85	0.194	3	Medium	0.078	0.858167	0.799748	0.846894	0.00122025	0.77989	0.000932722	1.30827
229	235	FDLMYAK	886.426	5.2349	3600	6	5.831	3.592	59.871	0.089	3	Medium	0.036	0.971833	0.905927	0.961895	0.00122025	0.928308	0.000932722	1.30827
229	235	FDLMYAK	886.426	5.2191	7200	6	5.991	3.688	61.468	0.148	3	Medium	0.06	0.9985	0.930139	0.996617	0.00122025	0.989832	0.000932722	1.30827
229	235	FDLMYAK	886.426	5.2043	14400	6	6	3.69	61.493	0.028	3	Medium	0.011	1	0.930643	0.99995	0.00122025	0.999661	0.000932722	1.30827
229	235	FDLMYAK	886.426	5.2237	93600	6	6	3.965	66.084	0.232	3	Medium	0.093	1	1	1	0.00122025	1	0.000932722	1.30827
229	235	FDLMYAK	886.426	5.2451	300000	6	6	3.962	66.033	n/a	4	Medium	0.223	1	0.999243
236	242	FLPLFDR	906.496	6.4347	0	5	0	0	0	n/a	2	Medium	0	0	0
236	242	FLPLFDR	906.496	6.3852	18	5	0.206	0.238	4.757	0.067	3	Medium	0.027	0.0412	0.0681168	0.0345536	0.000845981	0.0438733	0.0011607	0.728855
236	242	FLPLFDR	906.496	6.4013	36	5	0.395	0.346	6.927	0.061	3	Medium	0.024	0.079	0.0990269	0.0593887	0.000845981	0.0751297	0.0011607	0.728855
236	242	FLPLFDR	906.496	6.392	66	5	0.674	0.515	10.303	0.049	3	Medium	0.02	0.1348	0.147396	0.094648	0.000845981	0.119098	0.0011607	0.728855
236	242	FLPLFDR	906.496	6.3746	126	5	1.123	0.745	14.895	0.117	3	Medium	0.047	0.2246	0.213223	0.153628	0.000845981	0.191542	0.0011607	0.728855
236	242	FLPLFDR	906.496	6.4119	186	5	1.462	0.988	19.758	0.039	3	Medium	0.016	0.2924	0.28277	0.203694	0.000845981	0.251911	0.0011607	0.728855
236	242	FLPLFDR	906.496	6.3892	306	5	1.923	1.323	26.463	0.078	3	Medium	0.032	0.3846	0.378649	0.287666	0.000845981	0.350703	0.0011607	0.728855
236	242	FLPLFDR	906.496	6.375	768	5	2.666	2.089	41.776	0.056	3	Medium	0.023	0.5332	0.597882	0.507487	0.000845981	0.592859	0.0011607	0.728855
236	242	FLPLFDR	906.496	6.4334	1200	5	3.008	2.428	48.556	0.085	3	Medium	0.034	0.6016	0.694906	0.636554	0.000845981	0.721757	0.0011607	0.728855
236	242	FLPLFDR	906.496	6.4075	1800	5	3.372	2.77	55.394	0.109	3	Medium	0.044	0.6744	0.792788	0.753386	0.000845981	0.827546	0.0011607	0.728855
236	242	FLPLFDR	906.496	6.4211	3600	5	4.086	3.167	63.331	0.101	3	Medium	0.041	0.8172	0.906411	0.912614	0.000845981	0.94792	0.0011607	0.728855
236	242	FLPLFDR	906.496	6.4385	7200	5	4.684	3.339	66.79	0.111	3	Medium	0.045	0.9368	0.955638	0.985647	0.000845981	0.986651	0.0011607	0.728855
236	242	FLPLFDR	906.496	6.449	14400	5	4.95	3.364	67.279	0.073	3	Medium	0.029	0.99	0.962793	0.999382	0.000845981	0.990768	0.0011607	0.728855
236	242	FLPLFDR	906.496	6.41	93600	5	5	3.462	69.231	0.215	3	Medium	0.087	1	0.990841	1	0.000845981	0.990841	0.0011607	0.728855
236	242	FLPLFDR	906.496	6.4334	300000	5	5	3.494	69.871	n/a	4	Medium	0.219	1	1
243	249	FYEAFSK	890.417	4.4659	0	6	0	0	0	n/a	2	Medium	0	0	0
243	249	FYEAFSK	890.417	4.4681	18	6	0.203	0.087	1.455	0.073	3	Medium	0.029	0.0338333	0.0227392	0.055125	0.00153721	0.0459788	0.00121801	1.26206
243	249	FYEAFSK	890.417	4.454	36	6	0.398	0.195	3.245	0.123	3	Medium	0.05	0.0663333	0.0509671	0.0940082	0.00153721	0.0786844	0.00121801	1.26206
243	249	FYEAFSK	890.417	4.4645	66	6	0.705	0.412	6.86	0.355	3	Medium	0.143	0.1175	0.107684	0.148139	0.00153721	0.124617	0.00121801	1.26206
243	249	FYEAFSK	890.417	4.4677	126	6	1.259	0.638	10.627	0.186	3	Medium	0.075	0.209833	0.166754	0.235823	0.00153721	0.200096	0.00121801	1.26206
243	249	FYEAFSK	890.417	4.469	186	6	1.742	0.909	15.157	0.041	3	Medium	0.017	0.290333	0.237585	0.307383	0.00153721	0.262789	0.00121801	1.26206
243	249	FYEAFSK	890.417	4.4622	306	6	2.533	1.471	24.511	0.135	3	Medium	0.054	0.422167	0.384475	0.421299	0.00153721	0.364945	0.00121801	1.26206
243	249	FYEAFSK	890.417	4.4687	768	6	4.248	2.421	40.356	0.26	3	Medium	0.105	0.708	0.632776	0.680827	0.00153721	0.612486	0.00121801	1.26206
243	249	FYEAFSK	890.417	4.4589	1200	6	4.946	2.931	48.844	0.123	3	Medium	0.05	0.824333	0.766074	0.804469	0.00153721	0.741994	0.00121801	1.26206
243	249	FYEAFSK	890.417	4.4628	1800	6	5.406	3.228	53.804	0.062	3	Medium	0.025	0.901	0.843701	0.895375	0.00153721	0.846471	0.00121801	1.26206
243	249	FYEAFSK	890.417	4.446	3600	6	5.854	3.586	59.759	0.167	3	Medium	0.067	0.975667	0.937271	0.980363	0.00153721	0.961711	0.00121801	1.26206
243	249	FYEAFSK	890.417	4.4471	7200	6	5.99	3.636	60.601	0.037	3	Medium	0.015	0.998333	0.95034	0.998933	0.00153721	0.996588	0.00121801	1.26206
243	249	FYEAFSK	890.417	4.4334	14400	6	6	3.619	60.315	0.503	2	Medium	0.056	1	0.945896	0.999993	0.00153721	0.999949	0.00121801	1.26206
243	249	FYEAFSK	890.417	4.4478	93600	6	6	3.826	63.771	0.495	3	Medium	0.199	1	1	1	0.00153721	1	0.00121801	1.26206
243	249	FYEAFSK	890.417	4.4566	300000	6	6	3.773	62.876	n/a	4	Medium	0.267	1	0.986147
250	256	GFSTWLK	837.438	5.7768	0	6	0	0	0	n/a	2	Medium	0	0	0
250	256	GFSTWLK	837.438	5.7774	18	6	0.136	0.189	3.146	0.138	3	Medium	0.056	0.0226667	0.0520805	0.0361604	0.000896366	0.0353708	0.000874898	1.02454
250	256	GFSTWLK	837.438	5.7778	36	6	0.268	0.349	5.818	0.163	3	Medium	0.066	0.0446667	0.0961697	0.0621127	0.000896366	0.0607721	0.000874898	1.02454
250	256	GFSTWLK	837.438	5.7791	66	6	0.478	0.438	7.306	0.195	3	Medium	0.078	0.0796667	0.120694	0.0989022	0.000896366	0.0968037	0.000874898	1.02454
250	256	GFSTWLK	837.438	5.7758	126	6	0.863	0.578	9.626	0.18	3	Medium	0.072	0.143833	0.159273	0.160288	0.000896366	0.156989	0.000874898	1.02454
250	256	GFSTWLK	837.438	5.769	186	6	1.207	0.872	14.541	0.209	3	Medium	0.084	0.201167	0.240287	0.212239	0.000896366	0.207989	0.000874898	1.02454
250	256	GFSTWLK	837.438	5.7619	306	6	1.796	1.232	20.525	0.277	3	Medium	0.111	0.299333	0.339487	0.29902	0.000896366	0.293328	0.000874898	1.02454
250	256	GFSTWLK	837.438	5.7678	768	6	3.253	1.942	32.364	0.281	3	Medium	0.113	0.542167	0.535134	0.523736	0.000896366	0.515336	0.000874898	1.02454
250	256	GFSTWLK	837.438	5.7791	1200	6	4.006	2.284	38.064	0.032	3	Medium	0.013	0.667667	0.629374	0.653567	0.000896366	0.644482	0.000874898	1.02454
250	256	GFSTWLK	837.438	5.7705	1800	6	4.627	2.674	44.574	0.345	3	Medium	0.139	0.771167	0.736842	0.769209	0.000896366	0.760306	0.000874898	1.02454
250	256	GFSTWLK	837.438	5.7753	3600	6	5.421	3.12	51.992	0.453	3	Medium	0.183	0.9035	0.859741	0.922143	0.000896366	0.915447	0.000874898	1.02454
250	256	GFSTWLK	837.438	5.7791	7200	6	5.828	3.294	54.897	0.142	3	Medium	0.057	0.971333	0.907688	0.988261	0.000896366	0.984222	0.000874898	1.02454
250	256	GFSTWLK	837.438	5.7814	14400	6	5.975	3.369	56.145	0.158	3	Medium	0.063	0.995833	0.928355	0.999564	0.000896366	0.996465	0.000874898	1.02454
250	256	GFSTWLK	837.438	5.7593	93600	6	6	3.618	60.295	0.256	3	Medium	0.103	1	0.996969	1	0.000896366	0.996969	0.000874898	1.02454
250	256	GFSTWLK	837.438	5.7685	300000	6	6	3.629	60.476	n/a	4	Medium	0.243	1	1
257	263	IIWQFIK	946.564	6.5338	0	6	0	0	0	n/a	2	Medium	0	0	0
257	263	IIWQFIK	946.564	6.5254	18	6	0.06	0.133	2.223	0.061	3	Medium	0.025	0.01	0.0280709	0.0191328	0.000400117	0.0192913	0.000404305	0.989641
257	263	IIWQFIK	946.564	6.5349	36	6	0.12	0.281	4.688	0.076	3	Medium	0.03	0.02	0.0593077	0.0330756	0.000400117	0.0333477	0.000404305	0.989641
257	263	IIWQFIK	946.564	6.528	66	6	0.217	0.352	5.872	0.056	3	Medium	0.023	0.0361667	0.074293	0.053159	0.000400117	0.0535916	0.000404305	0.989641
257	263	IIWQFIK	946.564	6.5224	126	6	0.404	0.409	6.809	0.185	3	Medium	0.074	0.0673333	0.0863233	0.0875589	0.000400117	0.088258	0.000404305	0.989641
257	263	IIWQFIK	946.564	6.528	186	6	0.582	0.518	8.636	0.214	3	Medium	0.086	0.097	0.109329	0.117617	0.000400117	0.118541	0.000404305	0.989641
257	263	IIWQFIK	946.564	6.5302	306	6	0.915	0.804	13.399	0.044	3	Medium	0.018	0.1525	0.169692	0.170016	0.000400117	0.171309	0.000404305	0.989641
257	263	IIWQFIK	946.564	6.5278	768	6	1.946	1.563	26.057	0.081	3	Medium	0.033	0.324333	0.329886	0.32232	0.000400117	0.324522	0.000404305	0.989641
257	263	IIWQFIK	946.564	6.5207	1200	6	2.644	2.047	34.115	0.325	3	Medium	0.131	0.440667	0.432039	0.426516	0.000400117	0.429177	0.000404305	0.989641
257	263	IIWQFIK	946.564	6.5337	1800	6	3.337	2.582	43.035	0.248	3	Medium	0.1	0.556167	0.544956	0.536557	0.000400117	0.539529	0.000404305	0.989641
257	263	IIWQFIK	946.564	6.5281	3600	6	4.454	3.702	61.703	0.135	3	Medium	0.054	0.742333	0.781342	0.737901	0.000400117	0.740821	0.000404305	0.989641
257	263	IIWQFIK	946.564	6.5366	7200	6	5.302	4.042	67.359	0.096	3	Medium	0.039	0.883667	0.853103	0.90284	0.000400117	0.904716	0.000404305	0.989641
257	263	IIWQFIK	946.564	6.5277	14400	6	5.803	4.135	68.921	0.046	3	Medium	0.019	0.967167	0.872731	0.982737	0.000400117	0.983313	0.000404305	0.989641
257	263	IIWQFIK	946.564	6.5108	93600	6	6	4.738	78.973	0.159	3	Medium	0.064	1	1	1	0.000400117	1	0.000404305	0.989641
257	263	IIWQFIK	946.564	6.5308	300000	6	6	4.606	76.763	n/a	4	Medium	0.154	1	0.97214
264	270	ISVVSTK	732.438	4.4671	0	6	0	0	0	n/a	2	Medium	0	0	0
264	270	ISVVSTK	732.438	4.4554	18	6	0.136	0.158	2.634	0.021	3	Medium	0.009	0.0226667	0.0396487	0.0372062	0.000929513	0.0333263	0.000812095	1.14459
264	270	ISVVSTK	732.438	4.451	36	6	0.269	0.227	3.78	0.017	3	Medium	0.007	0.0448333	0.0569636	0.0638837	0.000929513	0.0573029	0.000812095	1.14459
264	270	ISVVSTK	732.438	4.4525	66	6	0.48	0.34	5.674	0.014	3	Medium	0.006	0.08	0.08532	0.101664	0.000929513	0.0913786	0.000812095	1.14459
264	270	ISVVSTK	732.438	4.4483	126	6	0.874	0.57	9.501	0.056	3	Medium	0.022	0.145667	0.143036	0.164601	0.000929513	0.148475	0.000812095	1.14459
264	270	ISVVSTK	732.438	4.4569	186	6	1.231	0.768	12.804	0.025	3	Medium	0.01	0.205167	0.192723	0.217759	0.000929513	0.197042	0.000812095	1.14459
264	270	ISVVSTK	732.438	4.4487	306	6	1.849	1.164	19.396	0.049	3	Medium	0.02	0.308167	0.292095	0.306322	0.000929513	0.278725	0.000812095	1.14459
264	270	ISVVSTK	732.438	4.4447	768	6	3.386	2.021	33.682	0.07	3	Medium	0.028	0.564333	0.507152	0.534037	0.000929513	0.494144	0.000812095	1.14459
264	270	ISVVSTK	732.438	4.4657	1200	6	4.129	2.51	41.826	0.063	3	Medium	0.026	0.688167	0.629862	0.664225	0.000929513	0.622016	0.000812095	1.14459
264	270	ISVVSTK	732.438	4.4643	1800	6	4.67	2.976	49.603	0.119	3	Medium	0.048	0.778333	0.746801	0.778971	0.000929513	0.739045	0.000812095	1.14459
264	270	ISVVSTK	732.438	4.47	3600	6	5.287	3.458	57.63	0.223	3	Medium	0.09	0.881167	0.867754	0.927786	0.000929513	0.90185	0.000812095	1.14459
264	270	ISVVSTK	732.438	4.4583	7200	6	5.7	3.704	61.732	0.017	3	Medium	0.007	0.95	0.929486	0.989702	0.000929513	0.979598	0.000812095	1.14459
264	270	ISVVSTK	732.438	4.4648	14400	6	5.929	3.674	61.229	0.078	3	Medium	0.032	0.988167	0.921957	0.999653	0.000929513	0.995204	0.000812095	1.14459
264	270	ISVVSTK	732.438	4.453	93600	6	6	3.969	66.153	0.321	3	Medium	0.129	1	0.995985	1	0.000929513	0.995985	0.000812095	1.14459
264	270	ISVVSTK	732.438	4.4381	300000	6	6	3.985	66.411	n/a	4	Medium	0.222	1	1
271	277	IWDLEGK	859.444	6.5832	0	6	0	0	0	n/a	2	High	0	0	0
271	277	IWDLEGK	859.444	6.5884	18	6	0.192	0.13	2.167	0.016	3	High	0.006	0.032	0.0432756	0.048271	0.00129631	0.0390099	0.00102549	1.26409
271	277	IWDLEGK	859.444	6.5768	36	6	0.375	0.2	3.325	0.029	3	High	0.012	0.0625	0.0665779	0.0825351	0.00129631	0.0669052	0.00102549	1.26409
271	277	IWDLEGK	859.444	6.5729	66	6	0.662	0.321	5.347	0.013	2	High	0.001	0.110333	0.106858	0.130551	0.00129631	0.106299	0.00102549	1.26409
271	277	IWDLEGK	859.444	6.5991	126	6	1.175	0.526	8.759	0.123	3	Medium	0.049	0.195833	0.1751	0.209171	0.00129631	0.17162	0.00102549	1.26409
271	277	IWDLEGK	859.444	6.5923	186	6	1.619	0.634	10.559	0.079	3	High	0.032	0.269833	0.211052	0.274187	0.00129631	0.22648	0.00102549	1.26409
271	277	IWDLEGK	859.444	6.5922	306	6	2.341	0.965	16.082	0.091	3	High	0.037	0.390167	0.321238	0.379512	0.00129631	0.317193	0.00102549	1.26409
271	277	IWDLEGK	859.444	6.6	768	6	3.925	1.673	27.888	0.169	3	Medium	0.068	0.654167	0.556924	0.630813	0.00129631	0.545778	0.00102549	1.26409
271	277	IWDLEGK	859.444	6.5959	1200	6	4.614	1.984	33.065	0.09	3	Medium	0.036	0.769	0.660453	0.759253	0.00129631	0.672598	0.00102549	1.26409
271	277	IWDLEGK	859.444	6.573	1800	6	5.101	2.383	39.712	0.07	3	High	0.028	0.850167	0.793276	0.860492	0.00129631	0.781069	0.00102549	1.26409
271	277	IWDLEGK	859.444	6.5708	3600	6	5.608	2.733	45.557	0.084	3	High	0.034	0.934667	0.909787	0.967591	0.00129631	0.914166	0.00102549	1.26409
271	277	IWDLEGK	859.444	6.594	7200	6	5.869	2.774	46.226	0.061	3	Medium	0.025	0.978167	0.923435	0.997448	0.00129631	0.96383	0.00102549	1.26409
271	277	IWDLEGK	859.444	6.5784	14400	6	5.983	2.768	46.133	0.192	2	Medium	0.021	0.997167	0.921438	0.999969	0.00129631	0.97053	0.00102549	1.26409
271	277	IWDLEGK	859.444	6.5759	93600	6	6	2.916	48.597	0.131	3	High	0.053	1	0.970706	1	0.00129631	0.970706	0.00102549	1.26409
271	277	IWDLEGK	859.444	6.5882	300000	6	6	3.004	50.062	n/a	4	Medium	0.218	1	1
285	291	LFFLQVK	893.538	6.5315	0	6	0	0	0	n/a	2	High	0	0	0
285	291	LFFLQVK	893.538	6.5284	18	6	0.065	0.081	1.344	0.09	3	Medium	0.036	0.0108333	0.0184426	0.0237503	0.000525804	0.0196604	0.000420491	1.25045
285	291	LFFLQVK	893.538	6.5107	36	6	0.128	0.136	2.269	0.106	3	High	0.043	0.0213333	0.0309654	0.0409869	0.000525804	0.0339779	0.000420491	1.25045
285	291	LFFLQVK	893.538	6.5106	66	6	0.233	0.197	3.278	0.044	3	High	0.018	0.0388333	0.0448543	0.0657082	0.000525804	0.0545863	0.000420491	1.25045
285	291	LFFLQVK	893.538	6.5119	126	6	0.436	0.337	5.614	0.106	3	Medium	0.043	0.0726667	0.0767304	0.107754	0.000525804	0.089844	0.000420491	1.25045
285	291	LFFLQVK	893.538	6.5197	186	6	0.631	0.445	7.411	0.054	3	Medium	0.022	0.105167	0.101321	0.144178	0.000525804	0.120608	0.000420491	1.25045
285	291	LFFLQVK	893.538	6.5205	306	6	0.999	0.759	12.65	0.058	3	High	0.024	0.1665	0.172814	0.206947	0.000525804	0.174134	0.000420491	1.25045
285	291	LFFLQVK	893.538	6.5189	768	6	2.173	1.442	24.036	0.086	3	High	0.035	0.362167	0.328324	0.383758	0.000525804	0.328906	0.000420491	1.25045
285	291	LFFLQVK	893.538	6.5134	1200	6	2.997	1.902	31.695	0.105	3	High	0.042	0.4995	0.43306	0.499345	0.000525804	0.433995	0.000420491	1.25045
285	291	LFFLQVK	893.538	6.4894	1800	6	3.829	2.504	41.728	0.093	3	Medium	0.037	0.638167	0.570128	0.615927	0.000525804	0.544135	0.000420491	1.25045
285	291	LFFLQVK	893.538	6.5124	3600	6	5.117	3.372	56.202	0.017	3	Medium	0.007	0.852833	0.76776	0.811018	0.000525804	0.742676	0.000420491	1.25045
285	291	LFFLQVK	893.538	6.49	7200	6	5.817	3.793	63.211	0.035	3	High	0.014	0.9695	0.863616	0.945024	0.000525804	0.9006	0.000420491	1.25045
285	291	LFFLQVK	893.538	6.5144	14400	6	5.989	3.89	64.837	0.062	3	High	0.025	0.998167	0.885701	0.993595	0.000525804	0.973465	0.000420491	1.25045
285	291	LFFLQVK	893.538	6.4921	93600	6	6	4.339	72.315	0.2	3	Medium	0.08	1	0.987933	1	0.000525804	0.987933	0.000420491	1.25045
285	291	LFFLQVK	893.538	6.5162	300000	6	6	4.392	73.197	n/a	4	Medium	0.189	1	1
292	298	LFVGGLK	732.453	4.448	0	6	0	0	0	n/a	2	Medium	0	0	0
292	298	LFVGGLK	732.453	4.4779	18	6	0.082	0.132	2.205	0.039	3	Medium	0.016	0.0136667	0.0334516	0.0262897	0.000597964	0.0334357	0.000811325	0.737022
292	298	LFVGGLK	732.453	4.4498	36	6	0.163	0.209	3.478	0.032	3	Medium	0.013	0.0271667	0.052965	0.0453261	0.000597964	0.0574915	0.000811325	0.737022
292	298	LFVGGLK	732.453	4.4648	66	6	0.294	0.34	5.661	0.025	3	Medium	0.01	0.049	0.0861632	0.0725638	0.000597964	0.0916806	0.000811325	0.737022
292	298	LFVGGLK	732.453	4.4477	126	6	0.544	0.57	9.502	0.052	3	Medium	0.021	0.0906667	0.14445	0.118709	0.000597964	0.148969	0.000811325	0.737022
292	298	LFVGGLK	732.453	4.4458	186	6	0.779	0.774	12.901	0.015	3	Medium	0.006	0.129833	0.196148	0.158496	0.000597964	0.197702	0.000811325	0.737022
292	298	LFVGGLK	732.453	4.4738	306	6	1.208	1.15	19.168	0.06	3	Medium	0.024	0.201333	0.291434	0.226625	0.000597964	0.279669	0.000811325	0.737022
292	298	LFVGGLK	732.453	4.4365	768	6	2.468	2.02	33.662	0.137	3	Medium	0.055	0.411333	0.511911	0.415251	0.000597964	0.495873	0.000811325	0.737022
292	298	LFVGGLK	732.453	4.4245	1200	6	3.27	2.472	41.192	0.057	3	Medium	0.023	0.545	0.626457	0.535505	0.000597964	0.624244	0.000811325	0.737022
292	298	LFVGGLK	732.453	4.5032	1800	6	4.032	2.932	48.867	0.213	3	Medium	0.086	0.672	0.743031	0.653758	0.000597964	0.741758	0.000811325	0.737022
292	298	LFVGGLK	732.453	4.4754	3600	6	5.165	3.492	58.203	0.232	3	Medium	0.093	0.860833	0.884947	0.842234	0.000597964	0.905316	0.000811325	0.737022
292	298	LFVGGLK	732.453	4.4418	7200	6	5.797	3.704	61.738	0.341	3	Medium	0.137	0.966167	0.938672	0.959852	0.000597964	0.983496	0.000811325	0.737022
292	298	LFVGGLK	732.453	4.4341	14400	6	5.979	3.687	61.448	0.201	3	Medium	0.081	0.9965	0.934364	0.996295	0.000597964	0.999212	0.000811325	0.737022
292	298	LFVGGLK	732.453	4.483	93600	6	6	3.946	65.767	0.142	3	Medium	0.057	1	1	1	0.000597964	1	0.000811325	0.737022
292	298	LFVGGLK	732.453	4.4572	300000	6	6	3.926	65.435	n/a	4	Medium	0.27	1	0.994932
299	305	LTGMAFR	794.411	4.3941	0	6	0	0	0	n/a	2	Medium	0	0	0
299	305	LTGMAFR	794.411	4.3783	18	6	0.14	0.31	5.163	0.128	3	Medium	0.052	0.0233333	0.0714945	0.043834	0.00114581	0.0550799	0.00159351	0.719048
299	305	LTGMAFR	794.411	4.3717	36	6	0.277	0.439	7.309	0.158	3	Medium	0.064	0.0461667	0.101245	0.075075	0.00114581	0.0938752	0.00159351	0.719048
299	305	LTGMAFR	794.411	4.3806	66	6	0.496	0.663	11.049	0.055	3	Medium	0.022	0.0826667	0.152906	0.11904	0.00114581	0.147802	0.00159351	0.719048
299	305	LTGMAFR	794.411	4.4449	126	6	0.908	1.021	17.009	0.28	3	Medium	0.113	0.151333	0.23547	0.19153	0.00114581	0.234942	0.00159351	0.719048
299	305	LTGMAFR	794.411	4.444	186	6	1.285	1.331	22.177	0.217	3	Medium	0.087	0.214167	0.306965	0.251988	0.00114581	0.305842	0.00159351	0.719048
299	305	LTGMAFR	794.411	4.4589	306	6	1.948	1.891	31.524	0.325	3	Medium	0.131	0.324667	0.436116	0.351038	0.00114581	0.418256	0.00159351	0.719048
299	305	LTGMAFR	794.411	4.438	768	6	3.668	2.923	48.719	0.181	3	Medium	0.073	0.611333	0.674124	0.594557	0.00114581	0.671684	0.00159351	0.719048
299	305	LTGMAFR	794.411	4.3945	1200	6	4.545	3.321	55.348	0.085	3	Medium	0.034	0.7575	0.765913	0.724766	0.00114581	0.790489	0.00159351	0.719048
299	305	LTGMAFR	794.411	4.4153	1800	6	5.192	3.793	63.217	0.263	3	Medium	0.106	0.865333	0.874769	0.832113	0.00114581	0.87646	0.00159351	0.719048
299	305	LTGMAFR	794.411	4.4125	3600	6	5.809	4.068	67.803	0.076	3	Medium	0.031	0.968167	0.938192	0.955262	0.00114581	0.954621	0.00159351	0.719048
299	305	LTGMAFR	794.411	4.4061	7200	6	5.983	4.165	69.418	0.144	3	Medium	0.058	0.997167	0.960563	0.995526	0.00114581	0.970784	0.00159351	0.719048
299	305	LTGMAFR	794.411	4.4079	14400	6	6	4.177	69.613	0.044	3	Medium	0.018	1	0.96333	0.999919	0.00114581	0.971628	0.00159351	0.719048
299	305	LTGMAFR	794.411	4.3759	93600	6	6	4.213	70.21	0.264	3	Medium	0.106	1	0.971633	1	0.00114581	0.971633	0.00159351	0.719048
299	305	LTGMAFR	794.411	4.4056	300000	6	6	4.336	72.259	n/a	4	Medium	0.235	1	1
306	312	LVKQELK	856.538	3.7286	0	6	0	0	0	n/a	2	Medium	0	0	0
306	312	LVKQELK	856.538	3.7023	18	6	0.126	0.153	2.544	0.136	3	Medium	0.055	0.021	0.0320218	0.0327728	0.000790931	0.0299005	0.000708847	1.1158
306	312	LVKQELK	856.538	3.7179	36	6	0.248	0.307	5.119	0.037	3	Medium	0.015	0.0413333	0.0642528	0.0563658	0.000790931	0.0514783	0.000708847	1.1158
306	312	LVKQELK	856.538	3.7164	66	6	0.443	0.442	7.37	0.149	3	Medium	0.06	0.0738333	0.0925073	0.0899181	0.000790931	0.0822431	0.000708847	1.1158
306	312	LVKQELK	856.538	3.716	126	6	0.8	0.712	11.863	0.162	3	Medium	0.065	0.133333	0.149016	0.146197	0.000790931	0.134062	0.000708847	1.1158
306	312	LVKQELK	856.538	3.7222	186	6	1.121	0.917	15.281	0.123	3	Medium	0.049	0.186833	0.191921	0.194132	0.000790931	0.178425	0.000708847	1.1158
306	312	LVKQELK	856.538	3.7275	306	6	1.671	1.222	20.373	0.11	3	Medium	0.044	0.2785	0.255756	0.274889	0.000790931	0.253675	0.000708847	1.1158
306	312	LVKQELK	856.538	3.7107	768	6	3.055	2.279	37.98	0.13	3	Medium	0.052	0.509167	0.476978	0.488864	0.000790931	0.45675	0.000708847	1.1158
306	312	LVKQELK	856.538	3.7201	1200	6	3.792	2.714	45.236	0.107	3	Medium	0.043	0.632	0.56802	0.616756	0.000790931	0.581451	0.000708847	1.1158
306	312	LVKQELK	856.538	3.7299	1800	6	4.418	3.398	56.64	0.185	3	Medium	0.075	0.736333	0.711176	0.734613	0.000790931	0.699532	0.000708847	1.1158
306	312	LVKQELK	856.538	3.7193	3600	6	5.247	4.046	67.425	0.169	3	Medium	0.068	0.8745	0.846798	0.900708	0.000790931	0.874683	0.000708847	1.1158
306	312	LVKQELK	856.538	3.7085	7200	6	5.698	4.41	73.498	0.055	3	Medium	0.022	0.949667	0.92298	0.982072	0.000790931	0.96957	0.000708847	1.1158
306	312	LVKQELK	856.538	3.712	14400	6	5.918	4.455	74.251	0.104	3	Medium	0.042	0.986333	0.932398	0.99909	0.000790931	0.992929	0.000708847	1.1158
306	312	LVKQELK	856.538	3.7257	93600	6	6	4.752	79.206	0.391	3	Medium	0.157	1	0.994558	1	0.000790931	0.994558	0.000708847	1.1158
306	312	LVKQELK	856.538	3.7195	300000	6	6	4.778	79.64	n/a	4	Medium	0.233	1	1
320	326	PFLWLAR	901.517	6.9656	0	6	0	0	0	n/a	2	High	0	0	0
320	326	PFLWLAR	901.517	7.0108	18	6	0.066	0.209	3.477	0.01	3	High	0.004	0.011	0.0438247	0.0216657	0.000468144	0.0282362	0.00066504	0.703933
320	326	PFLWLAR	901.517	6.9502	36	6	0.131	0.295	4.921	0.014	3	High	0.006	0.0218333	0.0618578	0.0374188	0.000468144	0.04864	0.00066504	0.703933
320	326	PFLWLAR	901.517	6.9686	66	6	0.236	0.45	7.494	0.012	3	High	0.005	0.0393333	0.0943594	0.0600563	0.000468144	0.0777712	0.00066504	0.703933
320	326	PFLWLAR	901.517	6.9632	126	6	0.44	0.678	11.299	0.052	3	High	0.021	0.0733333	0.142168	0.0986812	0.000468144	0.12695	0.00066504	0.703933
320	326	PFLWLAR	901.517	6.9795	186	6	0.633	0.865	14.424	0.019	3	High	0.008	0.1055	0.18138	0.132273	0.000468144	0.16917	0.00066504	0.703933
320	326	PFLWLAR	901.517	6.9517	306	6	0.991	1.245	20.749	0.003	3	High	0.001	0.165167	0.261061	0.190461	0.000468144	0.241049	0.00066504	0.703933
320	326	PFLWLAR	901.517	6.9102	768	6	2.091	2.137	35.609	0.067	3	High	0.027	0.3485	0.448102	0.356708	0.000468144	0.436979	0.00066504	0.703933
320	326	PFLWLAR	901.517	6.9909	1200	6	2.832	2.665	44.411	0.078	3	High	0.031	0.472	0.558817	0.467646	0.000468144	0.55907	0.00066504	0.703933
320	326	PFLWLAR	901.517	6.9273	1800	6	3.572	3.221	53.684	0.041	3	High	0.016	0.595333	0.675404	0.58189	0.000468144	0.676398	0.00066504	0.703933
320	326	PFLWLAR	901.517	6.9993	3600	6	4.788	3.957	65.954	0.028	3	High	0.011	0.798	0.829734	0.780907	0.000468144	0.855374	0.00066504	0.703933
320	326	PFLWLAR	901.517	6.9933	7200	6	5.641	4.311	71.844	0.057	3	High	0.023	0.940167	0.903963	0.928884	0.000468144	0.957823	0.00066504	0.703933
320	326	PFLWLAR	901.517	6.9974	14400	6	5.961	4.4	73.328	0.087	3	High	0.035	0.9935	0.922625	0.989973	0.000468144	0.985402	0.00066504	0.703933
320	326	PFLWLAR	901.517	7.0021	93600	6	6	4.71	78.498	0.247	3	High	0.1	1	0.987628	1	0.000468144	0.987628	0.00066504	0.703933
320	326	PFLWLAR	901.517	6.9964	300000	6	6	4.769	79.487	n/a	4	High	0.216	1	1
327	333	RGILTLK	799.528	3.9983	0	6	0	0	0	n/a	2	High	0	0	0
327	333	RGILTLK	799.528	3.994	18	6	0.074	0.138	2.305	0.005	3	High	0.002	0.0123333	0.0327014	0.0229297	0.000502932	0.0291062	0.000690887	0.727951
327	333	RGILTLK	799.528	3.9917	36	6	0.146	0.195	3.243	0.023	3	High	0.009	0.0243333	0.0462085	0.039583	0.000502932	0.0501222	0.000690887	0.727951
327	333	RGILTLK	799.528	3.9881	66	6	0.264	0.31	5.167	0.005	3	High	0.002	0.044	0.0734597	0.0634859	0.000502932	0.0801029	0.000690887	0.727951
327	333	RGILTLK	799.528	3.9938	126	6	0.489	0.482	8.038	0.07	3	High	0.028	0.0815	0.114218	0.104191	0.000502932	0.130648	0.000690887	0.727951
327	333	RGILTLK	799.528	3.9911	186	6	0.7	0.651	10.849	0.012	3	High	0.005	0.116667	0.154265	0.139508	0.000502932	0.173969	0.000690887	0.727951
327	333	RGILTLK	799.528	3.9833	306	6	1.086	0.999	16.643	0.027	3	High	0.011	0.181	0.23673	0.200494	0.000502932	0.247563	0.000690887	0.727951
327	333	RGILTLK	799.528	3.9741	768	6	2.23	1.925	32.077	0.069	3	High	0.028	0.371667	0.456161	0.373241	0.000502932	0.446983	0.000690887	0.727951
327	333	RGILTLK	799.528	3.9859	1200	6	2.973	2.433	40.551	0.067	3	High	0.027	0.4955	0.57654	0.48709	0.000502932	0.570175	0.000690887	0.727951
327	333	RGILTLK	799.528	3.9746	1800	6	3.7	3.006	50.101	0.126	3	High	0.051	0.616667	0.712322	0.602864	0.000502932	0.687532	0.000690887	0.727951
327	333	RGILTLK	799.528	3.98	3600	6	4.864	3.639	60.642	0.056	3	High	0.022	0.810667	0.862322	0.799685	0.000502932	0.863609	0.000690887	0.727951
327	333	RGILTLK	799.528	3.9693	7200	6	5.629	3.839	63.985	0.042	3	High	0.017	0.938167	0.909716	0.939157	0.000502932	0.961164	0.000690887	0.727951
327	333	RGILTLK	799.528	3.9626	14400	6	5.931	3.859	64.323	0.073	3	High	0.029	0.9885	0.914455	0.992358	0.000502932	0.986071	0.000690887	0.727951
327	333	RGILTLK	799.528	3.9663	93600	6	6	4.169	69.486	0.228	3	High	0.092	1	0.987915	1	0.000502932	0.987915	0.000690887	0.727951
327	333	RGILTLK	799.528	3.9809	300000	6	6	4.22	70.334	n/a	4	Medium	0.212	1	1
334	340	RGLEVNK	814.466	2.1383	0	6	0	0	0	n/a	2	Medium	0	0	0
334	340	RGLEVNK	814.466	2.1115	18	6	0.156	0.315	5.248	0.042	3	Medium	0.017	0.026	0.0795053	0.044386	0.00116429	0.0575974	0.00163874	0.71048
334	340	RGLEVNK	814.466	2.1239	36	6	0.307	0.406	6.759	0.065	3	Medium	0.026	0.0511667	0.102473	0.0760045	0.00116429	0.0981191	0.00163874	0.71048
334	340	RGLEVNK	814.466	2.1258	66	6	0.548	0.611	10.179	0.075	3	Medium	0.03	0.0913333	0.154215	0.120478	0.00116429	0.154378	0.00163874	0.71048
334	340	RGLEVNK	814.466	2.1214	126	6	0.993	0.93	15.507	0.084	3	Medium	0.034	0.1655	0.23473	0.193741	0.00116429	0.245107	0.00163874	0.71048
334	340	RGLEVNK	814.466	2.1283	186	6	1.391	1.177	19.619	0.073	3	Medium	0.029	0.231833	0.297072	0.25478	0.00116429	0.31875	0.00163874	0.71048
334	340	RGLEVNK	814.466	2.1094	306	6	2.072	1.713	28.547	0.109	3	Medium	0.044	0.345333	0.432357	0.354643	0.00116429	0.43514	0.00163874	0.71048
334	340	RGLEVNK	814.466	2.1217	768	6	3.722	2.867	47.781	0.125	3	Medium	0.05	0.620333	0.723624	0.599245	0.00116429	0.695341	0.00163874	0.71048
334	340	RGLEVNK	814.466	2.1191	1200	6	4.508	3.254	54.231	0.18	3	Medium	0.073	0.751333	0.821302	0.729303	0.00116429	0.815762	0.00163874	0.71048
334	340	RGLEVNK	814.466	2.1185	1800	6	5.087	3.528	58.794	0.235	3	Medium	0.095	0.847833	0.890459	0.835929	0.00116429	0.901802	0.00163874	0.71048
334	340	RGLEVNK	814.466	2.1108	3600	6	5.718	3.749	62.488	0.147	3	Medium	0.059	0.953	0.946239	0.957017	0.00116429	0.978311	0.00163874	0.71048
334	340	RGLEVNK	814.466	2.1146	7200	6	5.964	3.854	64.239	0.035	3	Medium	0.014	0.994	0.972741	0.995827	0.00116429	0.993454	0.00163874	0.71048
334	340	RGLEVNK	814.466	2.1217	14400	6	5.999	3.847	64.116	0.157	3	Medium	0.063	0.999833	0.970974	0.999928	0.00116429	0.994191	0.00163874	0.71048
334	340	RGLEVNK	814.466	2.1163	93600	6	6	3.939	65.642	0.285	3	Medium	0.115	1	0.994195	1	0.00116429	0.994195	0.00163874	0.71048
334	340	RGLEVNK	814.466	2.1313	300000	6	6	3.962	66.026	n/a	4	Medium	0.199	1	1
341	347	RSELIAK	815.486	2.3692	0	6	0	0	0	n/a	2	High	0	0	0
341	347	RSELIAK	815.486	2.3619	18	6	0.19	0.243	4.05	0.098	3	Medium	0.04	0.0316667	0.0548533	0.0391316	0.000991258	0.0383482	0.000983826	1.00755
341	347	RSELIAK	815.486	2.376	36	6	0.37	0.345	5.754	0.081	3	Medium	0.033	0.0616667	0.0778781	0.0671408	0.000991258	0.0658023	0.000983826	1.00755
341	347	RSELIAK	815.486	2.3877	66	6	0.647	0.567	9.445	0.01	3	Medium	0.004	0.107833	0.127991	0.106735	0.000991258	0.10462	0.000983826	1.00755
341	347	RSELIAK	815.486	2.3905	126	6	1.128	0.833	13.88	0.082	3	Medium	0.033	0.188	0.188036	0.172496	0.000991258	0.169115	0.000983826	1.00755
341	347	RSELIAK	815.486	2.3904	186	6	1.531	1.062	17.703	0.048	3	Medium	0.019	0.255167	0.239729	0.227837	0.000991258	0.223414	0.000983826	1.00755
341	347	RSELIAK	815.486	2.3932	306	6	2.158	1.49	24.834	0.046	3	Medium	0.018	0.359667	0.336343	0.319589	0.000991258	0.313492	0.000983826	1.00755
341	347	RSELIAK	815.486	2.3774	768	6	3.453	2.455	40.918	0.106	3	Medium	0.043	0.5755	0.554176	0.55245	0.000991258	0.542459	0.000983826	1.00755
341	347	RSELIAK	815.486	2.3684	1200	6	4.056	2.946	49.099	0.065	3	Medium	0.026	0.676	0.665011	0.683025	0.000991258	0.671149	0.000983826	1.00755
341	347	RSELIAK	815.486	2.3772	1800	6	4.568	3.366	56.103	0.15	3	Medium	0.06	0.761333	0.759819	0.795903	0.000991258	0.782656	0.000983826	1.00755
341	347	RSELIAK	815.486	2.3928	3600	6	5.263	3.879	64.651	0.064	3	Medium	0.026	0.877167	0.875621	0.937143	0.000991258	0.922778	0.000983826	1.00755
341	347	RSELIAK	815.486	2.3895	7200	6	5.657	4.1	68.328	0.073	3	Medium	0.029	0.942833	0.925508	0.991912	0.000991258	0.977572	0.000983826	1.00755
341	347	RSELIAK	815.486	2.3473	14400	6	5.889	4.176	69.592	0.072	3	Medium	0.029	0.9815	0.942664	0.999772	0.000991258	0.985543	0.000983826	1.00755
341	347	RSELIAK	815.486	2.3587	93600	6	6	4.367	72.789	0.207	3	Medium	0.083	1	0.985779	1	0.000991258	0.985779	0.000983826	1.00755
341	347	RSELIAK	815.486	2.3628	300000	6	6	4.43	73.825	n/a	4	Medium	0.222	1	1
362	368	TEWLDGK	847.408	4.4895	0	6	0	0	0	n/a	2	Medium	0	0	0
362	368	TEWLDGK	847.408	4.4869	18	6	0.233	0.232	3.86	0.024	3	Medium	0.01	0.0388333	0.064696	0.0553871	0.00154661	0.0614314	0.00181495	0.852153
362	368	TEWLDGK	847.408	4.4787	36	6	0.454	0.35	5.829	0.03	3	Medium	0.012	0.0756667	0.0976018	0.0944457	0.00154661	0.104459	0.00181495	0.852153
362	368	TEWLDGK	847.408	4.4817	66	6	0.798	0.566	9.435	0.027	3	Medium	0.011	0.133	0.157836	0.148807	0.00154661	0.163922	0.00181495	0.852153
362	368	TEWLDGK	847.408	4.4874	126	6	1.4	0.865	14.411	0.094	3	Medium	0.038	0.233333	0.241216	0.236828	0.00154661	0.259095	0.00181495	0.852153
362	368	TEWLDGK	847.408	4.4862	186	6	1.907	1.116	18.604	0.095	3	Medium	0.038	0.317833	0.31121	0.308627	0.00154661	0.335631	0.00181495	0.852153
362	368	TEWLDGK	847.408	4.4826	306	6	2.699	1.649	27.481	0.036	3	Medium	0.014	0.449833	0.459844	0.422845	0.00154661	0.455118	0.00181495	0.852153
362	368	TEWLDGK	847.408	4.4837	768	6	4.238	2.658	44.297	0.085	3	Medium	0.034	0.706333	0.741216	0.682605	0.00154661	0.713807	0.00181495	0.852153
362	368	TEWLDGK	847.408	4.4881	1200	6	4.801	2.972	49.533	0.102	3	Medium	0.041	0.800167	0.828779	0.806024	0.00154661	0.827742	0.00181495	0.852153
362	368	TEWLDGK	847.408	4.4838	1800	6	5.17	3.278	54.625	0.05	3	Medium	0.02	0.861667	0.91411	0.896524	0.00154661	0.905274	0.00181495	0.852153
362	368	TEWLDGK	847.408	4.4812	3600	6	5.58	3.398	56.63	0.112	3	Medium	0.045	0.93	0.947574	0.980737	0.00154661	0.968638	0.00181495	0.852153
362	368	TEWLDGK	847.408	4.4875	7200	6	5.841	3.45	57.496	0.105	3	Medium	0.042	0.9735	0.962075	0.998968	0.00154661	0.979248	0.00181495	0.852153
362	368	TEWLDGK	847.408	4.4768	14400	6	5.975	3.455	57.579	0.078	3	Medium	0.031	0.995833	0.963469	0.999994	0.00154661	0.979642	0.00181495	0.852153
362	368	TEWLDGK	847.408	4.4748	93600	6	6	3.513	58.543	0.236	3	Medium	0.095	1	0.979643	1	0.00154661	0.979643	0.00181495	0.852153
362	368	TEWLDGK	847.408	4.4842	300000	6	6	3.586	59.772	n/a	4	Medium	0.224	1	1
369	375	TLVDIAK	758.454	3.7578	0	6	0	0	0	n/a	2	Medium	0	0	0
369	375	TLVDIAK	758.454	3.7368	18	6	0.125	0.093	1.545	0.265	3	Medium	0.107	0.0208333	0.0232094	0.0299102	0.000704245	0.0289067	0.000674401	1.04425
369	375	TLVDIAK	758.454	3.7633	36	6	0.244	0.203	3.378	0.052	3	Medium	0.021	0.0406667	0.0506613	0.051498	0.000704245	0.049789	0.000674401	1.04425
369	375	TLVDIAK	758.454	3.7418	66	6	0.433	0.327	5.454	0.23	3	Medium	0.093	0.0721667	0.0816072	0.0822815	0.000704245	0.0795946	0.000674401	1.04425
369	375	TLVDIAK	758.454	3.7318	126	6	0.774	0.462	7.696	0.114	3	Medium	0.046	0.129	0.115298	0.134145	0.000704245	0.129888	0.000674401	1.04425
369	375	TLVDIAK	758.454	3.7522	186	6	1.074	0.757	12.619	0.25	3	Medium	0.101	0.179	0.188919	0.178557	0.000704245	0.173038	0.000674401	1.04425
369	375	TLVDIAK	758.454	3.7501	306	6	1.578	1.062	17.704	0.125	3	Medium	0.05	0.263	0.265036	0.253922	0.000704245	0.246443	0.000674401	1.04425
369	375	TLVDIAK	758.454	3.7473	768	6	2.838	1.864	31.074	0.158	3	Medium	0.064	0.473	0.465186	0.457518	0.000704245	0.446103	0.000674401	1.04425
369	375	TLVDIAK	758.454	3.7546	1200	6	3.551	2.237	37.279	0.284	3	Medium	0.114	0.591833	0.558273	0.582732	0.000704245	0.570127	0.000674401	1.04425
369	375	TLVDIAK	758.454	3.7696	1800	6	4.206	2.837	47.287	0.05	3	Medium	0.02	0.701	0.708011	0.70148	0.000704245	0.688936	0.000674401	1.04425
369	375	TLVDIAK	758.454	3.7575	3600	6	5.145	3.38	56.339	0.291	3	Medium	0.117	0.8575	0.843524	0.878136	0.000704245	0.869082	0.000674401	1.04425
369	375	TLVDIAK	758.454	3.7579	7200	6	5.676	3.665	61.082	0.365	3	Medium	0.147	0.946	0.914649	0.97439	0.000704245	0.970986	0.000674401	1.04425
369	375	TLVDIAK	758.454	3.7593	14400	6	5.917	3.687	61.447	0.12	3	Medium	0.048	0.986167	0.92014	0.998306	0.000704245	0.997895	0.000674401	1.04425
369	375	TLVDIAK	758.454	3.7744	93600	6	6	4.007	66.776	0.252	3	Medium	0.102	1	1	1	0.000704245	1	0.000674401	1.04425
369	375	TLVDIAK	758.454	3.7526	300000	6	6	3.923	65.384	n/a	4	Medium	0.213	1	0.979037
376	382	VTLATLK	744.475	3.9242	0	6	0	0	0	n/a	2	Medium	0	0	0
376	382	VTLATLK	744.475	3.913	18	6	0.076	0.176	2.935	0.038	3	Medium	0.015	0.0126667	0.0400182	0.0277779	0.000641179	0.0317342	0.000759219	0.844524
376	382	VTLATLK	744.475	3.9075	36	6	0.152	0.24	4.003	0.067	3	Medium	0.027	0.0253333	0.0545703	0.047865	0.000641179	0.054601	0.000759219	0.844524
376	382	VTLATLK	744.475	3.9055	66	6	0.275	0.389	6.478	0.108	3	Medium	0.043	0.0458333	0.0884493	0.0765661	0.000641179	0.0871523	0.000759219	0.844524
376	382	VTLATLK	744.475	3.907	126	6	0.513	0.625	10.415	0.226	3	Medium	0.091	0.0855	0.14211	0.12508	0.000641179	0.14184	0.000759219	0.844524
376	382	VTLATLK	744.475	3.9191	186	6	0.74	0.827	13.776	0.07	3	Medium	0.028	0.123333	0.18804	0.166791	0.000641179	0.18851	0.000759219	0.844524
376	382	VTLATLK	744.475	3.9156	306	6	1.165	1.22	20.334	0.056	3	Medium	0.023	0.194167	0.277399	0.237951	0.000641179	0.267344	0.000759219	0.844524
376	382	VTLATLK	744.475	3.9068	768	6	2.489	2.108	35.127	0.066	3	Medium	0.027	0.414833	0.479309	0.43299	0.000641179	0.477696	0.000759219	0.844524
376	382	VTLATLK	744.475	3.908	1200	6	3.38	2.664	44.407	0.088	3	Medium	0.036	0.563333	0.60573	0.55551	0.000641179	0.604733	0.000759219	0.844524
376	382	VTLATLK	744.475	3.9088	1800	6	4.237	3.197	53.283	0.322	3	Medium	0.13	0.706167	0.726921	0.674211	0.000641179	0.723029	0.000759219	0.844524
376	382	VTLATLK	744.475	3.9289	3600	6	5.429	3.893	64.882	0.091	3	Medium	0.037	0.904833	0.885175	0.858103	0.000641179	0.89304	0.000759219	0.844524
376	382	VTLATLK	744.475	3.9054	7200	6	5.926	4.167	69.453	0.281	3	Medium	0.113	0.987667	0.947476	0.966619	0.000641179	0.979593	0.000759219	0.844524
376	382	VTLATLK	744.475	3.8936	14400	6	5.998	4.121	68.681	0.144	3	Medium	0.058	0.999667	0.937017	0.997313	0.000641179	0.998859	0.000759219	0.844524
376	382	VTLATLK	744.475	3.9016	93600	6	6	4.398	73.294	0.258	3	Medium	0.104	1	1	1	0.000641179	1	0.000759219	0.844524
376	382	VTLATLK	744.475	3.8903	300000	6	6	4.375	72.91	n/a	4	Medium	0.217	1	0.99477
383	389	VTLDWAK	831.449	4.9502	0	6	0	0	0	n/a	2	Medium	0	0	0
383	389	VTLDWAK	831.449	4.9424	18	6	0.146	0.047	0.777	0.09	3	Medium	0.036	0.0243333	0.0123037	0.0407392	0.0010435	0.0378515	0.000950104	1.0983
383	389	VTLDWAK	831.449	4.9446	36	6	0.287	0.155	2.59	0.078	3	Medium	0.032	0.0478333	0.0405759	0.0698564	0.0010435	0.0649758	0.000950104	1.0983
383	389	VTLDWAK	831.449	4.947	66	6	0.511	0.357	5.943	0.103	3	Medium	0.042	0.0851667	0.0934555	0.110954	0.0010435	0.103365	0.000950104	1.0983
383	389	VTLDWAK	831.449	4.9501	126	6	0.923	0.575	9.588	0.28	3	Medium	0.113	0.153833	0.150524	0.179042	0.0010435	0.167254	0.000950104	1.0983
383	389	VTLDWAK	831.449	4.9672	186	6	1.29	0.73	12.167	0.118	3	Medium	0.048	0.215	0.191099	0.236166	0.0010435	0.221149	0.000950104	1.0983
383	389	VTLDWAK	831.449	4.9526	306	6	1.918	1.214	20.242	0.126	3	Medium	0.051	0.319667	0.317801	0.33049	0.0010435	0.310794	0.000950104	1.0983
383	389	VTLDWAK	831.449	4.9673	768	6	3.477	2.067	34.451	0.316	3	Medium	0.127	0.5795	0.541099	0.567291	0.0010435	0.540286	0.000950104	1.0983
383	389	VTLDWAK	831.449	4.9376	1200	6	4.288	2.661	44.349	0.201	3	Medium	0.081	0.714667	0.696597	0.697938	0.0010435	0.670642	0.000950104	1.0983
383	389	VTLDWAK	831.449	4.9611	1800	6	4.944	3.079	51.322	0.199	3	Medium	0.08	0.824	0.806021	0.809064	0.0010435	0.784793	0.000950104	1.0983
383	389	VTLDWAK	831.449	4.9451	3600	6	5.7	3.464	57.735	0.191	3	Medium	0.077	0.95	0.906806	0.94403	0.0010435	0.931066	0.000950104	1.0983
383	389	VTLDWAK	831.449	4.9257	7200	6	5.964	3.594	59.902	0.11	3	Medium	0.044	0.994	0.940838	0.993392	0.0010435	0.990503	0.000950104	1.0983
383	389	VTLDWAK	831.449	4.9337	14400	6	5.999	3.693	61.547	0.149	3	Medium	0.06	0.999833	0.966754	0.99984	0.0010435	0.999699	0.000950104	1.0983
383	389	VTLDWAK	831.449	4.9454	93600	6	6	3.82	63.668	0.302	3	Medium	0.122	1	1	1	0.0010435	1	0.000950104	1.0983
383	389	VTLDWAK	831.449	4.9547	300000	6	6	3.772	62.869	n/a	4	Medium	0.192	1	0.987435
390	396	YAISMAR	810.406	3.8748	0	6	0	0	0	n/a	2	Medium	0	0	0
390	396	YAISMAR	810.406	3.8619	18	6	0.148	0.249	4.143	0.105	3	Medium	0.042	0.0246667	0.0562458	0.0431486	0.00112296	0.047097	0.00126852	0.885249
390	396	YAISMAR	810.406	3.8578	36	6	0.291	0.35	5.828	0.05	3	Medium	0.02	0.0485	0.0790603	0.0739204	0.00112296	0.0805525	0.00126852	0.885249
390	396	YAISMAR	810.406	3.8546	66	6	0.521	0.61	10.171	0.296	3	Medium	0.119	0.0868333	0.137791	0.117254	0.00112296	0.127471	0.00126852	0.885249
390	396	YAISMAR	810.406	3.8627	126	6	0.949	0.967	16.116	0.011	3	Medium	0.004	0.158167	0.218432	0.188777	0.00112296	0.204393	0.00126852	0.885249
390	396	YAISMAR	810.406	3.8525	186	6	1.337	1.261	21.009	0.057	3	Medium	0.023	0.222833	0.284843	0.248508	0.00112296	0.268104	0.00126852	0.885249
390	396	YAISMAR	810.406	3.8502	306	6	2.01	1.688	28.127	0.095	3	Medium	0.038	0.335	0.381297	0.346537	0.00112296	0.371526	0.00126852	0.885249
390	396	YAISMAR	810.406	3.8491	768	6	3.689	2.83	47.168	0.176	3	Medium	0.071	0.614833	0.639259	0.588663	0.00112296	0.619641	0.00126852	0.885249
390	396	YAISMAR	810.406	3.8698	1200	6	4.492	3.281	54.681	0.175	3	Medium	0.07	0.748667	0.741134	0.719031	0.00112296	0.747503	0.00126852	0.885249
390	396	YAISMAR	810.406	3.8556	1800	6	5.046	3.603	60.045	0.319	3	Medium	0.129	0.841	0.813869	0.827255	0.00112296	0.849117	0.00126852	0.885249
390	396	YAISMAR	810.406	3.8466	3600	6	5.559	4.035	67.252	0.135	3	Medium	0.054	0.9265	0.911452	0.952984	0.00112296	0.958208	0.00126852	0.885249
390	396	YAISMAR	810.406	3.8365	7200	6	5.823	4.227	70.453	0.16	3	Medium	0.064	0.9705	0.954823	0.995122	0.00112296	0.989514	0.00126852	0.885249
390	396	YAISMAR	810.406	3.8792	14400	6	5.969	4.313	71.876	0.145	3	Medium	0.058	0.994833	0.974249	0.999906	0.00112296	0.992284	0.00126852	0.885249
390	396	YAISMAR	810.406	3.8732	93600	6	6	4.393	73.211	0.295	3	Medium	0.119	1	0.99232	1	0.00112296	0.99232	0.00126852	0.885249
390	396	YAISMAR	810.406	3.8707	300000	6	6	4.427	73.777	n/a	4	Medium	0.243	1	1
397	403	YLNFFTK	931.48	6.1687	0	6	0	0	0	n/a	2	Medium	0	0	0
397	403	YLNFFTK	931.48	6.1794	18	6	0.133	0.12	1.996	0.025	3	Medium	0.01	0.0221667	0.0284293	0.0399085	0.00101643	0.0410225	0.00106761	0.952061
397	403	YLNFFTK	931.48	6.1879	36	6	0.261	0.152	2.532	0.135	3	Medium	0.055	0.0435	0.0360104	0.0684536	0.00101643	0.0703227	0.00106761	0.952061
397	403	YLNFFTK	931.48	6.1632	66	6	0.469	0.384	6.399	0.049	3	Medium	0.02	0.0781667	0.0909737	0.108775	0.00101643	0.111649	0.00106761	0.952061
397	403	YLNFFTK	931.48	6.1774	126	6	0.857	0.667	11.12	0.281	3	Medium	0.113	0.142833	0.158019	0.175665	0.00101643	0.180039	0.00106761	0.952061
397	403	YLNFFTK	931.48	6.1732	186	6	1.211	0.833	13.88	0.174	3	Medium	0.07	0.201833	0.197347	0.231871	0.00101643	0.237336	0.00106761	0.952061
397	403	YLNFFTK	931.48	6.1531	306	6	1.834	1.442	24.034	0.087	3	Medium	0.035	0.305667	0.341625	0.324877	0.00101643	0.331769	0.00106761	0.952061
397	403	YLNFFTK	931.48	6.1567	768	6	3.454	2.527	42.124	0.219	3	Medium	0.088	0.575667	0.598673	0.559682	0.00101643	0.567669	0.00106761	0.952061
397	403	YLNFFTK	931.48	6.1605	1200	6	4.297	2.953	49.223	0.11	3	Medium	0.044	0.716167	0.699597	0.690319	0.00101643	0.696855	0.00106761	0.952061
397	403	YLNFFTK	931.48	6.1506	1800	6	4.946	3.47	57.835	0.123	3	Medium	0.05	0.824333	0.82208	0.80237	0.00101643	0.805926	0.00106761	0.952061
397	403	YLNFFTK	931.48	6.1653	3600	6	5.64	3.904	65.072	0.126	3	Medium	0.051	0.94	0.924899	0.94057	0.00101643	0.936608	0.00106761	0.952061
397	403	YLNFFTK	931.48	6.1731	7200	6	5.922	4.001	66.686	0.033	3	Medium	0.013	0.987	0.94788	0.992665	0.00101643	0.983144	0.00106761	0.952061
397	403	YLNFFTK	931.48	6.1801	14400	6	5.995	3.993	66.551	0.176	3	Medium	0.071	0.999167	0.945984	0.999808	0.00101643	0.988967	0.00106761	0.952061
397	403	YLNFFTK	931.48	6.1627	93600	6	6	4.175	69.588	0.203	3	Medium	0.082	1	0.989102	1	0.00101643	0.989102	0.00106761	0.952061
397	403	YLNFFTK	931.48	6.1519	300000	6	6	4.221	70.354	n/a	4	Medium	0.213	1	1
404	410	QHYIDLK	915.481	3.4535	0	6	0	0	0	n/a	2	Medium	0	0	0
404	410	QHYIDLK	915.481	3.4534	18	6	0.343	0.184	3.065	0.125	3	Medium	0.05	0.0571667	0.0506747	0.0558887	0.00156465	0.0500511	0.00137147	1.14086
404	410	QHYIDLK	915.481	3.4341	36	6	0.644	0.304	5.068	0.106	3	Medium	0.042	0.107333	0.0837235	0.0952828	0.00156465	0.0855081	0.00137147	1.14086
404	410	QHYIDLK	915.481	3.4393	66	6	1.072	0.564	9.396	0.123	3	Medium	0.049	0.178667	0.155329	0.150085	0.00156465	0.135092	0.00137147	1.14086
404	410	QHYIDLK	915.481	3.4508	126	6	1.723	0.79	13.166	0.338	3	Medium	0.136	0.287167	0.217571	0.238749	0.00156465	0.216005	0.00137147	1.14086
404	410	QHYIDLK	915.481	3.4464	186	6	2.196	0.986	16.429	0.067	3	Medium	0.027	0.366	0.271551	0.311001	0.00156465	0.282639	0.00137147	1.14086
404	410	QHYIDLK	915.481	3.4495	306	6	2.846	1.538	25.641	0.373	3	Medium	0.15	0.474333	0.423575	0.425795	0.00156465	0.389988	0.00137147	1.14086
404	410	QHYIDLK	915.481	3.4403	768	6	4.031	2.42	40.335	0.174	3	Medium	0.07	0.671833	0.666483	0.685983	0.00156465	0.642402	0.00137147	1.14086
404	410	QHYIDLK	915.481	3.4394	1200	6	4.534	2.756	45.939	0.231	3	Medium	0.093	0.755667	0.75902	0.808967	0.00156465	0.768582	0.00137147	1.14086
404	410	QHYIDLK	915.481	3.4627	1800	6	4.937	2.997	49.952	0.158	3	Medium	0.064	0.822833	0.825392	0.898689	0.00156465	0.865877	0.00137147	1.14086
404	410	QHYIDLK	915.481	3.4567	3600	6	5.487	3.329	55.482	0.197	3	Medium	0.079	0.9145	0.916827	0.981433	0.00156465	0.964834	0.00137147	1.14086
404	410	QHYIDLK	915.481	3.4452	7200	6	5.823	3.446	57.434	0.072	2	Medium	0.008	0.9705	0.94905	0.999032	0.00156465	0.990366	0.00137147	1.14086
404	410	QHYIDLK	915.481	3.4078	14400	6	5.971	3.435	57.257	0.132	3	Medium	0.053	0.995167	0.94602	0.999994	0.00156465	0.99227	0.00137147	1.14086
404	410	QHYIDLK	915.481	3.4577	93600	6	6	3.603	60.053	0.659	3	Medium	0.265	1	0.992289	1	0.00156465	0.992289	0.00137147	1.14086
404	410	QHYIDLK	915.481	3.4435	300000	6	6	3.631	60.509	n/a	4	Medium	0.239	1	1
411	418	AAQEEYVK	936.455	2.4969	0	7	0	0	0	n/a	2	Medium	0	0	0
411	418	AAQEEYVK	936.455	2.5023	18	7	0.227	0.048	0.685	0.119	3	Medium	0.048	0.0324286	0.0105332	0.0472355	0.0012608	0.0416039	0.00112226	1.12344
411	418	AAQEEYVK	936.455	2.5005	36	7	0.442	0.178	2.54	0.121	3	Medium	0.049	0.0631429	0.0390608	0.0807964	0.0012608	0.0712746	0.00112226	1.12344
411	418	AAQEEYVK	936.455	2.5027	66	7	0.778	0.421	6.012	0.083	3	Medium	0.033	0.111143	0.0923853	0.127873	0.0012608	0.113058	0.00112226	1.12344
411	418	AAQEEYVK	936.455	2.5157	126	7	1.373	0.689	9.84	0.248	3	Medium	0.1	0.196143	0.151196	0.205081	0.0012608	0.182026	0.00112226	1.12344
411	418	AAQEEYVK	936.455	2.5131	186	7	1.883	1.11	15.859	0.067	3	Medium	0.027	0.269	0.243581	0.269057	0.0012608	0.239625	0.00112226	1.12344
411	418	AAQEEYVK	936.455	2.5068	306	7	2.704	1.675	23.931	0.312	3	Medium	0.126	0.386286	0.367566	0.372969	0.0012608	0.33416	0.00112226	1.12344
411	418	AAQEEYVK	936.455	2.509	768	7	4.496	2.684	38.336	0.262	3	Medium	0.106	0.642286	0.588984	0.622638	0.0012608	0.56769	0.00112226	1.12344
411	418	AAQEEYVK	936.455	2.5027	1200	7	5.3	3.193	45.611	0.149	3	Medium	0.06	0.757143	0.70068	0.751599	0.0012608	0.693456	0.00112226	1.12344
411	418	AAQEEYVK	936.455	2.4926	1800	7	5.895	3.621	51.726	0.045	3	Medium	0.018	0.842143	0.794602	0.85432	0.0012608	0.797882	0.00112226	1.12344
411	418	AAQEEYVK	936.455	2.494	3600	7	6.539	3.963	56.615	0.034	3	Medium	0.014	0.934143	0.869651	0.965054	0.0012608	0.919246	0.00112226	1.12344
411	418	AAQEEYVK	936.455	2.4963	7200	7	6.852	4.164	59.49	0.602	3	Medium	0.242	0.978857	0.913759	0.99709	0.0012608	0.959952	0.00112226	1.12344
411	418	AAQEEYVK	936.455	2.4936	14400	7	6.979	4.122	58.888	0.137	3	Medium	0.055	0.997	0.904542	0.999962	0.0012608	0.964578	0.00112226	1.12344
411	418	AAQEEYVK	936.455	2.48	93600	7	7	4.396	62.797	0.333	3	Medium	0.134	1	0.96467	1	0.0012608	0.96467	0.00112226	1.12344
411	418	AAQEEYVK	936.455	2.4986	300000	7	7	4.557	65.1	n/a	4	Medium	0.208	1	1
427	434	AFAMIIDK	907.484	5.201	0	7	0	0	0	n/a	2	Medium	0	0	0
427	434	AFAMIIDK	907.484	5.1804	18	7	0.186	0.199	2.84	0.092	3	Medium	0.037	0.0265714	0.0456841	0.034861	0.00085557	0.0272597	0.000626057	1.3666
427	434	AFAMIIDK	907.484	5.1837	36	7	0.363	0.24	3.434	0.117	3	Medium	0.047	0.0518571	0.0550964	0.0599101	0.00085557	0.0469814	0.000626057	1.3666
427	434	AFAMIIDK	907.484	5.1785	66	7	0.64	0.378	5.394	0.058	3	Medium	0.023	0.0914286	0.0867769	0.095463	0.00085557	0.0751739	0.000626057	1.3666
427	434	AFAMIIDK	907.484	5.1748	126	7	1.136	0.635	9.077	0.08	3	Medium	0.032	0.162286	0.145776	0.154905	0.00085557	0.122866	0.000626057	1.3666
427	434	AFAMIIDK	907.484	5.1903	186	7	1.565	0.829	11.848	0.076	3	Medium	0.03	0.223571	0.190312	0.205335	0.00085557	0.163911	0.000626057	1.3666
427	434	AFAMIIDK	907.484	5.1863	306	7	2.262	1.179	16.842	0.089	3	Medium	0.036	0.323143	0.270661	0.289851	0.00085557	0.234024	0.000626057	1.3666
427	434	AFAMIIDK	907.484	5.1911	768	7	3.813	2.1	29.996	0.292	3	Medium	0.118	0.544714	0.482094	0.510637	0.00085557	0.426873	0.000626057	1.3666
427	434	AFAMIIDK	907.484	5.1881	1200	7	4.54	2.465	35.216	0.099	3	Medium	0.04	0.648571	0.565886	0.63987	0.00085557	0.548641	0.000626057	1.3666
427	434	AFAMIIDK	907.484	5.189	1800	7	5.127	2.808	40.117	0.071	3	Medium	0.029	0.732429	0.644628	0.756493	0.00085557	0.667227	0.000626057	1.3666
427	434	AFAMIIDK	907.484	5.1534	3600	7	5.92	3.393	48.465	0.265	3	Medium	0.107	0.845714	0.778926	0.914522	0.00085557	0.852765	0.000626057	1.3666
427	434	AFAMIIDK	907.484	5.1613	7200	7	6.474	3.877	55.389	0.252	3	Medium	0.101	0.924857	0.890037	0.986188	0.00085557	0.964402	0.000626057	1.3666
427	434	AFAMIIDK	907.484	5.2058	14400	7	6.83	3.931	56.162	0.061	3	Medium	0.025	0.975714	0.902433	0.999422	0.00085557	0.996995	0.000626057	1.3666
427	434	AFAMIIDK	907.484	5.1706	93600	7	7	4.356	62.234	0.327	3	Medium	0.131	1	1	1	0.00085557	1	0.000626057	1.3666
427	434	AFAMIIDK	907.484	5.1934	300000	7	7	4.303	61.469	n/a	4	Medium	0.214	1	0.987833
451	458	ALELTGLK	843.507	4.7016	0	7	0	0	0	n/a	2	Medium	0	0	0
451	458	ALELTGLK	843.507	4.6851	18	7	0.105	0.366	5.229	0.163	3	Medium	0.066	0.015	0.0771501	0.0297793	0.000700335	0.0434273	0.00115459	0.606565
451	458	ALELTGLK	843.507	4.6927	36	7	0.208	0.433	6.185	0.09	3	Medium	0.036	0.0297143	0.0912732	0.0512752	0.000700335	0.0743711	0.00115459	0.606565
451	458	ALELTGLK	843.507	4.6893	66	7	0.376	0.607	8.666	0.177	3	Medium	0.071	0.0537143	0.127951	0.0819313	0.000700335	0.117907	0.00115459	0.606565
451	458	ALELTGLK	843.507	4.6826	126	7	0.696	0.938	13.398	0.197	3	Medium	0.079	0.0994286	0.197723	0.13359	0.000700335	0.189659	0.00115459	0.606565
451	458	ALELTGLK	843.507	4.6813	186	7	0.997	1.229	17.563	0.048	3	Medium	0.019	0.142429	0.259064	0.177839	0.000700335	0.249472	0.00115459	0.606565
451	458	ALELTGLK	843.507	4.6825	306	7	1.547	1.726	24.661	0.149	3	Medium	0.06	0.221	0.363828	0.25295	0.000700335	0.347401	0.00115459	0.606565
451	458	ALELTGLK	843.507	4.6811	768	7	3.157	2.822	40.314	0.303	3	Medium	0.122	0.451	0.594857	0.456042	0.000700335	0.587735	0.00115459	0.606565
451	458	ALELTGLK	843.507	4.703	1200	7	4.163	3.31	47.29	0.091	3	Medium	0.037	0.594714	0.697723	0.581108	0.000700335	0.715901	0.00115459	0.606565
451	458	ALELTGLK	843.507	4.688	1800	7	5.082	3.863	55.184	0.221	3	Medium	0.089	0.726	0.814292	0.699872	0.000700335	0.821282	0.00115459	0.606565
451	458	ALELTGLK	843.507	4.6891	3600	7	6.327	4.293	61.327	0.113	3	Medium	0.046	0.903857	0.904933	0.876991	0.000700335	0.941595	0.00115459	0.606565
451	458	ALELTGLK	843.507	4.6938	7200	7	6.889	4.464	63.778	0.119	3	Medium	0.048	0.984143	0.940978	0.973969	0.000700335	0.980561	0.00115459	0.606565
451	458	ALELTGLK	843.507	4.7026	14400	7	6.995	4.434	63.349	0.071	3	Medium	0.029	0.999286	0.934654	0.998257	0.000700335	0.984747	0.00115459	0.606565
451	458	ALELTGLK	843.507	4.7055	93600	7	7	4.672	66.746	0.215	3	Medium	0.086	1	0.984823	1	0.000700335	0.984823	0.00115459	0.606565
451	458	ALELTGLK	843.507	4.693	300000	7	7	4.744	67.773	n/a	4	Medium	0.253	1	1
459	466	APIIAVTR	839.523	3.4838	0	6	0	0	0	n/a	2	Medium	0	0	0
459	466	APIIAVTR	839.523	3.4595	18	6	0.073	0.268	4.473	0.021	3	Medium	0.008	0.0121667	0.0460719	0.0185431	0.000384616	0.0191328	0.000401072	0.958971
459	466	APIIAVTR	839.523	3.4627	36	6	0.144	0.32	5.336	0.068	3	Medium	0.028	0.024	0.0550112	0.0320632	0.000384616	0.033075	0.000401072	0.958971
459	466	APIIAVTR	839.523	3.4716	66	6	0.259	0.474	7.907	0.052	3	Medium	0.021	0.0431667	0.0814853	0.0515484	0.000384616	0.053157	0.000401072	0.958971
459	466	APIIAVTR	839.523	3.4759	126	6	0.475	0.715	11.915	0.119	3	Medium	0.048	0.0791667	0.122916	0.0849537	0.000384616	0.0875526	0.000401072	0.958971
459	466	APIIAVTR	839.523	3.4666	186	6	0.675	0.927	15.452	0.007	3	Medium	0.003	0.1125	0.15936	0.114175	0.000384616	0.117605	0.000401072	0.958971
459	466	APIIAVTR	839.523	3.4699	306	6	1.034	1.223	20.384	0.03	3	Medium	0.012	0.172333	0.210246	0.16519	0.000384616	0.169989	0.000401072	0.958971
459	466	APIIAVTR	839.523	3.4621	768	6	2.039	2.065	34.424	0.142	3	Medium	0.057	0.339833	0.354994	0.314066	0.000384616	0.322212	0.000401072	0.958971
459	466	APIIAVTR	839.523	3.4671	1200	6	2.656	2.559	42.643	0.024	3	Medium	0.01	0.442667	0.439917	0.416508	0.000384616	0.426317	0.000401072	0.958971
459	466	APIIAVTR	839.523	3.4664	1800	6	3.249	3.149	52.478	0.105	3	Medium	0.042	0.5415	0.541344	0.525334	0.000384616	0.536221	0.000401072	0.958971
459	466	APIIAVTR	839.523	3.4501	3600	6	4.245	4.106	68.434	0.054	3	Medium	0.022	0.7075	0.705862	0.72675	0.000384616	0.737173	0.000401072	0.958971
459	466	APIIAVTR	839.523	3.4428	7200	6	5.093	4.877	81.287	0.157	3	Medium	0.063	0.848833	0.838405	0.89553	0.000384616	0.901563	0.000401072	0.958971
459	466	APIIAVTR	839.523	3.4514	14400	6	5.696	5.199	86.656	0.173	3	Medium	0.07	0.949333	0.89376	0.980413	0.000384616	0.981012	0.000401072	0.958971
459	466	APIIAVTR	839.523	3.439	93600	6	6	5.806	96.762	0.171	3	Medium	0.069	1	0.998109	1	0.000384616	0.998109	0.000401072	0.958971
459	466	APIIAVTR	839.523	3.461	300000	6	6	5.817	96.956	n/a	4	Medium	0.228	1	1
467	474	DEFEGLFK	983.46	6.1858	0	7	0	0	0	n/a	2	High	0	0	0
467	474	DEFEGLFK	983.46	6.1419	18	7	0.272	0.312	4.456	0.182	3	Medium	0.073	0.0388571	0.071494	0.0511103	0.00139489	0.0569651	0.00163434	0.853488
467	474	DEFEGLFK	983.46	6.1632	36	7	0.525	0.388	5.546	0.402	3	Medium	0.162	0.075	0.0889093	0.0872952	0.00139489	0.0970465	0.00163434	0.853488
467	474	DEFEGLFK	983.46	6.166	66	7	0.908	0.697	9.961	0.181	3	Medium	0.073	0.129714	0.159716	0.137865	0.00139489	0.152701	0.00163434	0.853488
467	474	DEFEGLFK	983.46	6.1565	126	7	1.558	1.091	15.585	0.376	3	Medium	0.151	0.222571	0.25	0.220299	0.00139489	0.242471	0.00163434	0.853488
467	474	DEFEGLFK	983.46	6.1709	186	7	2.089	1.361	19.443	0.132	3	Medium	0.053	0.298429	0.31187	0.288098	0.00139489	0.315353	0.00163434	0.853488
467	474	DEFEGLFK	983.46	6.1703	306	7	2.906	1.845	26.356	0.082	3	Medium	0.033	0.415143	0.422777	0.397139	0.00139489	0.430577	0.00163434	0.853488
467	474	DEFEGLFK	983.46	6.1582	768	7	4.631	3.087	44.1	0.059	3	Medium	0.024	0.661571	0.707379	0.652373	0.00139489	0.688379	0.00163434	0.853488
467	474	DEFEGLFK	983.46	6.1634	1200	7	5.413	3.501	50.009	0.259	3	Medium	0.104	0.773286	0.802246	0.77909	0.00139489	0.807839	0.00163434	0.853488
467	474	DEFEGLFK	983.46	6.1701	1800	7	5.998	3.834	54.778	0.17	3	Medium	0.069	0.856857	0.878552	0.876137	0.00139489	0.893297	0.00163434	0.853488
467	474	DEFEGLFK	983.46	6.1539	3600	7	6.659	4.167	59.523	0.145	3	Medium	0.059	0.951286	0.954858	0.973654	0.00139489	0.969452	0.00163434	0.853488
467	474	DEFEGLFK	983.46	6.1529	7200	7	6.946	4.198	59.967	0.066	3	Medium	0.027	0.992286	0.961962	0.99822	0.00139489	0.984589	0.00163434	0.853488
467	474	DEFEGLFK	983.46	6.1687	14400	7	6.998	4.185	59.788	0.141	3	Medium	0.057	0.999714	0.958983	0.999984	0.00139489	0.985331	0.00163434	0.853488
467	474	DEFEGLFK	983.46	6.1567	93600	7	7	4.3	61.435	0.171	3	Medium	0.069	1	0.985335	1	0.00139489	0.985335	0.00163434	0.853488
467	474	DEFEGLFK	983.46	6.1603	300000	7	7	4.364	62.336	n/a	4	Medium	0.212	1	1
475	482	DLPLLLFR	985.596	7.3497	0	6	0	0	0	n/a	2	Medium	0	0	0
475	482	DLPLLLFR	985.596	7.4124	18	6	0.069	0.159	2.644	0.03	3	Medium	0.012	0.0115	0.0387521	0.0201012	0.000425851	0.0268616	0.000629425	0.676572
475	482	DLPLLLFR	985.596	7.4118	36	6	0.137	0.214	3.575	0.073	3	Medium	0.029	0.0228333	0.052157	0.0347371	0.000425851	0.0462932	0.000629425	0.676572
475	482	DLPLLLFR	985.596	7.4197	66	6	0.247	0.338	5.63	0.012	3	Medium	0.005	0.0411667	0.0823787	0.0557999	0.000425851	0.0740681	0.000629425	0.676572
475	482	DLPLLLFR	985.596	7.409	126	6	0.457	0.583	9.724	0.225	3	Medium	0.09	0.0761667	0.142091	0.0918239	0.000425851	0.121045	0.000629425	0.676572
475	482	DLPLLLFR	985.596	7.399	186	6	0.654	0.679	11.316	0.075	3	Medium	0.03	0.109	0.165489	0.123245	0.000425851	0.161466	0.000629425	0.676572
475	482	DLPLLLFR	985.596	7.413	306	6	1.015	1.011	16.856	0.04	3	Medium	0.016	0.169167	0.246405	0.177887	0.000425851	0.230494	0.000629425	0.676572
475	482	DLPLLLFR	985.596	7.3785	768	6	2.074	1.759	29.313	0.135	3	Medium	0.054	0.345667	0.428711	0.335668	0.000425851	0.420206	0.000629425	0.676572
475	482	DLPLLLFR	985.596	7.3855	1200	6	2.748	2.183	36.387	0.102	3	Medium	0.041	0.458	0.53205	0.442591	0.000425851	0.539858	0.000629425	0.676572
475	482	DLPLLLFR	985.596	7.424	1800	6	3.399	2.759	45.987	0.148	3	Medium	0.059	0.5665	0.672435	0.554428	0.000425851	0.656247	0.000629425	0.676572
475	482	DLPLLLFR	985.596	7.4147	3600	6	4.482	3.356	55.933	0.03	3	Medium	0.012	0.747	0.817938	0.755246	0.000425851	0.837947	0.000629425	0.676572
475	482	DLPLLLFR	985.596	7.411	7200	6	5.392	3.653	60.889	0.124	3	Medium	0.05	0.898667	0.890324	0.913758	0.000425851	0.946801	0.000629425	0.676572
475	482	DLPLLLFR	985.596	7.4125	14400	6	5.889	3.759	62.649	0.268	3	Medium	0.108	0.9815	0.916159	0.985973	0.000425851	0.978357	0.000629425	0.676572
475	482	DLPLLLFR	985.596	7.386	93600	6	6	4.026	67.102	0.207	3	Medium	0.083	1	0.981233	1	0.000425851	0.981233	0.000629425	0.676572
475	482	DLPLLLFR	985.596	7.4056	300000	6	6	4.103	68.386	n/a	4	Medium	0.237	1	1
483	490	DLTDYLMK	997.479	5.6879	0	7	0	0	0	n/a	2	High	0	0	0
483	490	DLTDYLMK	997.479	5.6982	18	7	0.252	0.235	3.359	0.006	3	High	0.002	0.036	0.0522222	0.0427175	0.00110864	0.0429864	0.00113364	0.977947
483	490	DLTDYLMK	997.479	5.6881	36	7	0.483	0.339	4.839	0.022	3	High	0.009	0.069	0.0753333	0.0731938	0.00110864	0.0736336	0.00113364	0.977947
483	490	DLTDYLMK	997.479	5.6782	66	7	0.827	0.548	7.832	0.002	3	High	0.001	0.118143	0.121778	0.116128	0.00110864	0.116778	0.00113364	0.977947
483	490	DLTDYLMK	997.479	5.6709	126	7	1.394	0.852	12.175	0.08	3	High	0.032	0.199143	0.189333	0.187042	0.00110864	0.187955	0.00113364	0.977947
483	490	DLTDYLMK	997.479	5.6877	186	7	1.846	1.096	15.655	0.028	3	High	0.011	0.263714	0.243556	0.246312	0.00110864	0.247359	0.00113364	0.977947
483	490	DLTDYLMK	997.479	5.6709	306	7	2.537	1.636	23.373	0.099	3	High	0.04	0.362429	0.363556	0.343691	0.00110864	0.344774	0.00113364	0.977947
483	490	DLTDYLMK	997.479	5.658	768	7	4.11	2.676	38.225	0.081	3	High	0.033	0.587143	0.594667	0.584914	0.00110864	0.58486	0.00113364	0.977947
483	490	DLTDYLMK	997.479	5.6601	1200	7	4.947	3.19	45.567	0.084	3	High	0.034	0.706714	0.708889	0.715364	0.00110864	0.713711	0.00113364	0.977947
483	490	DLTDYLMK	997.479	5.6622	1800	7	5.65	3.652	52.169	0.084	3	High	0.034	0.807143	0.811556	0.824129	0.00110864	0.820329	0.00113364	0.977947
483	490	DLTDYLMK	997.479	5.6486	3600	7	6.523	4.122	58.881	0.076	3	High	0.031	0.931857	0.916	0.951493	0.00110864	0.943464	0.00113364	0.977947
483	490	DLTDYLMK	997.479	5.6449	7200	7	6.909	4.245	60.644	0.107	3	High	0.043	0.987	0.943333	0.994849	0.00110864	0.984256	0.00113364	0.977947
483	490	DLTDYLMK	997.479	5.6461	14400	7	6.994	4.247	60.666	0.027	3	High	0.011	0.999143	0.943778	0.999896	0.00110864	0.988802	0.00113364	0.977947
483	490	DLTDYLMK	997.479	5.6446	93600	7	7	4.45	63.568	0.232	3	High	0.093	1	0.988889	1	0.00110864	0.988889	0.00113364	0.977947
483	490	DLTDYLMK	997.479	5.6597	300000	7	7	4.5	64.284	n/a	4	High	0.226	1	1
491	498	DVIEEYFK	1041.5	5.9134	0	7	0	0	0	n/a	2	Medium	0	0	0
491	498	DVIEEYFK	1041.5	5.9091	18	7	0.179	0.34	4.864	0.206	3	Medium	0.083	0.0255714	0.0737367	0.0376458	0.00094353	0.0472576	0.00130975	0.720387
491	498	DVIEEYFK	1041.5	5.8998	36	7	0.35	0.377	5.386	0.083	3	Medium	0.034	0.05	0.081761	0.0646278	0.00094353	0.0807902	0.00130975	0.720387
491	498	DVIEEYFK	1041.5	5.908	66	7	0.618	0.563	8.039	0.054	3	Medium	0.022	0.0882857	0.122099	0.102823	0.00094353	0.127763	0.00130975	0.720387
491	498	DVIEEYFK	1041.5	5.9013	126	7	1.099	0.874	12.489	0.084	3	Medium	0.034	0.157	0.189547	0.166409	0.00094353	0.20463	0.00130975	0.720387
491	498	DVIEEYFK	1041.5	5.9111	186	7	1.517	1.212	17.312	0.338	3	Medium	0.136	0.216714	0.26285	0.22007	0.00094353	0.268148	0.00130975	0.720387
491	498	DVIEEYFK	1041.5	5.9136	306	7	2.211	1.693	24.187	0.178	3	Medium	0.071	0.315857	0.367165	0.309372	0.00094353	0.370944	0.00130975	0.720387
491	498	DVIEEYFK	1041.5	5.894	768	7	3.884	2.909	41.564	0.066	3	Medium	0.026	0.554857	0.630883	0.538303	0.00094353	0.615566	0.00130975	0.720387
491	498	DVIEEYFK	1041.5	5.8923	1200	7	4.761	3.412	48.739	0.31	3	Medium	0.125	0.680143	0.73997	0.66861	0.00094353	0.740096	0.00130975	0.720387
491	498	DVIEEYFK	1041.5	5.8868	1800	7	5.481	3.907	55.808	0.209	3	Medium	0.084	0.783	0.847322	0.782954	0.00094353	0.837865	0.00130975	0.720387
491	498	DVIEEYFK	1041.5	5.8815	3600	7	6.308	4.216	60.232	0.381	3	Medium	0.153	0.901143	0.914335	0.930037	0.00094353	0.940564	0.00130975	0.720387
491	498	DVIEEYFK	1041.5	5.9001	7200	7	6.693	4.226	60.37	0.141	3	Medium	0.057	0.956143	0.916504	0.990255	0.00094353	0.968797	0.00130975	0.720387
491	498	DVIEEYFK	1041.5	5.9221	14400	7	6.91	4.358	62.253	0.097	3	Medium	0.039	0.987143	0.945131	0.999685	0.00094353	0.971129	0.00130975	0.720387
491	498	DVIEEYFK	1041.5	5.8882	93600	7	7	4.478	63.965	0.335	3	Medium	0.135	1	0.971156	1	0.00094353	0.971156	0.00130975	0.720387
491	498	DVIEEYFK	1041.5	5.8952	300000	7	7	4.611	65.873	n/a	4	Medium	0.233	1	1
499	506	DVNVNFEK	963.466	3.8409	0	7	0	0	0	n/a	2	Medium	0	0	0
499	506	DVNVNFEK	963.466	3.826	18	7	0.221	0.338	4.824	0.154	3	Medium	0.062	0.0315714	0.0755645	0.0526996	0.00145083	0.0513031	0.0014631	0.99161
499	506	DVNVNFEK	963.466	3.8203	36	7	0.433	0.358	5.109	0.32	3	Medium	0.129	0.0618571	0.0800358	0.0899552	0.00145083	0.0875599	0.0014631	0.99161
499	506	DVNVNFEK	963.466	3.8125	66	7	0.77	0.621	8.865	0.083	3	Medium	0.033	0.11	0.138833	0.141942	0.00145083	0.138136	0.0014631	0.99161
499	506	DVNVNFEK	963.466	3.8213	126	7	1.382	0.998	14.254	0.098	3	Medium	0.04	0.197429	0.223116	0.226474	0.00145083	0.22033	0.0014631	0.99161
499	506	DVNVNFEK	963.466	3.8225	186	7	1.923	1.39	19.851	0.414	3	Medium	0.167	0.274714	0.310753	0.295786	0.00145083	0.287679	0.0014631	0.99161
499	506	DVNVNFEK	963.466	3.806	306	7	2.823	1.832	26.166	0.325	3	Medium	0.131	0.403286	0.409569	0.406809	0.00145083	0.395463	0.0014631	0.99161
499	506	DVNVNFEK	963.466	3.8087	768	7	4.845	2.908	41.545	0.133	3	Medium	0.053	0.692143	0.650123	0.663914	0.00145083	0.644483	0.0014631	0.99161
499	506	DVNVNFEK	963.466	3.8212	1200	7	5.694	3.364	48.056	0.385	3	Medium	0.155	0.813429	0.752068	0.789496	0.00145083	0.765684	0.0014631	0.99161
499	506	DVNVNFEK	963.466	3.8092	1800	7	6.252	3.712	53.024	0.363	3	Medium	0.146	0.893143	0.829868	0.884133	0.00145083	0.856699	0.0014631	0.99161
499	506	DVNVNFEK	963.466	3.809	3600	7	6.783	4.115	58.784	0.212	3	Medium	0.085	0.969	0.919964	0.976544	0.00145083	0.945019	0.0014631	0.99161
499	506	DVNVNFEK	963.466	3.8067	7200	7	6.97	4.242	60.606	0.394	3	Medium	0.159	0.995714	0.948357	0.998546	0.00145083	0.965791	0.0014631	0.99161
499	506	DVNVNFEK	963.466	3.7984	14400	7	6.999	4.251	60.722	0.294	3	Medium	0.118	0.999857	0.950369	0.999989	0.00145083	0.967126	0.0014631	0.99161
499	506	DVNVNFEK	963.466	3.8133	93600	7	7	4.326	61.804	0.325	3	Medium	0.131	1	0.967136	1	0.00145083	0.967136	0.0014631	0.99161
499	506	DVNVNFEK	963.466	3.8145	300000	7	7	4.473	63.893	n/a	4	Medium	0.254	1	1
507	514	EAFSLFDK	955.465	5.9504	0	7	0	0	0	n/a	2	Medium	0	0	0
507	514	EAFSLFDK	955.465	5.9406	18	7	0.304	0.347	4.962	0.078	3	Medium	0.031	0.0434286	0.0808669	0.0553541	0.00154543	0.0614548	0.0017985	0.859286
507	514	EAFSLFDK	955.465	5.9415	36	7	0.587	0.468	6.684	0.089	3	Medium	0.036	0.0838571	0.109065	0.0943906	0.00154543	0.104517	0.0017985	0.859286
507	514	EAFSLFDK	955.465	5.9388	66	7	1.018	0.736	10.516	0.013	3	Medium	0.005	0.145429	0.171522	0.148723	0.00154543	0.164052	0.0017985	0.859286
507	514	EAFSLFDK	955.465	5.939	126	7	1.748	1.112	15.89	0.137	3	Medium	0.055	0.249714	0.259147	0.236702	0.00154543	0.259408	0.0017985	0.859286
507	514	EAFSLFDK	955.465	5.9526	186	7	2.338	1.406	20.089	0.017	3	Medium	0.007	0.334	0.327663	0.30847	0.00154543	0.336156	0.0017985	0.859286
507	514	EAFSLFDK	955.465	5.9362	306	7	3.217	1.991	28.442	0.101	3	Medium	0.04	0.459571	0.463994	0.422651	0.00154543	0.456112	0.0017985	0.859286
507	514	EAFSLFDK	955.465	5.9277	768	7	4.83	3.131	44.73	0.173	3	Medium	0.07	0.69	0.729667	0.682382	0.00154543	0.716584	0.0017985	0.859286
507	514	EAFSLFDK	955.465	5.9346	1200	7	5.46	3.503	50.04	0.128	3	Medium	0.052	0.78	0.81636	0.805829	0.00154543	0.831832	0.0017985	0.859286
507	514	EAFSLFDK	955.465	5.9252	1800	7	5.953	3.865	55.209	0.088	3	Medium	0.035	0.850429	0.900722	0.89638	0.00154543	0.910612	0.0017985	0.859286
507	514	EAFSLFDK	955.465	5.9377	3600	7	6.628	4.092	58.458	0.056	3	Medium	0.022	0.946857	0.953624	0.98069	0.00154543	0.975495	0.0017985	0.859286
507	514	EAFSLFDK	955.465	5.928	7200	7	6.947	4.171	59.591	0.12	3	Medium	0.049	0.992429	0.972034	0.998964	0.00154543	0.986528	0.0017985	0.859286
507	514	EAFSLFDK	955.465	5.9348	14400	7	6.999	4.174	59.635	0.017	3	Medium	0.007	0.999857	0.972734	0.999994	0.00154543	0.986948	0.0017985	0.859286
507	514	EAFSLFDK	955.465	5.9342	93600	7	7	4.235	60.502	0.333	3	Medium	0.134	1	0.986949	1	0.00154543	0.986949	0.0017985	0.859286
507	514	EAFSLFDK	955.465	5.9311	300000	7	7	4.291	61.295	n/a	4	Medium	0.241	1	1
523	530	ELLDLLYK	1005.57	6.4428	0	7	0	0	0	n/a	2	Medium	0	0	0
523	530	ELLDLLYK	1005.57	6.4563	18	7	0.129	0.117	1.674	0.026	3	Medium	0.01	0.0184286	0.0248408	0.0278801	0.000644174	0.0344818	0.000866147	0.743723
523	530	ELLDLLYK	1005.57	6.4544	36	7	0.254	0.288	4.111	0.094	3	Medium	0.038	0.0362857	0.0611465	0.0480394	0.000644174	0.0592509	0.000866147	0.743723
523	530	ELLDLLYK	1005.57	6.4612	66	7	0.453	0.473	6.763	0.31	3	Medium	0.125	0.0647143	0.100425	0.0768408	0.000644174	0.094395	0.000866147	0.743723
523	530	ELLDLLYK	1005.57	6.4648	126	7	0.818	0.642	9.176	0.051	3	Medium	0.02	0.116857	0.136306	0.125516	0.000644174	0.153123	0.000866147	0.743723
523	530	ELLDLLYK	1005.57	6.4771	186	7	1.146	0.82	11.712	0.164	3	Medium	0.066	0.163714	0.174098	0.167359	0.000644174	0.202915	0.000866147	0.743723
523	530	ELLDLLYK	1005.57	6.4664	306	7	1.71	1.386	19.806	0.081	3	High	0.033	0.244286	0.294268	0.238724	0.000644174	0.286291	0.000866147	0.743723
523	530	ELLDLLYK	1005.57	6.4612	768	7	3.167	2.403	34.322	0.087	3	Medium	0.035	0.452429	0.510191	0.43419	0.000644174	0.503601	0.000866147	0.743723
523	530	ELLDLLYK	1005.57	6.4668	1200	7	3.993	3.019	43.129	0.165	3	Medium	0.066	0.570429	0.640977	0.556854	0.000644174	0.630369	0.000866147	0.743723
523	530	ELLDLLYK	1005.57	6.4624	1800	7	4.742	3.586	51.223	0.32	3	Medium	0.129	0.677429	0.761359	0.675573	0.000644174	0.74438	0.000866147	0.743723
523	530	ELLDLLYK	1005.57	6.4563	3600	7	5.852	4.144	59.197	0.058	3	Medium	0.023	0.836	0.87983	0.859134	0.000644174	0.897892	0.000866147	0.743723
523	530	ELLDLLYK	1005.57	6.4316	7200	7	6.593	4.332	61.889	0.199	3	High	0.08	0.941857	0.919745	0.96704	0.000644174	0.966648	0.000866147	0.743723
523	530	ELLDLLYK	1005.57	6.4482	14400	7	6.933	4.418	63.108	0.213	3	Medium	0.086	0.990429	0.938004	0.997372	0.000644174	0.979092	0.000866147	0.743723
523	530	ELLDLLYK	1005.57	6.4493	93600	7	7	4.614	65.912	0.146	3	Medium	0.059	1	0.979618	1	0.000644174	0.979618	0.000866147	0.743723
523	530	ELLDLLYK	1005.57	6.4553	300000	7	7	4.71	67.29	n/a	4	Medium	0.168	1	1
555	562	EWFLQAAK	991.513	5.9235	0	7	0	0	0	n/a	2	Medium	0	0	0
555	562	EWFLQAAK	991.513	5.9151	18	7	0.129	0.308	4.405	0.218	3	Medium	0.088	0.0184286	0.0621845	0.0349523	0.000858422	0.0409482	0.00111309	0.771206
555	562	EWFLQAAK	991.513	5.915	36	7	0.255	0.349	4.981	0.075	3	Medium	0.03	0.0364286	0.0704623	0.060065	0.000858422	0.0701587	0.00111309	0.771206
555	562	EWFLQAAK	991.513	5.9231	66	7	0.459	0.552	7.89	0.12	3	Medium	0.048	0.0655714	0.111448	0.0957049	0.000858422	0.111305	0.00111309	0.771206
555	562	EWFLQAAK	991.513	5.9241	126	7	0.844	0.766	10.939	0.239	3	Medium	0.096	0.120571	0.154654	0.155284	0.000858422	0.17925	0.00111309	0.771206
555	562	EWFLQAAK	991.513	5.918	186	7	1.202	1.08	15.427	0.375	3	Medium	0.151	0.171714	0.21805	0.205822	0.000858422	0.236025	0.00111309	0.771206
555	562	EWFLQAAK	991.513	5.9074	306	7	1.845	1.518	21.692	0.285	3	Medium	0.115	0.263571	0.306481	0.290498	0.000858422	0.329273	0.00111309	0.771206
555	562	EWFLQAAK	991.513	5.8985	768	7	3.625	2.815	40.211	0.208	3	Medium	0.084	0.517857	0.568342	0.511568	0.000858422	0.560051	0.00111309	0.771206
555	562	EWFLQAAK	991.513	5.9009	1200	7	4.642	3.452	49.317	0.139	3	Medium	0.056	0.663143	0.696951	0.64085	0.000858422	0.684684	0.00111309	0.771206
555	562	EWFLQAAK	991.513	5.9018	1800	7	5.493	4.003	57.182	0.049	3	Medium	0.02	0.784714	0.808197	0.757409	0.000858422	0.788458	0.00111309	0.771206
555	562	EWFLQAAK	991.513	5.9122	3600	7	6.494	4.526	64.652	0.115	3	Medium	0.046	0.927714	0.91379	0.915081	0.000858422	0.909678	0.00111309	0.771206
555	562	EWFLQAAK	991.513	5.8823	7200	7	6.905	4.589	65.55	0.39	3	Medium	0.157	0.986429	0.926509	0.986345	0.000858422	0.950743	0.00111309	0.771206
555	562	EWFLQAAK	991.513	5.9032	14400	7	6.995	4.698	67.114	0.164	3	Medium	0.066	0.999286	0.948516	0.999433	0.000858422	0.955486	0.00111309	0.771206
555	562	EWFLQAAK	991.513	5.8553	93600	7	7	4.733	67.616	0.566	3	Medium	0.228	1	0.955582	1	0.000858422	0.955582	0.00111309	0.771206
555	562	EWFLQAAK	991.513	5.9148	300000	7	7	4.953	70.762	n/a	4	Medium	0.254	1	1
563	570	FHVEEEGK	973.451	2.6762	0	7	0	0	0	n/a	2	Medium	0	0	0
563	570	FHVEEEGK	973.451	2.6735	18	7	0.42	0.374	5.338	0.149	3	Medium	0.06	0.06	0.103286	0.083263	0.00262252	0.102991	0.00346707	0.756408
563	570	FHVEEEGK	973.451	2.6708	36	7	0.805	0.674	9.623	0.196	3	Medium	0.079	0.115	0.186136	0.140463	0.00262252	0.172412	0.00346707	0.756408
563	570	FHVEEEGK	973.451	2.6892	66	7	1.378	0.885	12.637	0.233	3	Medium	0.094	0.196857	0.244408	0.217934	0.00262252	0.264592	0.00346707	0.756408
563	570	FHVEEEGK	973.451	2.6766	126	7	2.316	1.437	20.523	0.26	3	Medium	0.105	0.330857	0.396852	0.337911	0.00262252	0.402825	0.00346707	0.756408
563	570	FHVEEEGK	973.451	2.6753	186	7	3.043	1.752	25.027	0.186	3	Medium	0.075	0.434714	0.483844	0.430559	0.00262252	0.505403	0.00346707	0.756408
563	570	FHVEEEGK	973.451	2.676	306	7	4.081	2.338	33.4	0.116	3	Medium	0.047	0.583	0.645678	0.567682	0.00262252	0.649519	0.00346707	0.756408
563	570	FHVEEEGK	973.451	2.6734	768	7	5.86	3.332	47.602	0.105	3	Medium	0.042	0.837143	0.920188	0.826384	0.00262252	0.887979	0.00346707	0.756408
563	570	FHVEEEGK	973.451	2.6719	1200	7	6.455	3.587	51.244	0.032	3	Medium	0.013	0.922143	0.99061	0.918094	0.00262252	0.95621	0.00346707	0.756408
563	570	FHVEEEGK	973.451	2.6743	1800	7	6.79	3.61	51.578	0.07	3	Medium	0.028	0.97	0.996962	0.968599	0.00262252	0.986793	0.00346707	0.756408
563	570	FHVEEEGK	973.451	2.6861	3600	7	6.986	3.573	51.04	0.286	3	Medium	0.115	0.998	0.986744	0.997584	0.00262252	0.999465	0.00346707	0.756408
563	570	FHVEEEGK	973.451	2.6764	7200	7	7	3.621	51.735	0.174	3	Medium	0.07	1	1	0.999972	0.00262252	0.999998	0.00346707	0.756408
563	570	FHVEEEGK	973.451	2.6751	14400	7	7	3.612	51.602	0.228	3	Medium	0.092	1	0.997514	1	0.00262252	1	0.00346707	0.756408
563	570	FHVEEEGK	973.451	2.6708	93600	7	7	3.426	48.942	0.385	3	Medium	0.155	1	0.946147	1	0.00262252	1	0.00346707	0.756408
563	570	FHVEEEGK	973.451	2.6815	300000	7	7	3.48	49.718	n/a	4	Medium	0.248	1	0.96106
571	578	FSELTAEK	923.46	3.4681	0	7	0	0	0	n/a	2	Medium	0	0	0
571	578	FSELTAEK	923.46	3.4436	18	7	0.255	0.269	3.848	0.162	3	Medium	0.065	0.0364286	0.0557051	0.0574259	0.00162026	0.0498958	0.00148287	1.09266
571	578	FSELTAEK	923.46	3.4401	36	7	0.498	0.338	4.828	0.335	3	Medium	0.135	0.0711429	0.0699938	0.0978459	0.00162026	0.08514	0.00148287	1.09266
571	578	FSELTAEK	923.46	3.443	66	7	0.88	0.522	7.454	0.097	3	Medium	0.039	0.125714	0.108097	0.153992	0.00162026	0.134277	0.00148287	1.09266
571	578	FSELTAEK	923.46	3.4388	126	7	1.56	0.979	13.99	0.222	3	Medium	0.089	0.222857	0.202733	0.24461	0.00162026	0.214062	0.00148287	1.09266
571	578	FSELTAEK	923.46	3.4298	186	7	2.145	1.182	16.879	0.356	3	Medium	0.144	0.306429	0.244771	0.318235	0.00162026	0.279368	0.00148287	1.09266
571	578	FSELTAEK	923.46	3.4466	306	7	3.087	1.866	26.652	0.402	3	Medium	0.162	0.441	0.386415	0.43475	0.00162026	0.383732	0.00148287	1.09266
571	578	FSELTAEK	923.46	3.4522	768	7	5.055	3.028	43.259	0.257	3	Medium	0.104	0.722143	0.627045	0.696121	0.00162026	0.623951	0.00148287	1.09266
571	578	FSELTAEK	923.46	3.4439	1200	7	5.828	3.703	52.899	0.38	3	Medium	0.153	0.832571	0.766825	0.81772	0.00162026	0.7402	0.00148287	1.09266
571	578	FSELTAEK	923.46	3.4357	1800	7	6.332	4.097	58.529	0.186	3	Medium	0.075	0.904571	0.848416	0.905053	0.00162026	0.827003	0.00148287	1.09266
571	578	FSELTAEK	923.46	3.4485	3600	7	6.824	4.378	62.537	0.158	3	Medium	0.064	0.974857	0.906606	0.983416	0.00162026	0.910398	0.00148287	1.09266
571	578	FSELTAEK	923.46	3.4473	7200	7	6.984	4.429	63.267	0.432	3	Medium	0.174	0.997714	0.917167	0.999205	0.00162026	0.929629	0.00148287	1.09266
571	578	FSELTAEK	923.46	3.4417	14400	7	7	4.363	62.327	0.164	3	Medium	0.066	1	0.9035	0.999996	0.00162026	0.930826	0.00148287	1.09266
571	578	FSELTAEK	923.46	3.4473	93600	7	7	4.495	64.214	0.342	3	Medium	0.138	1	0.930835	1	0.00162026	0.930835	0.00148287	1.09266
571	578	FSELTAEK	923.46	3.4361	300000	7	7	4.829	68.99	n/a	4	Medium	0.221	1	1
579	586	FVADGIFK	895.48	5.3964	0	7	0	0	0	n/a	2	Medium	0	0	0
579	586	FVADGIFK	895.48	5.387	18	7	0.218	0.267	3.821	0.076	3	Medium	0.031	0.0311429	0.0590708	0.0354275	0.000873301	0.0401847	0.00102541	0.85166
579	586	FVADGIFK	895.48	5.3732	36	7	0.421	0.312	4.459	0.098	3	Medium	0.04	0.0601429	0.0690265	0.0608705	0.000873301	0.0689201	0.00102541	0.85166
579	586	FVADGIFK	895.48	5.3858	66	7	0.732	0.542	7.743	0.232	3	Medium	0.094	0.104571	0.119912	0.0969633	0.000873301	0.1095	0.00102541	0.85166
579	586	FVADGIFK	895.48	5.3866	126	7	1.264	0.797	11.388	0.15	3	Medium	0.06	0.180571	0.176327	0.157255	0.000873301	0.176789	0.00102541	0.85166
579	586	FVADGIFK	895.48	5.3987	186	7	1.701	0.958	13.68	0.321	3	Medium	0.129	0.243	0.211947	0.208351	0.000873301	0.233301	0.00102541	0.85166
579	586	FVADGIFK	895.48	5.3502	306	7	2.368	1.538	21.973	0.108	3	Medium	0.043	0.338286	0.340265	0.293861	0.000873301	0.326748	0.00102541	0.85166
579	586	FVADGIFK	895.48	5.3438	768	7	3.752	2.642	37.738	0.145	3	Medium	0.058	0.536	0.584513	0.516389	0.000873301	0.562226	0.00102541	0.85166
579	586	FVADGIFK	895.48	5.3776	1200	7	4.445	3.18	45.433	0.089	3	Medium	0.036	0.635	0.70354	0.645904	0.000873301	0.692872	0.00102541	0.85166
579	586	FVADGIFK	895.48	5.3523	1800	7	5.083	3.609	51.563	0.206	3	Medium	0.083	0.726143	0.798451	0.762118	0.000873301	0.804621	0.00102541	0.85166
579	586	FVADGIFK	895.48	5.3899	3600	7	6.073	4.02	57.427	0.122	3	Medium	0.049	0.867571	0.889381	0.917931	0.000873301	0.941743	0.00102541	0.85166
579	586	FVADGIFK	895.48	5.381	7200	7	6.73	4.204	60.058	0.415	3	Medium	0.167	0.961429	0.930088	0.987133	0.000873301	0.992915	0.00102541	0.85166
579	586	FVADGIFK	895.48	5.3697	14400	7	6.972	4.268	60.974	0.276	3	Medium	0.111	0.996	0.944248	0.999489	0.000873301	0.999819	0.00102541	0.85166
579	586	FVADGIFK	895.48	5.3773	93600	7	7	4.52	64.577	0.213	3	Medium	0.086	1	1	1	0.000873301	1	0.00102541	0.85166
579	586	FVADGIFK	895.48	5.3781	300000	7	7	4.494	64.198	n/a	4	Medium	0.221	1	0.994248
587	594	GFGFILFK	927.522	7.3419	0	7	0	0	0	n/a	2	High	0	0	0
587	594	GFGFILFK	927.522	7.2965	18	7	0.099	0.191	2.73	0.012	3	High	0.005	0.0141429	0.0393571	0.026276	0.000597569	0.0283388	0.000666689	0.896323
587	594	GFGFILFK	927.522	7.2972	36	7	0.196	0.277	3.956	0.079	3	High	0.032	0.028	0.0570781	0.0453027	0.000597569	0.0488158	0.000666689	0.896323
587	594	GFGFILFK	927.522	7.3025	66	7	0.354	0.408	5.834	0.028	3	High	0.011	0.0505714	0.0840717	0.0725268	0.000597569	0.0780498	0.000666689	0.896323
587	594	GFGFILFK	927.522	7.3041	126	7	0.656	0.653	9.335	0.052	3	High	0.021	0.0937143	0.134556	0.11865	0.000597569	0.127399	0.000666689	0.896323
587	594	GFGFILFK	927.522	7.296	186	7	0.94	0.852	12.165	0.192	3	High	0.077	0.134286	0.175562	0.158419	0.000597569	0.169759	0.000666689	0.896323
587	594	GFGFILFK	927.522	7.3222	306	7	1.458	1.278	18.258	0.168	3	High	0.068	0.208286	0.263342	0.226519	0.000597569	0.241868	0.000666689	0.896323
587	594	GFGFILFK	927.522	7.2942	768	7	2.969	2.228	31.833	0.101	3	High	0.04	0.424143	0.459097	0.415086	0.000597569	0.43835	0.000666689	0.896323
587	594	GFGFILFK	927.522	7.3202	1200	7	3.895	2.723	38.907	0.127	3	Medium	0.051	0.556429	0.561096	0.535317	0.000597569	0.560717	0.000666689	0.896323
587	594	GFGFILFK	927.522	7.294	1800	7	4.721	3.29	47.004	0.038	3	High	0.015	0.674429	0.677931	0.653563	0.000597569	0.678245	0.000666689	0.896323
587	594	GFGFILFK	927.522	7.2993	3600	7	5.842	4.019	57.41	0.069	3	High	0.028	0.834571	0.828148	0.842079	0.000597569	0.857335	0.000666689	0.896323
587	594	GFGFILFK	927.522	7.3279	7200	7	6.549	4.402	62.88	0.11	3	Medium	0.044	0.935571	0.907068	0.959784	0.000597569	0.959636	0.000666689	0.896323
587	594	GFGFILFK	927.522	7.3288	14400	7	6.91	4.471	63.87	0.092	3	Medium	0.037	0.987143	0.921286	0.996284	0.000597569	0.987082	0.000666689	0.896323
587	594	GFGFILFK	927.522	7.3011	93600	7	7	4.801	68.586	0.168	3	High	0.068	1	0.989285	1	0.000597569	0.989285	0.000666689	0.896323
587	594	GFGFILFK	927.522	7.321	300000	7	7	4.853	69.328	n/a	4	Medium	0.193	1	1
595	602	GFGFVLFK	913.506	7.1064	0	7	0	0	0	n/a	2	High	0	0	0
595	602	GFGFVLFK	913.506	7.1081	18	7	0.1	0.181	2.587	0.046	3	High	0.019	0.0142857	0.0380572	0.0272133	0.000624706	0.0280703	0.000655513	0.953003
595	602	GFGFVLFK	913.506	7.0998	36	7	0.199	0.267	3.81	0.021	3	High	0.008	0.0284286	0.0561396	0.0469022	0.000624706	0.0483601	0.000655513	0.953003
595	602	GFGFVLFK	913.506	7.1059	66	7	0.359	0.409	5.843	0.023	3	High	0.009	0.0512857	0.0859966	0.075049	0.000624706	0.0773374	0.000655513	0.953003
595	602	GFGFVLFK	913.506	7.1033	126	7	0.666	0.641	9.154	0.049	3	High	0.02	0.0951429	0.134777	0.122667	0.000624706	0.126281	0.000655513	0.953003
595	602	GFGFVLFK	913.506	7.0973	186	7	0.954	0.857	12.245	0.015	3	High	0.006	0.136286	0.180193	0.163652	0.000624706	0.168324	0.000655513	0.953003
595	602	GFGFVLFK	913.506	7.1073	306	7	1.481	1.237	17.671	0.026	3	High	0.01	0.211571	0.260093	0.233672	0.000624706	0.239961	0.000655513	0.953003
595	602	GFGFVLFK	913.506	7.1153	768	7	3.02	2.169	30.992	0.197	3	High	0.079	0.431429	0.456056	0.426321	0.000624706	0.435658	0.000655513	0.953003
595	602	GFGFVLFK	913.506	7.1094	1200	7	3.967	2.686	38.377	0.098	3	High	0.039	0.566714	0.56476	0.548021	0.000624706	0.557996	0.000655513	0.953003
595	602	GFGFVLFK	913.506	7.098	1800	7	4.817	3.197	45.676	0.053	3	High	0.021	0.688143	0.672204	0.666594	0.000624706	0.675943	0.000655513	0.953003
595	602	GFGFVLFK	913.506	7.1133	3600	7	5.967	3.929	56.129	0.036	3	High	0.014	0.852429	0.826114	0.852277	0.000624706	0.856975	0.000655513	0.953003
595	602	GFGFVLFK	913.506	7.1016	7200	7	6.659	4.286	61.231	0.02	3	High	0.008	0.951286	0.901177	0.964197	0.000624706	0.961863	0.000655513	0.953003
595	602	GFGFVLFK	913.506	7.1079	14400	7	6.952	4.369	62.41	0.074	3	High	0.03	0.993143	0.918629	0.996964	0.000624706	0.990661	0.000655513	0.953003
595	602	GFGFVLFK	913.506	7.0904	93600	7	7	4.723	67.469	0.212	3	Medium	0.085	1	0.993061	1	0.000624706	0.993061	0.000655513	0.953003
595	602	GFGFVLFK	913.506	7.1222	300000	7	7	4.756	67.937	n/a	4	High	0.209	1	1
603	610	GIAYIEFK	939.507	5.4267	0	7	0	0	0	n/a	2	Medium	0	0	0
603	610	GIAYIEFK	939.507	5.405	18	7	0.106	0.284	4.05	0.08	3	Medium	0.032	0.0151429	0.0633363	0.0289389	0.000675353	0.0363077	0.000909793	0.742314
603	610	GIAYIEFK	939.507	5.4145	36	7	0.211	0.293	4.18	0.239	3	Medium	0.096	0.0301429	0.0653434	0.0498438	0.000675353	0.0623556	0.000909793	0.742314
603	610	GIAYIEFK	939.507	5.4187	66	7	0.38	0.46	6.567	0.036	3	Medium	0.014	0.0542857	0.102587	0.0796808	0.000675353	0.0992659	0.000909793	0.742314
603	610	GIAYIEFK	939.507	5.4158	126	7	0.703	0.822	11.749	0.108	3	Medium	0.044	0.100429	0.183318	0.130025	0.000675353	0.160813	0.000909793	0.742314
603	610	GIAYIEFK	939.507	5.4228	186	7	1.006	1.035	14.781	0.219	3	Medium	0.088	0.143714	0.230821	0.173215	0.000675353	0.212858	0.000909793	0.742314
603	610	GIAYIEFK	939.507	5.4086	306	7	1.557	1.543	22.04	0.121	3	Medium	0.049	0.222429	0.344112	0.246684	0.000675353	0.299704	0.000909793	0.742314
603	610	GIAYIEFK	939.507	5.4201	768	7	3.149	2.439	34.848	0.132	3	Medium	0.053	0.449857	0.543934	0.446472	0.000675353	0.523942	0.000909793	0.742314
603	610	GIAYIEFK	939.507	5.4015	1200	7	4.119	2.935	41.929	0.289	3	Medium	0.116	0.588429	0.65455	0.570537	0.000675353	0.652945	0.000909793	0.742314
603	610	GIAYIEFK	939.507	5.4219	1800	7	4.983	3.314	47.341	0.313	3	Medium	0.126	0.711857	0.739072	0.689346	0.000675353	0.76736	0.000909793	0.742314
603	610	GIAYIEFK	939.507	5.4095	3600	7	6.131	3.772	53.888	0.2	3	Medium	0.081	0.875857	0.841213	0.869382	0.000675353	0.917475	0.000909793	0.742314
603	610	GIAYIEFK	939.507	5.42	7200	7	6.745	4.183	59.75	0.231	3	Medium	0.093	0.963571	0.932872	0.971102	0.000675353	0.981371	0.000909793	0.742314
603	610	GIAYIEFK	939.507	5.4193	14400	7	6.966	4.16	59.433	0.248	3	Medium	0.1	0.995143	0.927743	0.99791	0.000675353	0.992023	0.000909793	0.742314
603	610	GIAYIEFK	939.507	5.4059	93600	7	7	4.45	63.567	0.389	3	Medium	0.157	1	0.992417	1	0.000675353	0.992417	0.000909793	0.742314
603	610	GIAYIEFK	939.507	5.4084	300000	7	7	4.484	64.057	n/a	4	Medium	0.24	1	1
611	618	GLFIIDDK	919.501	5.7501	0	7	0	0	0	n/a	2	Medium	0	0	0
611	618	GLFIIDDK	919.501	5.7317	18	7	0.436	0.266	3.804	0.02	3	Medium	0.008	0.0622857	0.0641428	0.0359486	0.000889688	0.0411808	0.00107014	0.831377
611	618	GLFIIDDK	919.501	5.7405	36	7	0.78	0.38	5.434	0.104	3	Medium	0.042	0.111429	0.0916325	0.0617539	0.000889688	0.0705919	0.00107014	0.831377
611	618	GLFIIDDK	919.501	5.7403	66	7	1.213	0.637	9.105	0.037	3	Medium	0.015	0.173286	0.153605	0.0983422	0.000889688	0.112072	0.00107014	0.831377
611	618	GLFIIDDK	919.501	5.7388	126	7	1.784	0.956	13.658	0.158	3	Medium	0.063	0.254857	0.230528	0.159413	0.000889688	0.180708	0.00107014	0.831377
611	618	GLFIIDDK	919.501	5.7455	186	7	2.164	1.166	16.66	0.096	3	Medium	0.039	0.309143	0.281167	0.211117	0.000889688	0.238202	0.00107014	0.831377
611	618	GLFIIDDK	919.501	5.7429	306	7	2.696	1.554	22.201	0.069	3	Medium	0.028	0.385143	0.374729	0.297533	0.000889688	0.332942	0.00107014	0.831377
611	618	GLFIIDDK	919.501	5.7368	768	7	3.769	2.355	33.644	0.067	3	Medium	0.027	0.538429	0.56788	0.521624	0.000889688	0.569485	0.00107014	0.831377
611	618	GLFIIDDK	919.501	5.7414	1200	7	4.283	2.76	39.432	0.104	3	Medium	0.042	0.611857	0.665541	0.65137	0.000889688	0.698923	0.00107014	0.831377
611	618	GLFIIDDK	919.501	5.7546	1800	7	4.766	3.192	45.595	0.24	3	Medium	0.096	0.680857	0.769713	0.767182	0.000889688	0.808122	0.00107014	0.831377
611	618	GLFIIDDK	919.501	5.7513	3600	7	5.646	3.637	51.955	0.081	3	Medium	0.033	0.806571	0.87702	0.920948	0.000889688	0.938771	0.00107014	0.831377
611	618	GLFIIDDK	919.501	5.7462	7200	7	6.392	3.933	56.183	0.09	3	Medium	0.036	0.913143	0.948396	0.987945	0.000889688	0.985166	0.00107014	0.831377
611	618	GLFIIDDK	919.501	5.7425	14400	7	6.819	3.982	56.883	0.011	3	Medium	0.005	0.974143	0.960212	0.999544	0.000889688	0.990945	0.00107014	0.831377
611	618	GLFIIDDK	919.501	5.7356	93600	7	7	4.11	58.711	0.191	3	Medium	0.077	1	0.991078	1	0.000889688	0.991078	0.00107014	0.831377
611	618	GLFIIDDK	919.501	5.7651	300000	7	7	4.147	59.248	n/a	4	Medium	0.225	1	1
627	634	GLVGEIIK	827.512	4.9259	0	7	0	0	0	n/a	2	Medium	0	0	0
627	634	GLVGEIIK	827.512	4.9293	18	7	0.102	0.14	1.996	0.069	3	Medium	0.028	0.0145714	0.030303	0.021887	0.000474193	0.0249264	0.000569404	0.832788
627	634	GLVGEIIK	827.512	4.9242	36	7	0.2	0.232	3.319	0.02	3	Medium	0.008	0.0285714	0.0502165	0.0377978	0.000474193	0.0429917	0.000569404	0.832788
627	634	GLVGEIIK	827.512	4.9478	66	7	0.358	0.31	4.432	0.155	3	Medium	0.062	0.0511429	0.0670996	0.0606572	0.000474193	0.0688641	0.000569404	0.832788
627	634	GLVGEIIK	827.512	4.9274	126	7	0.651	0.59	8.422	0.066	3	Medium	0.026	0.093	0.127706	0.0996475	0.000474193	0.112764	0.000569404	0.832788
627	634	GLVGEIIK	827.512	4.9311	186	7	0.917	0.729	10.42	0.044	3	Medium	0.018	0.131	0.157792	0.133543	0.000474193	0.150684	0.000569404	0.832788
627	634	GLVGEIIK	827.512	4.9301	306	7	1.382	1.088	15.543	0.192	3	Medium	0.077	0.197429	0.235498	0.192225	0.000474193	0.21578	0.000569404	0.832788
627	634	GLVGEIIK	827.512	4.9131	768	7	2.64	1.956	27.944	0.094	3	Medium	0.038	0.377143	0.423377	0.359631	0.000474193	0.397234	0.000569404	0.832788
627	634	GLVGEIIK	827.512	4.9264	1200	7	3.408	2.42	34.577	0.037	3	Medium	0.015	0.486857	0.52381	0.4711	0.000474193	0.514062	0.000569404	0.832788
627	634	GLVGEIIK	827.512	4.9142	1800	7	4.159	2.979	42.553	0.133	3	Medium	0.053	0.594143	0.644805	0.585637	0.000474193	0.630094	0.000569404	0.832788
627	634	GLVGEIIK	827.512	4.9249	3600	7	5.392	3.582	51.171	0.336	3	Medium	0.135	0.770286	0.775325	0.784314	0.000474193	0.818595	0.000569404	0.832788
627	634	GLVGEIIK	827.512	4.9152	7200	7	6.266	4.055	57.932	0.167	3	Medium	0.067	0.895143	0.877706	0.930799	0.000474193	0.940734	0.000569404	0.832788
627	634	GLVGEIIK	827.512	4.9053	14400	7	6.764	4.201	60.015	0.083	3	Medium	0.033	0.966286	0.909307	0.990439	0.000474193	0.980971	0.000569404	0.832788
627	634	GLVGEIIK	827.512	4.9057	93600	7	7	4.553	65.042	0.234	3	Medium	0.094	1	0.985498	1	0.000474193	0.985498	0.000569404	0.832788
627	634	GLVGEIIK	827.512	4.9108	300000	7	7	4.62	65.994	n/a	4	Medium	0.216	1	1
635	642	GTLDPVEK	857.449	2.8975	0	6	0	0	0	n/a	2	Medium	0	0	0
635	642	GTLDPVEK	857.449	2.8765	18	6	0.164	0.176	2.93	0.13	3	Medium	0.052	0.0273333	0.0483782	0.0396461	0.00100791	0.0429886	0.00115986	0.868995
635	642	GTLDPVEK	857.449	2.8835	36	6	0.322	0.198	3.307	0.141	3	Medium	0.057	0.0536667	0.0544255	0.0680102	0.00100791	0.0736154	0.00115986	0.868995
635	642	GTLDPVEK	857.449	2.8848	66	6	0.571	0.355	5.915	0.068	3	Medium	0.028	0.0951667	0.0975811	0.108086	0.00100791	0.116699	0.00115986	0.868995
635	642	GTLDPVEK	857.449	2.8981	126	6	1.021	0.623	10.38	0.479	2	Medium	0.053	0.170167	0.171248	0.174595	0.00100791	0.187688	0.00115986	0.868995
635	642	GTLDPVEK	857.449	2.8745	186	6	1.416	0.921	15.347	0.204	3	Medium	0.082	0.236	0.253161	0.23051	0.00100791	0.246847	0.00115986	0.868995
635	642	GTLDPVEK	857.449	2.8953	306	6	2.069	1.39	23.166	0.499	3	Medium	0.201	0.344833	0.382078	0.323095	0.00100791	0.343667	0.00115986	0.868995
635	642	GTLDPVEK	857.449	2.8811	768	6	3.542	2.11	35.17	0.309	3	Medium	0.124	0.590333	0.579989	0.557251	0.00100791	0.581027	0.00115986	0.868995
635	642	GTLDPVEK	857.449	2.8855	1200	6	4.196	2.562	42.692	0.096	3	Medium	0.039	0.699333	0.704233	0.687873	0.00100791	0.707404	0.00115986	0.868995
635	642	GTLDPVEK	857.449	2.8728	1800	6	4.674	2.943	49.057	0.197	3	Medium	0.079	0.779	0.808961	0.800208	0.00100791	0.811151	0.00115986	0.868995
635	642	GTLDPVEK	857.449	2.8718	3600	6	5.255	3.297	54.952	0.428	3	Medium	0.172	0.875833	0.906267	0.939433	0.00100791	0.929256	0.00115986	0.868995
635	642	GTLDPVEK	857.449	2.8815	7200	6	5.654	3.403	56.724	0.262	3	Medium	0.105	0.942333	0.935404	0.992419	0.00100791	0.967291	0.00115986	0.868995
635	642	GTLDPVEK	857.449	2.8782	14400	6	5.898	3.379	56.322	0.069	3	Medium	0.028	0.983	0.928807	0.999797	0.00100791	0.971341	0.00115986	0.868995
635	642	GTLDPVEK	857.449	2.8842	93600	6	6	3.534	58.893	0.049	3	Medium	0.02	1	0.971413	1	0.00100791	0.971413	0.00115986	0.868995
635	642	GTLDPVEK	857.449	2.8853	300000	6	6	3.638	60.629	n/a	4	Medium	0.213	1	1
643	650	HAVSEGTK	827.414	1.7626	0	7	0	0	0	n/a	2	High	0	0	0
643	650	HAVSEGTK	827.414	1.7553	18	7	0.334	0.381	5.444	0.041	3	Medium	0.017	0.0477143	0.0894576	0.0625669	0.00180968	0.0827313	0.00263292	0.687327
643	650	HAVSEGTK	827.414	1.7594	36	7	0.642	0.579	8.269	0.122	3	Medium	0.049	0.0917143	0.135947	0.106396	0.00180968	0.139553	0.00263292	0.687327
643	650	HAVSEGTK	827.414	1.7597	66	7	1.105	0.935	13.359	0.043	3	Medium	0.017	0.157857	0.219535	0.166974	0.00180968	0.216491	0.00263292	0.687327
643	650	HAVSEGTK	827.414	1.761	126	7	1.88	1.371	19.581	0.233	3	Medium	0.094	0.268571	0.321907	0.263954	0.00180968	0.335594	0.00263292	0.687327
643	650	HAVSEGTK	827.414	1.7585	186	7	2.499	1.728	24.683	0.053	3	Medium	0.021	0.357	0.405729	0.341964	0.00180968	0.427521	0.00263292	0.687327
643	650	HAVSEGTK	827.414	1.7583	306	7	3.42	2.396	34.231	0.005	3	Medium	0.002	0.488571	0.562573	0.463798	0.00180968	0.563488	0.00263292	0.687327
643	650	HAVSEGTK	827.414	1.7573	768	7	5.161	3.609	51.555	0.146	3	Medium	0.059	0.737286	0.847382	0.727816	0.00180968	0.819575	0.00263292	0.687327
643	650	HAVSEGTK	827.414	1.7848	1200	7	5.814	3.919	55.979	0.118	3	Medium	0.048	0.830571	0.920169	0.844269	0.00180968	0.910113	0.00263292	0.687327
643	650	HAVSEGTK	827.414	1.7801	1800	7	6.223	4.089	58.418	0.173	3	Medium	0.069	0.889	0.960085	0.92363	0.00180968	0.959842	0.00263292	0.687327
643	650	HAVSEGTK	827.414	1.755	3600	7	6.615	4.182	59.75	0.063	3	Medium	0.025	0.945	0.981921	0.988648	0.00180968	0.988261	0.00263292	0.687327
643	650	HAVSEGTK	827.414	1.7557	7200	7	6.858	4.219	60.266	0.121	3	Medium	0.049	0.979714	0.990608	0.999589	0.00180968	0.990582	0.00263292	0.687327
643	650	HAVSEGTK	827.414	1.7537	14400	7	6.98	4.214	60.196	0.077	3	Medium	0.031	0.997143	0.989434	0.999999	0.00180968	0.990608	0.00263292	0.687327
643	650	HAVSEGTK	827.414	1.7649	93600	7	7	4.151	59.3	0.292	3	Medium	0.118	1	0.974642	1	0.00180968	0.990608	0.00263292	0.687327
643	650	HAVSEGTK	827.414	1.7814	300000	7	7	4.259	60.837	n/a	4	Medium	0.242	1	1
651	658	IEEELGSK	903.455	2.7477	0	7	0	0	0	n/a	2	Medium	0	0	0
651	658	IEEELGSK	903.455	2.7077	18	7	0.312	0.552	7.882	0.037	3	Medium	0.015	0.0445714	0.128791	0.0622638	0.00179836	0.0787475	0.00243857	0.737468
651	658	IEEELGSK	903.455	2.714	36	7	0.604	0.716	10.23	0.135	3	Medium	0.054	0.0862857	0.167056	0.105893	0.00179836	0.133079	0.00243857	0.737468
651	658	IEEELGSK	903.455	2.7061	66	7	1.051	0.971	13.869	0.067	3	Medium	0.027	0.150143	0.226552	0.166212	0.00179836	0.206992	0.00243857	0.737468
651	658	IEEELGSK	903.455	2.7187	126	7	1.817	1.364	19.488	0.133	3	Medium	0.053	0.259571	0.318245	0.262824	0.00179836	0.322299	0.00243857	0.737468
651	658	IEEELGSK	903.455	2.7284	186	7	2.443	1.741	24.875	0.07	3	Medium	0.028	0.349	0.406206	0.340585	0.00179836	0.412144	0.00243857	0.737468
651	658	IEEELGSK	903.455	2.7194	306	7	3.387	2.32	33.137	0.175	3	Medium	0.071	0.483857	0.541297	0.462123	0.00179836	0.546698	0.00243857	0.737468
651	658	IEEELGSK	903.455	2.7298	768	7	5.15	3.479	49.693	0.092	3	Medium	0.037	0.735714	0.811713	0.726038	0.00179836	0.808324	0.00243857	0.737468
651	658	IEEELGSK	903.455	2.7439	1200	7	5.835	3.797	54.245	0.171	3	Medium	0.069	0.833571	0.885908	0.842813	0.00179836	0.905652	0.00243857	0.737468
651	658	IEEELGSK	903.455	2.7353	1800	7	6.331	4.019	57.416	0.103	3	Medium	0.041	0.904429	0.937704	0.922641	0.00179836	0.961815	0.00243857	0.737468
651	658	IEEELGSK	903.455	2.7328	3600	7	6.851	4.184	59.768	0.238	3	Medium	0.096	0.978714	0.976202	0.988391	0.00179836	0.996604	0.00243857	0.737468
651	658	IEEELGSK	903.455	2.729	7200	7	6.991	4.286	61.23	0.086	3	Medium	0.035	0.998714	1	0.999573	0.00179836	0.99995	0.00243857	0.737468
651	658	IEEELGSK	903.455	2.7353	14400	7	7	4.243	60.621	0.134	3	Medium	0.054	1	0.989967	0.999999	0.00179836	1	0.00243857	0.737468
651	658	IEEELGSK	903.455	2.734	93600	7	7	4.235	60.498	0.238	3	Medium	0.096	1	0.988101	1	0.00179836	1	0.00243857	0.737468
651	658	IEEELGSK	903.455	2.7396	300000	7	7	4.252	60.74	n/a	4	Medium	0.238	1	0.992067
659	666	IIAPPERK	922.56	2.1554	0	5	0	0	0	n/a	2	Medium	0	0	0
659	666	IIAPPERK	922.56	2.1555	18	5	0.122	0.299	5.98	0.022	3	Medium	0.009	0.0244	0.0776422	0.0355267	0.000876415	0.0503116	0.00141927	0.617511
659	666	IIAPPERK	922.56	2.1505	36	5	0.24	0.43	8.597	0.06	3	Medium	0.024	0.048	0.111659	0.0610387	0.000876415	0.0859084	0.00141927	0.617511
659	666	IIAPPERK	922.56	2.1593	66	5	0.426	0.645	12.896	0.055	3	Medium	0.022	0.0852	0.167489	0.0972259	0.000876415	0.135623	0.00141927	0.617511
659	666	IIAPPERK	922.56	2.1602	126	5	0.764	0.919	18.375	0.149	3	Medium	0.06	0.1528	0.238639	0.157666	0.000876415	0.216575	0.00141927	0.617511
659	666	IIAPPERK	922.56	2.1532	186	5	1.064	1.155	23.097	0.014	3	Medium	0.005	0.2128	0.299922	0.208878	0.000876415	0.283065	0.00141927	0.617511
659	666	IIAPPERK	922.56	2.1661	306	5	1.566	1.536	30.72	0.033	3	Medium	0.013	0.3132	0.398857	0.294561	0.000876415	0.389813	0.00141927	0.617511
659	666	IIAPPERK	922.56	2.1617	768	5	2.752	2.449	48.978	0.165	3	Medium	0.066	0.5504	0.635939	0.51739	0.000876415	0.638512	0.00141927	0.617511
659	666	IIAPPERK	922.56	2.1615	1200	5	3.321	2.859	57.179	0.062	3	Medium	0.025	0.6642	0.742405	0.646951	0.000876415	0.761108	0.00141927	0.617511
659	666	IIAPPERK	922.56	2.1518	1800	5	3.76	3.171	63.426	0.156	3	Medium	0.063	0.752	0.823422	0.763091	0.000876415	0.854339	0.00141927	0.617511
659	666	IIAPPERK	922.56	2.1509	3600	5	4.282	3.497	69.945	0.077	3	Medium	0.031	0.8564	0.908076	0.918514	0.000876415	0.946856	0.00141927	0.617511
659	666	IIAPPERK	922.56	2.1563	7200	5	4.603	3.625	72.509	0.07	3	Medium	0.028	0.9206	0.941314	0.987292	0.000876415	0.969594	0.00141927	0.617511
659	666	IIAPPERK	922.56	2.1374	14400	5	4.847	3.663	73.27	0.074	3	Medium	0.03	0.9694	0.951182	0.9995	0.000876415	0.971163	0.00141927	0.617511
659	666	IIAPPERK	922.56	2.1366	93600	5	5	3.74	74.81	0.271	3	Medium	0.109	1	0.971176	1	0.000876415	0.971176	0.00141927	0.617511
659	666	IIAPPERK	922.56	2.1526	300000	5	5	3.851	77.03	n/a	4	Medium	0.145	1	1
667	674	IISSIEQK	916.523	2.9335	0	7	0	0	0	n/a	2	Medium	0	0	0
667	674	IISSIEQK	916.523	2.9103	18	7	0.231	0.34	4.861	0.107	3	Medium	0.043	0.033	0.0693312	0.0423773	0.00109738	0.0465063	0.00126492	0.867545
667	674	IISSIEQK	916.523	2.9226	36	7	0.449	0.492	7.026	0.066	3	Medium	0.027	0.0641429	0.100326	0.0726202	0.00109738	0.0795455	0.00126492	0.867545
667	674	IISSIEQK	916.523	2.9071	66	7	0.786	0.575	8.218	0.239	3	Medium	0.096	0.112286	0.117251	0.11524	0.00109738	0.125885	0.00126492	0.867545
667	674	IISSIEQK	916.523	2.9202	126	7	1.373	1.037	14.81	0.094	3	Medium	0.038	0.196143	0.21146	0.185671	0.00109738	0.20187	0.00126492	0.867545
667	674	IISSIEQK	916.523	2.9264	186	7	1.866	1.26	17.999	0.057	3	Medium	0.023	0.266571	0.256933	0.244575	0.00109738	0.264817	0.00126492	0.867545
667	674	IISSIEQK	916.523	2.9248	306	7	2.641	1.896	27.086	0.044	3	Medium	0.018	0.377286	0.386623	0.341438	0.00109738	0.367028	0.00126492	0.867545
667	674	IISSIEQK	916.523	2.908	768	7	4.26	3.062	43.747	0.097	3	Medium	0.039	0.608571	0.624388	0.581933	0.00109738	0.612409	0.00126492	0.867545
667	674	IISSIEQK	916.523	2.9409	1200	7	4.969	3.611	51.581	0.081	3	Medium	0.033	0.709857	0.736338	0.712439	0.00109738	0.738999	0.00126492	0.867545
667	674	IISSIEQK	916.523	2.8815	1800	7	5.498	4.009	57.265	0.124	3	Medium	0.05	0.785429	0.817496	0.821624	0.00109738	0.839709	0.00126492	0.867545
667	674	IISSIEQK	916.523	2.9167	3600	7	6.136	4.491	64.151	0.075	3	Medium	0.03	0.876571	0.915783	0.950283	0.00109738	0.948037	0.00126492	0.867545
667	674	IISSIEQK	916.523	2.8747	7200	7	6.562	4.564	65.205	0.209	3	Medium	0.084	0.937429	0.930669	0.994624	0.00109738	0.979241	0.00126492	0.867545
667	674	IISSIEQK	916.523	2.9111	14400	7	6.845	4.587	65.53	0.105	3	Medium	0.042	0.977857	0.935359	0.999888	0.00109738	0.982019	0.00126492	0.867545
667	674	IISSIEQK	916.523	2.9307	93600	7	7	4.816	68.806	0.186	3	Medium	0.075	1	0.982055	1	0.00109738	0.982055	0.00126492	0.867545
667	674	IISSIEQK	916.523	2.9197	300000	7	7	4.904	70.061	n/a	4	Medium	0.213	1	1
675	682	ILEFFGLK	965.559	6.9422	0	7	0	0	0	n/a	2	High	0	0	0
675	682	ILEFFGLK	965.559	6.9252	18	7	0.112	0.113	1.617	0.279	3	High	0.112	0.016	0.0232319	0.0303332	0.000716911	0.0428691	0.00111867	0.640863
675	682	ILEFFGLK	965.559	6.9367	36	7	0.222	0.25	3.57	0.195	3	Medium	0.079	0.0317143	0.051398	0.052218	0.000716911	0.0734451	0.00111867	0.640863
675	682	ILEFFGLK	965.559	6.9356	66	7	0.4	0.473	6.755	0.278	3	High	0.112	0.0571429	0.0972451	0.0834126	0.000716911	0.116508	0.00111867	0.640863
675	682	ILEFFGLK	965.559	6.9338	126	7	0.739	0.782	11.177	0.172	3	Medium	0.069	0.105571	0.160773	0.135934	0.000716911	0.1876	0.00111867	0.640863
675	682	ILEFFGLK	965.559	6.9376	186	7	1.056	1.025	14.646	0.124	3	Medium	0.05	0.150857	0.210732	0.180875	0.000716911	0.246984	0.00111867	0.640863
675	682	ILEFFGLK	965.559	6.9289	306	7	1.632	1.499	21.421	0.14	3	Medium	0.056	0.233143	0.308183	0.257054	0.000716911	0.344477	0.00111867	0.640863
675	682	ILEFFGLK	965.559	6.9237	768	7	3.278	2.964	42.34	0.152	3	Medium	0.061	0.468286	0.609375	0.462262	0.000716911	0.58549	0.00111867	0.640863
675	682	ILEFFGLK	965.559	6.9391	1200	7	4.261	3.617	51.672	0.205	3	Medium	0.082	0.608714	0.743627	0.587937	0.000716911	0.715428	0.00111867	0.640863
675	682	ILEFFGLK	965.559	6.9277	1800	7	5.116	4.209	60.131	0.196	3	Medium	0.079	0.730857	0.865337	0.706618	0.000716911	0.823436	0.00111867	0.640863
675	682	ILEFFGLK	965.559	6.9326	3600	7	6.193	4.521	64.586	0.095	3	High	0.038	0.884714	0.929482	0.881765	0.000716911	0.949213	0.00111867	0.640863
675	682	ILEFFGLK	965.559	6.9069	7200	7	6.721	4.502	64.313	0.111	3	Medium	0.045	0.960143	0.925576	0.975703	0.000716911	0.991564	0.00111867	0.640863
675	682	ILEFFGLK	965.559	6.9115	14400	7	6.937	4.552	65.031	0.184	3	High	0.074	0.991	0.935855	0.998454	0.000716911	0.996408	0.00111867	0.640863
675	682	ILEFFGLK	965.559	6.8998	93600	7	7	4.847	69.239	0.316	3	Medium	0.127	1	0.996505	1	0.000716911	0.996505	0.00111867	0.640863
675	682	ILEFFGLK	965.559	6.9167	300000	7	7	4.864	69.49	n/a	4	Medium	0.223	1	1
683	690	IREEYPDR	1076.53	2.3782	0	6	0	0	0	n/a	2	High	0	0	0
683	690	IREEYPDR	1076.53	2.3744	18	6	0.315	0.571	9.524	0.102	3	High	0.041	0.0525	0.158479	0.0767134	0.00235688	0.114413	0.00398537	0.591382
683	690	IREEYPDR	1076.53	2.3769	36	6	0.609	0.755	12.584	0.125	3	High	0.05	0.1015	0.209548	0.129743	0.00235688	0.190673	0.00398537	0.591382
683	690	IREEYPDR	1076.53	2.3755	66	6	1.059	1.151	19.184	0.072	3	High	0.029	0.1765	0.319456	0.202031	0.00235688	0.290763	0.00398537	0.591382
683	690	IREEYPDR	1076.53	2.3527	126	6	1.822	1.549	25.821	0.164	3	High	0.066	0.303667	0.42992	0.315172	0.00235688	0.438043	0.00398537	0.591382
683	690	IREEYPDR	1076.53	2.3646	186	6	2.439	1.945	32.422	0.162	3	Medium	0.065	0.4065	0.539828	0.403686	0.00235688	0.5448	0.00398537	0.591382
683	690	IREEYPDR	1076.53	2.3652	306	6	3.35	2.398	39.965	0.059	3	High	0.024	0.558333	0.665556	0.536951	0.00235688	0.690274	0.00398537	0.591382
683	690	IREEYPDR	1076.53	2.3465	768	6	4.907	3.282	54.705	0.103	3	High	0.042	0.817833	0.910908	0.799618	0.00235688	0.913462	0.00398537	0.591382
683	690	IREEYPDR	1076.53	2.3677	1200	6	5.396	3.477	57.951	0.579	3	Medium	0.233	0.899333	0.965029	0.899468	0.00235688	0.969718	0.00398537	0.591382
683	690	IREEYPDR	1076.53	2.3523	1800	6	5.686	3.524	58.736	0.046	3	High	0.019	0.947667	0.978074	0.958311	0.00235688	0.992071	0.00398537	0.591382
683	690	IREEYPDR	1076.53	2.3553	3600	6	5.939	3.592	59.874	0.239	3	High	0.096	0.989833	0.996947	0.996043	0.00235688	0.99978	0.00398537	0.591382
683	690	IREEYPDR	1076.53	2.36	7200	6	5.997	3.577	59.623	0.339	3	High	0.137	0.9995	0.992784	0.999934	0.00235688	1	0.00398537	0.591382
683	690	IREEYPDR	1076.53	2.3675	14400	6	6	3.603	60.053	0.25	3	High	0.101	1	1	1	0.00235688	1	0.00398537	0.591382
683	690	IREEYPDR	1076.53	2.3368	93600	6	6	3.457	57.611	0.606	3	Medium	0.244	1	0.959478	1	0.00235688	1	0.00398537	0.591382
683	690	IREEYPDR	1076.53	2.3472	300000	6	6	3.523	58.713	n/a	4	Medium	0.293	1	0.977796
691	698	IVEMSTSK	893.453	2.574	0	7	0	0	0	n/a	2	Medium	0	0	0
691	698	IVEMSTSK	893.453	2.6101	18	7	0.276	0.41	5.854	0.167	3	Medium	0.067	0.0394286	0.089383	0.0574343	0.00162057	0.0674331	0.00206035	0.78655
691	698	IVEMSTSK	893.453	2.653	36	7	0.537	0.577	8.24	0.131	3	Medium	0.053	0.0767143	0.12579	0.09786	0.00162057	0.11438	0.00206035	0.78655
691	698	IVEMSTSK	893.453	2.5813	66	7	0.944	0.691	9.871	0.014	3	Medium	0.006	0.134857	0.150643	0.154013	0.00162057	0.178853	0.00206035	0.78655
691	698	IVEMSTSK	893.453	2.558	126	7	1.662	1.118	15.977	0.172	3	Medium	0.069	0.237429	0.243732	0.244642	0.00162057	0.280988	0.00206035	0.78655
691	698	IVEMSTSK	893.453	2.5892	186	7	2.269	1.454	20.776	0.015	3	Medium	0.006	0.324143	0.316983	0.318275	0.00162057	0.36209	0.00206035	0.78655
691	698	IVEMSTSK	893.453	2.5762	306	7	3.223	2.223	31.751	0.129	3	Medium	0.052	0.460429	0.48463	0.434799	0.00162057	0.486613	0.00206035	0.78655
691	698	IVEMSTSK	893.453	2.5747	768	7	5.082	3.59	51.286	0.416	3	Medium	0.167	0.726	0.782647	0.696176	0.00162057	0.744768	0.00206035	0.78655
691	698	IVEMSTSK	893.453	2.5728	1200	7	5.721	4.034	57.628	0.178	3	Medium	0.071	0.817286	0.879442	0.817767	0.00162057	0.851042	0.00206035	0.78655
691	698	IVEMSTSK	893.453	2.5849	1800	7	6.079	4.339	61.988	0.323	3	Medium	0.13	0.868429	0.945934	0.905087	0.00162057	0.91873	0.00206035	0.78655
691	698	IVEMSTSK	893.453	2.5767	3600	7	6.394	4.439	63.416	0.059	3	Medium	0.024	0.913429	0.967735	0.983426	0.00162057	0.968148	0.00206035	0.78655
691	698	IVEMSTSK	893.453	2.5769	7200	7	6.642	4.468	63.831	0.115	3	Medium	0.046	0.948857	0.974057	0.999206	0.00162057	0.974758	0.00206035	0.78655
691	698	IVEMSTSK	893.453	2.5658	14400	7	6.872	4.43	63.28	0.184	3	Medium	0.074	0.981714	0.965773	0.999996	0.00162057	0.974929	0.00206035	0.78655
691	698	IVEMSTSK	893.453	2.5816	93600	7	7	4.472	63.881	0.374	3	Medium	0.151	1	0.974929	1	0.00162057	0.974929	0.00206035	0.78655
691	698	IVEMSTSK	893.453	2.5808	300000	7	7	4.587	65.535	n/a	4	Medium	0.264	1	1
699	706	KLEAAEER	944.493	1.9144	0	7	0	0	0	n/a	2	Medium	0	0	0
699	706	KLEAAEER	944.493	1.8956	18	7	0.274	0.415	5.931	0.113	3	Medium	0.045	0.0391429	0.0907699	0.0588381	0.00167177	0.0815877	0.00256556	0.651621
699	706	KLEAAEER	944.493	1.907	36	7	0.533	0.604	8.635	0.196	3	Medium	0.079	0.0761429	0.132108	0.100198	0.00167177	0.137711	0.00256556	0.651621
699	706	KLEAAEER	944.493	1.8937	66	7	0.937	0.935	13.363	0.107	3	Medium	0.043	0.133857	0.204506	0.157571	0.00167177	0.213828	0.00256556	0.651621
699	706	KLEAAEER	944.493	1.8953	126	7	1.646	1.468	20.974	0.256	3	Medium	0.103	0.235143	0.321085	0.249963	0.00167177	0.331974	0.00256556	0.651621
699	706	KLEAAEER	944.493	1.9099	186	7	2.246	1.972	28.17	0.043	3	Medium	0.017	0.320857	0.431321	0.324825	0.00167177	0.423461	0.00256556	0.651621
699	706	KLEAAEER	944.493	1.8955	306	7	3.191	2.551	36.438	0.138	3	Medium	0.056	0.455857	0.557962	0.442867	0.00167177	0.559359	0.00256556	0.651621
699	706	KLEAAEER	944.493	1.8969	768	7	5.093	3.764	53.774	0.191	3	Medium	0.077	0.727571	0.823272	0.705161	0.00167177	0.818136	0.00256556	0.651621
699	706	KLEAAEER	944.493	1.8987	1200	7	5.827	4.212	60.171	0.093	3	Medium	0.037	0.832429	0.92126	0.825419	0.00167177	0.911247	0.00256556	0.651621
699	706	KLEAAEER	944.493	1.8959	1800	7	6.304	4.365	62.354	0.157	3	Medium	0.063	0.900571	0.954724	0.910555	0.00167177	0.963266	0.00256556	0.651621
699	706	KLEAAEER	944.493	1.8865	3600	7	6.765	4.542	64.884	0.249	3	Medium	0.1	0.966429	0.993438	0.985053	0.00167177	0.993827	0.00256556	0.651621
699	706	KLEAAEER	944.493	1.8888	7200	7	6.953	4.556	65.079	0.036	3	Medium	0.014	0.993286	0.9965	0.999337	0.00167177	0.996467	0.00256556	0.651621
699	706	KLEAAEER	944.493	1.8916	14400	7	6.998	4.531	64.73	0.144	3	Medium	0.058	0.999714	0.991032	0.999997	0.00167177	0.9965	0.00256556	0.651621
699	706	KLEAAEER	944.493	1.898	93600	7	7	4.522	64.598	0.23	3	Medium	0.093	1	0.989064	1	0.00167177	0.9965	0.00256556	0.651621
699	706	KLEAAEER	944.493	1.9073	300000	7	7	4.572	65.311	n/a	4	Medium	0.241	1	1
707	714	LIINSLYK	962.58	5.1303	0	7	0	0	0	n/a	2	Medium	0	0	0
707	714	LIINSLYK	962.58	5.1205	18	7	0.175	0.113	1.616	0.099	3	Medium	0.04	0.025	0.0228145	0.0270806	0.000620848	0.0274935	0.000639905	0.970219
707	714	LIINSLYK	962.58	5.1011	36	7	0.34	0.255	3.64	0.085	3	Medium	0.034	0.0485714	0.0514839	0.0466758	0.000620848	0.0473759	0.000639905	0.970219
707	714	LIINSLYK	962.58	5.1111	66	7	0.592	0.399	5.706	0.041	3	Medium	0.017	0.0845714	0.0805572	0.0746923	0.000620848	0.0757854	0.000639905	0.970219
707	714	LIINSLYK	962.58	5.1044	126	7	1.029	0.566	8.087	0.364	3	Medium	0.147	0.147	0.114274	0.1221	0.000620848	0.12381	0.000639905	0.970219
707	714	LIINSLYK	962.58	5.1154	186	7	1.392	0.818	11.682	0.063	3	Medium	0.025	0.198857	0.165152	0.162913	0.000620848	0.165104	0.000639905	0.970219
707	714	LIINSLYK	962.58	5.1091	306	7	1.964	1.176	16.806	0.494	2	Medium	0.055	0.280571	0.237432	0.232663	0.000620848	0.235559	0.000639905	0.970219
707	714	LIINSLYK	962.58	5.1095	768	7	3.243	2.202	31.453	0.278	3	Medium	0.112	0.463286	0.444579	0.424743	0.000620848	0.428723	0.000639905	0.970219
707	714	LIINSLYK	962.58	5.1149	1200	7	3.917	2.848	40.688	0.149	3	Medium	0.06	0.559571	0.575005	0.546243	0.000620848	0.550119	0.000639905	0.970219
707	714	LIINSLYK	962.58	5.1244	1800	7	4.527	3.333	47.62	0.144	3	Medium	0.058	0.646714	0.672925	0.664779	0.000620848	0.667781	0.000639905	0.970219
707	714	LIINSLYK	962.58	5.1107	3600	7	5.475	4.047	57.813	0.055	3	Medium	0.022	0.782143	0.817081	0.850874	0.000620848	0.850216	0.000639905	0.970219
707	714	LIINSLYK	962.58	5.1217	7200	7	6.225	4.52	64.573	0.123	3	Medium	0.05	0.889286	0.912578	0.963602	0.000620848	0.958048	0.000639905	0.970219
707	714	LIINSLYK	962.58	5.113	14400	7	6.735	4.506	64.373	0.114	3	Medium	0.046	0.962143	0.909752	0.996876	0.000620848	0.98863	0.000639905	0.970219
707	714	LIINSLYK	962.58	5.115	93600	7	7	4.91	70.142	0.095	3	Medium	0.038	1	0.991318	1	0.000620848	0.991318	0.000639905	0.970219
707	714	LIINSLYK	962.58	5.1418	300000	7	7	4.953	70.751	n/a	4	Medium	0.221	1	1
715	722	LMGLEALK	873.499	5.638	0	7	0	0	0	n/a	2	High	0	0	0
715	722	LMGLEALK	873.499	5.6326	18	7	0.138	0.157	2.238	0.002	3	High	0.001	0.0197143	0.0313436	0.0342319	0.000835974	0.024183	0.000548326	1.52459
715	722	LMGLEALK	873.499	5.6295	36	7	0.272	0.201	2.872	0.062	3	High	0.025	0.0388571	0.0401278	0.0588428	0.000835974	0.0417212	0.000548326	1.52459
715	722	LMGLEALK	873.499	5.6405	66	7	0.488	0.376	5.378	0.015	3	High	0.006	0.0697143	0.0750649	0.0937946	0.000835974	0.0668561	0.000548326	1.52459
715	722	LMGLEALK	873.499	5.6356	126	7	0.888	0.606	8.66	0.057	3	High	0.023	0.126857	0.120982	0.152289	0.000835974	0.109553	0.000548326	1.52459
715	722	LMGLEALK	873.499	5.6444	186	7	1.253	0.824	11.77	0.045	3	High	0.018	0.179	0.164504	0.201973	0.000835974	0.146486	0.000548326	1.52459
715	722	LMGLEALK	873.499	5.636	306	7	1.892	1.204	17.198	0.033	3	High	0.013	0.270286	0.240367	0.285372	0.000835974	0.210005	0.000548326	1.52459
715	722	LMGLEALK	873.499	5.6165	768	7	3.586	2.062	29.457	0.025	3	High	0.01	0.512286	0.411659	0.504171	0.000835974	0.387956	0.000548326	1.52459
715	722	LMGLEALK	873.499	5.6246	1200	7	4.536	2.575	36.792	0.023	3	High	0.009	0.648	0.514075	0.633052	0.000835974	0.503374	0.000548326	1.52459
715	722	LMGLEALK	873.499	5.6191	1800	7	5.357	3.107	44.39	0.045	3	High	0.018	0.765286	0.620283	0.750093	0.000835974	0.618858	0.000548326	1.52459
715	722	LMGLEALK	873.499	5.6179	3600	7	6.422	3.886	55.521	0.056	3	High	0.023	0.917429	0.775804	0.910572	0.000835974	0.809162	0.000548326	1.52459
715	722	LMGLEALK	873.499	5.609	7200	7	6.899	4.382	62.605	0.027	3	High	0.011	0.985571	0.874825	0.985058	0.000835974	0.935977	0.000548326	1.52459
715	722	LMGLEALK	873.499	5.6079	14400	7	6.995	4.533	64.757	0.075	3	High	0.03	0.999286	0.904971	0.999337	0.000835974	0.979717	0.000548326	1.52459
715	722	LMGLEALK	873.499	5.6086	93600	7	7	4.934	70.489	0.239	3	High	0.096	1	0.985027	1	0.000835974	0.985027	0.000548326	1.52459
715	722	LMGLEALK	873.499	5.6281	300000	7	7	5.009	71.556	n/a	4	High	0.228	1	1
723	730	LVIEEAER	957.513	3.6118	0	7	0	0	0	n/a	2	Medium	0	0	0
723	730	LVIEEAER	957.513	3.574	18	7	0.246	0.696	9.943	0.066	3	Medium	0.026	0.0351429	0.110127	0.0430401	0.00111935	0.0437916	0.00116462	0.961135
723	730	LVIEEAER	957.513	3.58	36	7	0.479	0.786	11.227	0.14	3	Medium	0.056	0.0684286	0.124367	0.0737376	0.00111935	0.0749863	0.00116462	0.961135
723	730	LVIEEAER	957.513	3.5807	66	7	0.838	1.092	15.6	0.039	3	Medium	0.016	0.119714	0.172785	0.116971	0.00111935	0.118863	0.00116462	0.961135
723	730	LVIEEAER	957.513	3.5821	126	7	1.466	1.39	19.863	0.118	3	Medium	0.047	0.209429	0.219937	0.188341	0.00111935	0.191143	0.00116462	0.961135
723	730	LVIEEAER	957.513	3.5793	186	7	1.991	1.757	25.093	0.158	3	Medium	0.064	0.284429	0.278006	0.247956	0.00111935	0.251362	0.00116462	0.961135
723	730	LVIEEAER	957.513	3.5737	306	7	2.805	2.372	33.886	0.154	3	Medium	0.062	0.400714	0.375316	0.345822	0.00111935	0.34988	0.00116462	0.961135
723	730	LVIEEAER	957.513	3.6246	768	7	4.377	3.843	54.904	0.193	3	Medium	0.078	0.625286	0.60807	0.587723	0.00111935	0.591171	0.00116462	0.961135
723	730	LVIEEAER	957.513	3.658	1200	7	4.959	4.359	62.265	0.09	3	Medium	0.036	0.708429	0.689715	0.718113	0.00111935	0.719457	0.00116462	0.961135
723	730	LVIEEAER	957.513	3.6992	1800	7	5.359	4.911	70.16	0.184	3	Medium	0.074	0.765571	0.777057	0.826474	0.00111935	0.824619	0.00116462	0.961135
723	730	LVIEEAER	957.513	3.7044	3600	7	5.899	5.469	78.124	0.173	3	Medium	0.07	0.842714	0.865348	0.952613	0.00111935	0.944025	0.00116462	0.961135
723	730	LVIEEAER	957.513	3.6928	7200	7	6.413	5.79	82.708	0.119	3	Medium	0.048	0.916143	0.916139	0.995055	0.00111935	0.982281	0.00116462	0.961135
723	730	LVIEEAER	957.513	3.6834	14400	7	6.828	5.979	85.416	0.183	3	Medium	0.074	0.975429	0.946044	0.999903	0.00111935	0.986322	0.00116462	0.961135
723	730	LVIEEAER	957.513	3.695	93600	7	7	6.234	89.06	0.381	3	Medium	0.153	1	0.986392	1	0.00111935	0.986392	0.00116462	0.961135
723	730	LVIEEAER	957.513	3.6997	300000	7	7	6.32	90.288	n/a	4	Medium	0.25	1	1
731	738	LVQGSILK	856.538	3.7398	0	7	0	0	0	n/a	2	Medium	0	0	0
731	738	LVQGSILK	856.538	3.7263	18	7	0.144	0.183	2.618	0.1	3	Medium	0.04	0.0205714	0.0374386	0.0268967	0.00061551	0.0294649	0.000720585	0.85418
731	738	LVQGSILK	856.538	3.7362	36	7	0.282	0.309	4.412	0.005	3	Medium	0.002	0.0402857	0.063216	0.0463621	0.00061551	0.050721	0.000720585	0.85418
731	738	LVQGSILK	856.538	3.7246	66	7	0.498	0.429	6.132	0.076	3	Medium	0.03	0.0711429	0.087766	0.0741976	0.00061551	0.0810158	0.000720585	0.85418
731	738	LVQGSILK	856.538	3.7168	126	7	0.888	0.709	10.125	0.123	3	Medium	0.049	0.126857	0.145049	0.121312	0.00061551	0.132013	0.000720585	0.85418
731	738	LVQGSILK	856.538	3.7102	186	7	1.229	0.927	13.246	0.19	3	Medium	0.076	0.175571	0.189648	0.161888	0.00061551	0.175639	0.000720585	0.85418
731	738	LVQGSILK	856.538	3.7237	306	7	1.795	1.223	17.466	0.133	3	Medium	0.053	0.256429	0.250205	0.231263	0.00061551	0.249567	0.000720585	0.85418
731	738	LVQGSILK	856.538	3.7017	768	7	3.163	2.295	32.78	0.244	3	Medium	0.098	0.451857	0.469517	0.422549	0.00061551	0.448547	0.000720585	0.85418
731	738	LVQGSILK	856.538	3.6992	1200	7	3.907	2.821	40.302	0.227	3	Medium	0.091	0.558143	0.577128	0.543768	0.00061551	0.570258	0.000720585	0.85418
731	738	LVQGSILK	856.538	3.7104	1800	7	4.584	3.419	48.84	0.253	3	Medium	0.102	0.654857	0.699468	0.662247	0.00061551	0.685056	0.000720585	0.85418
731	738	LVQGSILK	856.538	3.7029	3600	7	5.631	3.928	56.119	0.321	3	Medium	0.129	0.804429	0.803601	0.848907	0.00061551	0.854079	0.000720585	0.85418
731	738	LVQGSILK	856.538	3.7003	7200	7	6.409	4.243	60.608	0.261	3	Medium	0.105	0.915571	0.868044	0.962763	0.00061551	0.94432	0.000720585	0.85418
731	738	LVQGSILK	856.538	3.6865	14400	7	6.853	4.368	62.396	0.188	3	Medium	0.076	0.979	0.893617	0.99675	0.00061551	0.966015	0.000720585	0.85418
731	738	LVQGSILK	856.538	3.7018	93600	7	7	4.729	67.554	0.324	3	Medium	0.13	1	0.967471	1	0.00061551	0.967471	0.000720585	0.85418
731	738	LVQGSILK	856.538	3.6583	300000	7	7	4.888	69.835	n/a	4	Medium	0.22	1	1
739	746	MGANSLER	876.412	2.895	0	7	0	0	0	n/a	2	Medium	0	0	0
739	746	MGANSLER	876.412	2.884	18	7	0.307	0.566	8.088	0.12	3	Medium	0.048	0.0438571	0.115134	0.0642241	0.00187184	0.0701031	0.00211608	0.884579
739	746	MGANSLER	876.412	2.8788	36	7	0.595	0.771	11.008	0.262	3	Medium	0.105	0.085	0.156835	0.109145	0.00187184	0.118843	0.00211608	0.884579
739	746	MGANSLER	876.412	2.8754	66	7	1.039	1.146	16.375	0.206	3	Medium	0.083	0.148429	0.233116	0.171131	0.00187184	0.185684	0.00211608	0.884579
739	746	MGANSLER	876.412	2.8871	126	7	1.805	1.515	21.641	0.064	3	Medium	0.026	0.257857	0.308177	0.270106	0.00187184	0.291327	0.00211608	0.884579
739	746	MGANSLER	876.412	2.8796	186	7	2.438	1.855	26.498	0.388	3	Medium	0.156	0.348286	0.377339	0.349463	0.00187184	0.374979	0.00211608	0.884579
739	746	MGANSLER	876.412	2.8824	306	7	3.409	2.421	34.586	0.161	3	Medium	0.065	0.487	0.492474	0.472872	0.00187184	0.502938	0.00211608	0.884579
739	746	MGANSLER	876.412	2.882	768	7	5.284	3.634	51.919	0.185	3	Medium	0.074	0.754857	0.739219	0.737345	0.00187184	0.765671	0.00211608	0.884579
739	746	MGANSLER	876.412	2.8835	1200	7	5.993	4.202	60.029	0.379	3	Medium	0.153	0.856143	0.85476	0.852002	0.00187184	0.872206	0.00211608	0.884579
739	746	MGANSLER	876.412	2.8756	1800	7	6.454	4.546	64.945	0.169	3	Medium	0.068	0.922	0.924736	0.928825	0.00187184	0.939064	0.00211608	0.884579
739	746	MGANSLER	876.412	2.8741	3600	7	6.873	4.722	67.46	0.353	3	Medium	0.142	0.981857	0.960537	0.989959	0.00187184	0.986676	0.00211608	0.884579
739	746	MGANSLER	876.412	2.8816	7200	7	6.988	4.849	69.276	0.272	3	Medium	0.109	0.998286	0.986371	0.999668	0.00187184	0.992736	0.00211608	0.884579
739	746	MGANSLER	876.412	2.8782	14400	7	7	4.862	69.454	0.137	3	Medium	0.055	1	0.989015	0.999999	0.00187184	0.99288	0.00211608	0.884579
739	746	MGANSLER	876.412	2.8801	93600	7	7	4.881	69.734	0.419	3	Medium	0.169	1	0.99288	1	0.00187184	0.99288	0.00211608	0.884579
739	746	MGANSLER	876.412	2.8767	300000	7	7	4.916	70.222	n/a	4	Medium	0.273	1	1
755	762	MINTDLSR	948.47	4.5198	0	7	0	0	0	n/a	2	Medium	0	0	0
755	762	MINTDLSR	948.47	4.5063	18	7	0.311	0.303	4.335	0.035	3	Medium	0.014	0.0444286	0.0769036	0.0577523	0.00163213	0.0355263	0.000886125	1.84188
755	762	MINTDLSR	948.47	4.5171	36	7	0.597	0.314	4.489	0.064	3	Medium	0.026	0.0852857	0.0796954	0.0983898	0.00163213	0.0610309	0.000886125	1.84188
755	762	MINTDLSR	948.47	4.5124	66	7	1.026	0.353	5.042	0.024	3	Medium	0.01	0.146571	0.0895939	0.15482	0.00163213	0.097197	0.000886125	1.84188
755	762	MINTDLSR	948.47	4.5061	126	7	1.741	0.55	7.856	0.181	3	Medium	0.073	0.248714	0.139594	0.24585	0.00163213	0.157573	0.000886125	1.84188
755	762	MINTDLSR	948.47	4.5147	186	7	2.315	0.758	10.833	0.337	3	Medium	0.136	0.330714	0.192386	0.319763	0.00163213	0.208701	0.000886125	1.84188
755	762	MINTDLSR	948.47	4.514	306	7	3.186	1.234	17.63	0.069	3	Medium	0.028	0.455143	0.313198	0.436635	0.00163213	0.294177	0.000886125	1.84188
755	762	MINTDLSR	948.47	4.5106	768	7	4.961	2.09	29.852	0.19	3	Medium	0.077	0.708714	0.530457	0.698233	0.00163213	0.516001	0.000886125	1.84188
755	762	MINTDLSR	948.47	4.5121	1200	7	5.693	2.53	36.149	0.163	3	Medium	0.065	0.813286	0.642132	0.819528	0.00163213	0.64458	0.000886125	1.84188
755	762	MINTDLSR	948.47	4.5062	1800	7	6.169	3.065	43.789	0.164	3	Medium	0.066	0.881286	0.777919	0.906353	0.00163213	0.759481	0.000886125	1.84188
755	762	MINTDLSR	948.47	4.5089	3600	7	6.622	3.423	48.898	0.241	3	Medium	0.097	0.946	0.868782	0.983809	0.00163213	0.912361	0.000886125	1.84188
755	762	MINTDLSR	948.47	4.51	7200	7	6.871	3.684	52.632	0.073	3	Medium	0.03	0.981571	0.935025	0.999238	0.00163213	0.97925	0.000886125	1.84188
755	762	MINTDLSR	948.47	4.5134	14400	7	6.983	3.682	52.593	0.032	3	Medium	0.013	0.997571	0.934518	0.999996	0.00163213	0.990907	0.000886125	1.84188
755	762	MINTDLSR	948.47	4.5189	93600	7	7	3.906	55.804	0.187	3	Medium	0.075	1	0.991371	1	0.00163213	0.991371	0.000886125	1.84188
755	762	MINTDLSR	948.47	4.5066	300000	7	7	3.94	56.283	n/a	4	Medium	0.223	1	1
771	778	MVLVGDVK	859.484	5.3661	0	7	0	0	0	n/a	2	Medium	0	0	0
771	778	MVLVGDVK	859.484	5.3571	18	7	0.19	0.091	1.303	0.138	3	Medium	0.055	0.0271429	0.0250137	0.0253199	0.000570167	0.0262823	0.000601519	0.947878
771	778	MVLVGDVK	859.484	5.3655	36	7	0.362	0.138	1.977	0.115	3	Medium	0.046	0.0517143	0.0379329	0.04367	0.000570167	0.0453113	0.000601519	0.947878
771	778	MVLVGDVK	859.484	5.3574	66	7	0.613	0.308	4.404	0.097	3	Medium	0.039	0.0875714	0.0846619	0.0699496	0.000570167	0.0725351	0.000601519	0.947878
771	778	MVLVGDVK	859.484	5.3836	126	7	1.017	0.41	5.862	0.234	3	Medium	0.094	0.145286	0.112699	0.114538	0.000570167	0.118649	0.000601519	0.947878
771	778	MVLVGDVK	859.484	5.371	186	7	1.33	0.55	7.852	0.097	3	Medium	0.039	0.19	0.151182	0.153052	0.000570167	0.158398	0.000601519	0.947878
771	778	MVLVGDVK	859.484	5.3577	306	7	1.796	0.901	12.868	0.098	3	Medium	0.039	0.256571	0.247664	0.219162	0.000570167	0.226443	0.000601519	0.947878
771	778	MVLVGDVK	859.484	5.355	768	7	2.917	1.616	23.091	0.149	3	Medium	0.06	0.416714	0.4442	0.403409	0.000570167	0.414679	0.000601519	0.947878
771	778	MVLVGDVK	859.484	5.3525	1200	7	3.643	2.025	28.93	0.139	3	Medium	0.056	0.520429	0.556625	0.522004	0.000570167	0.534537	0.000601519	0.947878
771	778	MVLVGDVK	859.484	5.3703	1800	7	4.378	2.451	35.021	0.292	3	Medium	0.118	0.625429	0.673722	0.63976	0.000570167	0.652255	0.000601519	0.947878
771	778	MVLVGDVK	859.484	5.3689	3600	7	5.577	2.864	40.91	0.092	3	Medium	0.037	0.796714	0.787246	0.830963	0.000570167	0.839438	0.000601519	0.947878
771	778	MVLVGDVK	859.484	5.3548	7200	7	6.434	3.167	45.25	0.397	3	Medium	0.16	0.919143	0.870533	0.954727	0.000570167	0.955709	0.000601519	0.947878
771	778	MVLVGDVK	859.484	5.3585	14400	7	6.88	3.245	46.355	0.414	3	Medium	0.167	0.982857	0.891974	0.995433	0.000570167	0.991462	0.000601519	0.947878
771	778	MVLVGDVK	859.484	5.3594	93600	7	7	3.62	51.709	0.326	3	Medium	0.131	1	0.995052	1	0.000570167	0.995052	0.000601519	0.947878
771	778	MVLVGDVK	859.484	5.3714	300000	7	7	3.638	51.967	n/a	4	Medium	0.276	1	1
779	786	NFAFLEFR	1042.52	7.0074	0	7	0	0	0	n/a	2	Medium	0	0	0
779	786	NFAFLEFR	1042.52	6.9925	18	7	0.147	0.141	2.009	0.403	3	Medium	0.162	0.021	0.0278656	0.0397859	0.00101245	0.0403528	0.00105804	0.95691
779	786	NFAFLEFR	1042.52	6.9936	36	7	0.291	0.265	3.785	0.294	3	Medium	0.119	0.0415714	0.0523715	0.0682465	0.00101245	0.0691824	0.00105804	0.95691
779	786	NFAFLEFR	1042.52	6.9901	66	7	0.522	0.481	6.876	0.184	3	Medium	0.074	0.0745714	0.0950593	0.108453	0.00101245	0.109856	0.00105804	0.95691
779	786	NFAFLEFR	1042.52	7.0227	126	7	0.959	0.811	11.587	0.21	3	Medium	0.085	0.137	0.160277	0.175165	0.00101245	0.177197	0.00105804	0.95691
779	786	NFAFLEFR	1042.52	6.9918	186	7	1.362	1.064	15.196	0.217	3	Medium	0.087	0.194571	0.210277	0.231236	0.00101245	0.233645	0.00105804	0.95691
779	786	NFAFLEFR	1042.52	6.9854	306	7	2.079	1.604	22.917	0.098	3	Medium	0.039	0.297	0.316996	0.324045	0.00101245	0.326751	0.00105804	0.95691
779	786	NFAFLEFR	1042.52	6.986	768	7	4.003	2.929	41.843	0.118	3	Medium	0.048	0.571857	0.578854	0.558548	0.00101245	0.559789	0.00105804	0.95691
779	786	NFAFLEFR	1042.52	7.0448	1200	7	5.033	3.564	50.916	0.308	3	Medium	0.124	0.719	0.704348	0.689178	0.00101245	0.687786	0.00105804	0.95691
779	786	NFAFLEFR	1042.52	7.0121	1800	7	5.825	4.08	58.281	0.092	3	Medium	0.037	0.832143	0.806324	0.801363	0.00101245	0.79617	0.00105804	0.95691
779	786	NFAFLEFR	1042.52	7.0079	3600	7	6.63	4.64	66.279	0.154	3	Medium	0.062	0.947143	0.916996	0.940041	0.00101245	0.926732	0.00105804	0.95691
779	786	NFAFLEFR	1042.52	6.99	7200	7	6.924	4.762	68.028	0.119	3	Medium	0.048	0.989143	0.941107	0.992551	0.00101245	0.973719	0.00105804	0.95691
779	786	NFAFLEFR	1042.52	6.9768	14400	7	6.995	4.753	67.901	0.109	3	Medium	0.044	0.999286	0.939328	0.999803	0.00101245	0.9797	0.00105804	0.95691
779	786	NFAFLEFR	1042.52	7.0027	93600	7	7	4.958	70.828	0.262	3	Medium	0.105	1	0.979842	1	0.00101245	0.979842	0.00105804	0.95691
779	786	NFAFLEFR	1042.52	7.0157	300000	7	7	5.06	72.286	n/a	4	Medium	0.226	1	1
787	794	NLLSVAYK	906.518	6.3447	0	7	0	0	0	n/a	2	High	0	0	0
787	794	NLLSVAYK	906.518	6.3613	18	7	0.105	0.228	3.264	0.089	3	Medium	0.036	0.015	0.0649943	0.0287926	0.000671027	0.0444189	0.00118567	0.565945
787	794	NLLSVAYK	906.518	6.3818	36	7	0.207	0.335	4.787	0.065	3	Medium	0.026	0.0295714	0.095496	0.0495947	0.000671027	0.0760424	0.00118567	0.565945
787	794	NLLSVAYK	906.518	6.3852	66	7	0.374	0.477	6.809	0.037	3	Medium	0.015	0.0534286	0.135975	0.0792889	0.000671027	0.120496	0.00118567	0.565945
787	794	NLLSVAYK	906.518	6.3903	126	7	0.691	0.752	10.74	0.089	3	Medium	0.036	0.0987143	0.214367	0.129403	0.000671027	0.193654	0.00118567	0.565945
787	794	NLLSVAYK	906.518	6.3865	186	7	0.99	0.949	13.551	0.159	3	Medium	0.064	0.141429	0.270525	0.172408	0.000671027	0.254531	0.00118567	0.565945
787	794	NLLSVAYK	906.518	6.4818	306	7	1.534	1.413	20.18	0.075	3	Medium	0.03	0.219143	0.402794	0.245589	0.000671027	0.353968	0.00118567	0.565945
787	794	NLLSVAYK	906.518	6.3795	768	7	3.117	2.099	29.984	0.045	3	Medium	0.018	0.445286	0.598347	0.444791	0.000671027	0.596483	0.00118567	0.565945
787	794	NLLSVAYK	906.518	6.4381	1200	7	4.094	2.454	35.053	0.087	3	Medium	0.035	0.584857	0.699544	0.568672	0.000671027	0.724601	0.00118567	0.565945
787	794	NLLSVAYK	906.518	6.3863	1800	7	4.977	2.784	39.771	0.068	3	Medium	0.027	0.711	0.793615	0.687478	0.000671027	0.828963	0.00118567	0.565945
787	794	NLLSVAYK	906.518	6.3971	3600	7	6.164	3.148	44.971	0.094	3	Medium	0.038	0.880571	0.897377	0.868012	0.000671027	0.946108	0.00118567	0.565945
787	794	NLLSVAYK	906.518	6.4384	7200	7	6.767	3.396	48.512	0.104	3	Medium	0.042	0.966714	0.968073	0.970572	0.000671027	0.982803	0.00118567	0.565945
787	794	NLLSVAYK	906.518	6.4101	14400	7	6.966	3.42	48.859	0.076	3	Medium	0.031	0.995143	0.974914	0.997842	0.000671027	0.98654	0.00118567	0.565945
787	794	NLLSVAYK	906.518	6.3787	93600	7	7	3.461	49.447	0.039	3	Medium	0.016	1	0.986602	1	0.000671027	0.986602	0.00118567	0.565945
787	794	NLLSVAYK	906.518	6.4013	300000	7	7	3.508	50.11	n/a	4	Medium	0.213	1	1
795	802	PFEVPFLK	975.543	6.4199	0	6	0	0	0	n/a	2	Medium	0	0	0
795	802	PFEVPFLK	975.543	6.3934	18	6	0.083	0.147	2.445	0.176	3	Medium	0.071	0.0138333	0.0319288	0.0250721	0.00056311	0.0251736	0.000569126	0.989429
795	802	PFEVPFLK	975.543	6.3953	36	6	0.164	0.237	3.958	0.115	3	Medium	0.046	0.0273333	0.051477	0.0432466	0.00056311	0.0434182	0.000569126	0.989429
795	802	PFEVPFLK	975.543	6.4064	66	6	0.295	0.375	6.242	0.073	3	Medium	0.029	0.0491667	0.0814509	0.0692807	0.00056311	0.0695476	0.000569126	0.989429
795	802	PFEVPFLK	975.543	6.4126	126	6	0.543	0.429	7.154	0.074	3	Medium	0.03	0.0905	0.0931798	0.11347	0.00056311	0.113884	0.000569126	0.989429
795	802	PFEVPFLK	975.543	6.4389	186	6	0.774	0.669	11.151	0.155	3	Medium	0.062	0.129	0.145308	0.151656	0.00056311	0.152183	0.000569126	0.989429
795	802	PFEVPFLK	975.543	6.4081	306	6	1.188	1.002	16.703	0.113	3	Medium	0.045	0.198	0.217637	0.217245	0.00056311	0.217929	0.000569126	0.989429
795	802	PFEVPFLK	975.543	6.4088	768	6	2.377	1.884	31.399	0.133	3	Medium	0.054	0.396167	0.409209	0.400347	0.00056311	0.401209	0.000569126	0.989429
795	802	PFEVPFLK	975.543	6.4156	1200	6	3.133	2.568	42.797	0.505	3	Medium	0.203	0.522167	0.557776	0.518493	0.00056311	0.519223	0.000569126	0.989429
795	802	PFEVPFLK	975.543	6.4039	1800	6	3.876	3.012	50.195	0.123	3	Medium	0.05	0.646	0.654214	0.636096	0.00056311	0.636446	0.000569126	0.989429
795	802	PFEVPFLK	975.543	6.4054	3600	6	5.081	3.72	62.005	0.233	3	Medium	0.094	0.846833	0.807993	0.827958	0.00056311	0.826916	0.000569126	0.989429
795	802	PFEVPFLK	975.543	6.4219	7200	6	5.81	3.958	65.963	0.151	3	Medium	0.061	0.968333	0.859687	0.953317	0.00056311	0.950376	0.000569126	0.989429
795	802	PFEVPFLK	975.543	6.4003	14400	6	5.99	4.15	69.16	0.05	3	Medium	0.02	0.998333	0.90139	0.995182	0.00056311	0.991072	0.000569126	0.989429
795	802	PFEVPFLK	975.543	6.4019	93600	6	6	4.584	76.407	0.193	3	Medium	0.078	1	0.995656	1	0.00056311	0.995656	0.000569126	0.989429
795	802	PFEVPFLK	975.543	6.4081	300000	6	6	4.604	76.734	n/a	4	Medium	0.236	1	1
803	810	RLNINAAK	898.535	3.3199	0	7	0	0	0	n/a	2	Medium	0	0	0
803	810	RLNINAAK	898.535	3.2983	18	7	0.18	0.167	2.379	0.005	3	High	0.002	0.0257143	0.0328805	0.0437446	0.00114283	0.0258595	0.000596433	1.9161
803	810	RLNINAAK	898.535	3.2981	36	7	0.355	0.265	3.782	0.054	3	High	0.022	0.0507143	0.0521756	0.0749245	0.00114283	0.0445852	0.000596433	1.9161
803	810	RLNINAAK	898.535	3.296	66	7	0.633	0.403	5.751	0.018	3	Medium	0.007	0.0904286	0.0793463	0.118807	0.00114283	0.0713797	0.000596433	1.9161
803	810	RLNINAAK	898.535	3.2935	126	7	1.147	0.631	9.01	0.064	3	High	0.026	0.163857	0.124237	0.191171	0.00114283	0.116778	0.000596433	1.9161
803	810	RLNINAAK	898.535	3.2973	186	7	1.607	0.834	11.911	0.025	3	High	0.01	0.229571	0.164206	0.251535	0.00114283	0.155924	0.000596433	1.9161
803	810	RLNINAAK	898.535	3.3032	306	7	2.395	1.245	17.791	0.015	3	Medium	0.006	0.342143	0.245127	0.350453	0.00114283	0.222966	0.000596433	1.9161
803	810	RLNINAAK	898.535	3.2857	768	7	4.308	2.201	31.448	0.086	3	High	0.035	0.615429	0.433353	0.593793	0.00114283	0.408649	0.000596433	1.9161
803	810	RLNINAAK	898.535	3.3017	1200	7	5.22	2.753	39.324	0.084	3	Medium	0.034	0.745714	0.542036	0.724025	0.00114283	0.527089	0.000596433	1.9161
803	810	RLNINAAK	898.535	3.2942	1800	7	5.892	3.294	47.054	0.055	3	High	0.022	0.841714	0.648553	0.831487	0.00114283	0.643619	0.000596433	1.9161
803	810	RLNINAAK	898.535	3.2853	3600	7	6.628	4.013	57.333	0.017	3	Medium	0.007	0.946857	0.790116	0.954971	0.00114283	0.829539	0.000596433	1.9161
803	810	RLNINAAK	898.535	3.2856	7200	7	6.939	4.442	63.452	0.092	3	Medium	0.037	0.991286	0.874582	0.995475	0.00114283	0.945795	0.000596433	1.9161
803	810	RLNINAAK	898.535	3.2789	14400	7	6.998	4.59	65.566	0.103	3	Medium	0.041	0.999714	0.903721	0.999917	0.00114283	0.981933	0.000596433	1.9161
803	810	RLNINAAK	898.535	3.2908	93600	7	7	5.006	71.51	0.225	3	Medium	0.091	1	0.985627	1	0.00114283	0.985627	0.000596433	1.9161
803	810	RLNINAAK	898.535	3.2959	300000	7	7	5.079	72.559	n/a	4	Medium	0.22	1	1
811	818	RNTTIPTK	929.529	1.8574	0	6	0	0	0	n/a	2	Medium	0	0	0
811	818	RNTTIPTK	929.529	1.8855	18	6	0.206	0.236	3.926	0.049	3	Medium	0.02	0.0343333	0.0677771	0.0460832	0.00122155	0.0417614	0.00112384	1.08695
811	818	RNTTIPTK	929.529	1.8655	36	6	0.4	0.274	4.569	0.021	3	Medium	0.009	0.0666667	0.0786904	0.0788599	0.00122155	0.0715432	0.00112384	1.08695
811	818	RNTTIPTK	929.529	1.8651	66	6	0.697	0.426	7.094	0.07	3	Medium	0.028	0.116167	0.122343	0.124887	0.00122155	0.113481	0.00112384	1.08695
811	818	RNTTIPTK	929.529	1.8914	126	6	1.211	0.668	11.13	0.068	3	Medium	0.028	0.201833	0.191844	0.200511	0.00122155	0.182699	0.00112384	1.08695
811	818	RNTTIPTK	929.529	1.9163	186	6	1.64	0.808	13.464	0.231	3	Medium	0.093	0.273333	0.232051	0.263312	0.00122155	0.240501	0.00112384	1.08695
811	818	RNTTIPTK	929.529	1.8545	306	6	2.314	1.236	20.603	0.093	3	Medium	0.037	0.385667	0.354968	0.365615	0.00122155	0.335359	0.00112384	1.08695
811	818	RNTTIPTK	929.529	1.8576	768	6	3.767	2.13	35.502	0.286	3	Medium	0.115	0.627833	0.611717	0.613339	0.00122155	0.569611	0.00112384	1.08695
811	818	RNTTIPTK	929.529	1.8727	1200	6	4.443	2.391	39.849	0.195	3	Medium	0.078	0.7405	0.686674	0.742805	0.00122155	0.695705	0.00112384	1.08695
811	818	RNTTIPTK	929.529	1.8649	1800	6	4.959	2.684	44.734	0.081	3	Medium	0.032	0.8265	0.770821	0.847138	0.00122155	0.800354	0.00112384	1.08695
811	818	RNTTIPTK	929.529	1.8712	3600	6	5.572	2.982	49.704	0.198	3	Medium	0.08	0.928667	0.856404	0.962	0.00122155	0.92187	0.00112384	1.08695
811	818	RNTTIPTK	929.529	1.8554	7200	6	5.897	3.138	52.297	0.241	3	Medium	0.097	0.982833	0.901206	0.996633	0.00122155	0.962558	0.00112384	1.08695
811	818	RNTTIPTK	929.529	1.8574	14400	6	5.992	3.367	56.122	0.091	3	Medium	0.037	0.998667	0.966973	0.99995	0.00122155	0.967169	0.00112384	1.08695
811	818	RNTTIPTK	929.529	1.8532	93600	6	6	3.368	56.136	0.221	3	Medium	0.089	1	0.96726	1	0.00122155	0.96726	0.00112384	1.08695
811	818	RNTTIPTK	929.529	1.8685	300000	6	6	3.482	58.03	n/a	4	Medium	0.226	1	1
819	826	SFFTDDDK	973.403	4.8031	0	7	0	0	0	n/a	2	Medium	0	0	0
819	826	SFFTDDDK	973.403	4.8362	18	7	0.842	0.379	5.412	0.136	3	Medium	0.055	0.120286	0.107032	0.105182	0.00356484	0.0968754	0.00319829	1.11461
819	826	SFFTDDDK	973.403	4.8043	36	7	1.49	0.622	8.884	0.258	3	Medium	0.104	0.212857	0.175657	0.175928	0.00356484	0.162563	0.00319829	1.11461
819	826	SFFTDDDK	973.403	4.823	66	7	2.276	0.907	12.963	0.095	3	Medium	0.038	0.325143	0.256142	0.269659	0.00356484	0.250326	0.00319829	1.11461
819	826	SFFTDDDK	973.403	4.8096	126	7	3.221	1.291	18.445	0.174	3	Medium	0.07	0.460143	0.364586	0.409711	0.00356484	0.383265	0.00319829	1.11461
819	826	SFFTDDDK	973.403	4.815	186	7	3.772	1.68	23.999	0.293	3	Medium	0.118	0.538857	0.474442	0.513175	0.00356484	0.483149	0.00319829	1.11461
819	826	SFFTDDDK	973.403	4.808	306	7	4.435	2.229	31.84	0.132	3	Medium	0.053	0.633571	0.629483	0.657689	0.00356484	0.625777	0.00319829	1.11461
819	826	SFFTDDDK	973.403	4.8035	768	7	5.607	3.167	45.241	0.476	3	Medium	0.192	0.801	0.89438	0.893362	0.00356484	0.87155	0.00319829	1.11461
819	826	SFFTDDDK	973.403	4.797	1200	7	6.129	3.304	47.199	0.137	3	Medium	0.055	0.875571	0.93307	0.959186	0.00356484	0.946751	0.00319829	1.11461
819	826	SFFTDDDK	973.403	4.7961	1800	7	6.525	3.437	49.097	0.078	3	Medium	0.031	0.932143	0.97063	0.988018	0.00356484	0.982691	0.00319829	1.11461
819	826	SFFTDDDK	973.403	4.8012	3600	7	6.912	3.541	50.584	0.078	3	Medium	0.031	0.987429	1	0.999549	0.00356484	0.999144	0.00319829	1.11461
819	826	SFFTDDDK	973.403	4.803	7200	7	6.996	3.441	49.16	0.095	3	Medium	0.038	0.999429	0.971759	0.999999	0.00356484	0.999995	0.00319829	1.11461
819	826	SFFTDDDK	973.403	4.7867	14400	7	7	3.416	48.797	0.191	3	Medium	0.077	1	0.964699	1	0.00356484	1	0.00319829	1.11461
819	826	SFFTDDDK	973.403	4.7959	93600	7	7	3.252	46.452	0.242	3	Medium	0.098	1	0.918385	1	0.00356484	1	0.00319829	1.11461
819	826	SFFTDDDK	973.403	4.7964	300000	7	7	3.373	48.19	n/a	4	Medium	0.234	1	0.952556
827	834	SGYLAGDK	809.392	3.2163	0	7	0	0	0	n/a	2	Medium	0	0	0
827	834	SGYLAGDK	809.392	3.1777	18	7	0.299	0.195	2.787	0.188	2	Medium	0.021	0.0427143	0.0627817	0.0524807	0.00144309	0.0583146	0.00167765	0.860188
827	834	SGYLAGDK	809.392	3.1776	36	7	0.574	0.256	3.66	0.133	3	Medium	0.053	0.082	0.0824211	0.0895892	0.00144309	0.0993005	0.00167765	0.860188
827	834	SGYLAGDK	809.392	3.1787	66	7	0.985	0.468	6.68	0.057	3	Medium	0.023	0.140714	0.150676	0.141381	0.00144309	0.156146	0.00167765	0.860188
827	834	SGYLAGDK	809.392	3.1749	126	7	1.665	0.712	10.173	0.118	3	Medium	0.048	0.237857	0.229234	0.225626	0.00144309	0.247665	0.00167765	0.860188
827	834	SGYLAGDK	809.392	3.1718	186	7	2.204	0.934	13.337	0.068	3	Medium	0.027	0.314857	0.300708	0.294732	0.00144309	0.321796	0.00167765	0.860188
827	834	SGYLAGDK	809.392	3.1808	306	7	3.009	1.396	19.944	0.181	3	Medium	0.073	0.429857	0.449453	0.405486	0.00144309	0.438638	0.00167765	0.860188
827	834	SGYLAGDK	809.392	3.1722	768	7	4.649	2.243	32.038	0.101	3	Medium	0.041	0.664143	0.722151	0.662347	0.00144309	0.697986	0.00167765	0.860188
827	834	SGYLAGDK	809.392	3.1951	1200	7	5.406	2.532	36.176	0.088	3	Medium	0.036	0.772286	0.815196	0.788092	0.00144309	0.816696	0.00167765	0.860188
827	834	SGYLAGDK	809.392	3.2207	1800	7	5.993	2.814	40.202	0.142	3	Medium	0.057	0.856143	0.905988	0.883063	0.00144309	0.900598	0.00167765	0.860188
827	834	SGYLAGDK	809.392	3.1886	3600	7	6.653	2.972	42.458	0.074	3	Medium	0.03	0.950429	0.956858	0.976165	0.00144309	0.973809	0.00167765	0.860188
827	834	SGYLAGDK	809.392	3.1651	7200	7	6.924	2.976	42.512	0.12	3	Medium	0.048	0.989143	0.958146	0.998505	0.00144309	0.987767	0.00167765	0.860188
827	834	SGYLAGDK	809.392	3.183	14400	7	6.995	2.952	42.166	0.08	3	Medium	0.032	0.999286	0.950419	0.999988	0.00144309	0.988407	0.00167765	0.860188
827	834	SGYLAGDK	809.392	3.1748	93600	7	7	3.07	43.856	0.226	3	Medium	0.091	1	0.98841	1	0.00144309	0.98841	0.00167765	0.860188
827	834	SGYLAGDK	809.392	3.1938	300000	7	7	3.106	44.369	n/a	4	Medium	0.213	1	1
835	842	SIEVIENR	958.508	3.7252	0	7	0	0	0	n/a	2	Medium	0	0	0
835	842	SIEVIENR	958.508	3.7098	18	7	0.249	0.237	3.391	0.03	3	Medium	0.012	0.0355714	0.044407	0.0365726	0.000909398	0.0333617	0.000821549	1.10693
835	842	SIEVIENR	958.508	3.7007	36	7	0.475	0.315	4.498	0.061	3	Medium	0.024	0.0678571	0.0590219	0.0628109	0.000909398	0.0573571	0.000821549	1.10693
835	842	SIEVIENR	958.508	3.7081	66	7	0.809	0.546	7.802	0.049	3	Medium	0.02	0.115571	0.102305	0.0999914	0.000909398	0.0914497	0.000821549	1.10693
835	842	SIEVIENR	958.508	3.7153	126	7	1.353	0.813	11.611	0.155	3	Medium	0.062	0.193286	0.152333	0.16199	0.000909398	0.148547	0.000821549	1.10693
835	842	SIEVIENR	958.508	3.6953	186	7	1.779	1.062	15.172	0.092	3	Medium	0.037	0.254143	0.198988	0.214419	0.000909398	0.197088	0.000821549	1.10693
835	842	SIEVIENR	958.508	3.702	306	7	2.413	1.649	23.554	0.082	3	Medium	0.033	0.344714	0.308975	0.301906	0.000909398	0.278662	0.000821549	1.10693
835	842	SIEVIENR	958.508	3.6972	768	7	3.794	2.787	39.815	0.069	3	Medium	0.028	0.542	0.522203	0.527822	0.000909398	0.49335	0.000821549	1.10693
835	842	SIEVIENR	958.508	3.7052	1200	7	4.522	3.34	47.713	0.156	3	Medium	0.063	0.646	0.62582	0.657806	0.000909398	0.620399	0.000821549	1.10693
835	842	SIEVIENR	958.508	3.7044	1800	7	5.162	3.88	55.429	0.248	3	Medium	0.1	0.737429	0.727	0.773106	0.000909398	0.736318	0.000821549	1.10693
835	842	SIEVIENR	958.508	3.6922	3600	7	6.068	4.505	64.363	0.023	3	Medium	0.009	0.866857	0.844107	0.924417	0.000909398	0.896654	0.000821549	1.10693
835	842	SIEVIENR	958.508	3.7272	7200	7	6.634	4.679	66.844	0.225	3	Medium	0.091	0.947714	0.87671	0.988851	0.000909398	0.972362	0.000821549	1.10693
835	842	SIEVIENR	958.508	3.7103	14400	7	6.907	4.881	69.729	0.113	3	Medium	0.046	0.986714	0.914559	0.999602	0.000909398	0.987284	0.000821549	1.10693
835	842	SIEVIENR	958.508	3.7003	93600	7	7	5.273	75.325	0.346	3	Medium	0.139	1	0.988008	1	0.000909398	0.988008	0.000821549	1.10693
835	842	SIEVIENR	958.508	3.702	300000	7	7	5.337	76.244	n/a	4	Medium	0.256	1	1
843	850	SSTPEEVK	875.424	2.1327	0	6	0	0	0	n/a	2	High	0	0	0
843	850	SSTPEEVK	875.424	2.1319	18	6	0.247	0.264	4.396	0.025	3	Medium	0.01	0.0411667	0.0664318	0.0546663	0.00152078	0.0536968	0.00152405	0.997854
843	850	SSTPEEVK	875.424	2.1254	36	6	0.478	0.354	5.905	0.051	3	High	0.021	0.0796667	0.089079	0.0932424	0.00152078	0.0915854	0.00152405	0.997854
843	850	SSTPEEVK	875.424	2.1211	66	6	0.829	0.562	9.359	0.046	3	High	0.019	0.138167	0.141419	0.146969	0.00152078	0.14435	0.00152405	0.997854
843	850	SSTPEEVK	875.424	2.1271	126	6	1.429	0.84	13.999	0.11	3	High	0.044	0.238167	0.211374	0.234062	0.00152078	0.229871	0.00152405	0.997854
843	850	SSTPEEVK	875.424	2.1311	186	6	1.918	1.106	18.433	0.021	3	Medium	0.008	0.319667	0.278309	0.305203	0.00152078	0.299716	0.00152405	0.997854
843	850	SSTPEEVK	875.424	2.1233	306	6	2.656	1.603	26.723	0.042	3	High	0.017	0.442667	0.403372	0.418583	0.00152078	0.411004	0.00152405	0.997854
843	850	SSTPEEVK	875.424	2.1258	768	6	4.1	2.72	45.326	0.072	3	Medium	0.029	0.683333	0.684449	0.677692	0.00152078	0.665176	0.00152405	0.997854
843	850	SSTPEEVK	875.424	2.1133	1200	6	4.729	3.185	53.081	0.057	3	High	0.023	0.788167	0.801459	0.801719	0.00152078	0.786725	0.00152405	0.997854
843	850	SSTPEEVK	875.424	2.1204	1800	6	5.223	3.498	58.301	0.117	3	High	0.047	0.8705	0.880221	0.893334	0.00152078	0.876427	0.00152405	0.997854
843	850	SSTPEEVK	875.424	2.1089	3600	6	5.786	3.77	62.826	0.079	3	Medium	0.032	0.964333	0.948666	0.979691	0.00152078	0.960841	0.00152405	0.997854
843	850	SSTPEEVK	875.424	2.0936	7200	6	5.978	3.819	63.655	0.08	3	High	0.032	0.996333	0.960996	0.998869	0.00152078	0.979528	0.00152405	0.997854
843	850	SSTPEEVK	875.424	2.094	14400	6	6	3.779	62.978	0.104	3	Medium	0.042	1	0.950931	0.999993	0.00152078	0.980617	0.00152405	0.997854
843	850	SSTPEEVK	875.424	2.1114	93600	6	6	3.897	64.958	0.25	3	High	0.101	1	0.980624	1	0.00152078	0.980624	0.00152405	0.997854
843	850	SSTPEEVK	875.424	2.1133	300000	6	6	3.974	66.241	n/a	4	High	0.231	1	1
859	866	TLVLLMGK	873.536	5.638	0	7	0	0	0	n/a	2	High	0	0	0
859	866	TLVLLMGK	873.536	5.6436	18	7	0.088	0.144	2.051	0.036	3	High	0.015	0.0125714	0.0287942	0.0216063	0.000466521	0.024339	0.000552396	0.84454
859	866	TLVLLMGK	873.536	5.634	36	7	0.173	0.234	3.337	0.012	3	High	0.005	0.0247143	0.0467906	0.037317	0.000466521	0.041988	0.000552396	0.84454
859	866	TLVLLMGK	873.536	5.6381	66	7	0.313	0.387	5.535	0.006	3	High	0.002	0.0447143	0.0773845	0.0598948	0.000466521	0.0672783	0.000552396	0.84454
859	866	TLVLLMGK	873.536	5.6356	126	7	0.578	0.605	8.648	0.051	3	High	0.021	0.0825714	0.120976	0.0984213	0.000466521	0.11023	0.000552396	0.84454
859	866	TLVLLMGK	873.536	5.6405	186	7	0.826	0.825	11.783	0.05	3	High	0.02	0.118	0.164967	0.131931	0.000466521	0.147373	0.000552396	0.84454
859	866	TLVLLMGK	873.536	5.6386	306	7	1.277	1.209	17.266	0.019	3	High	0.007	0.182429	0.241752	0.189987	0.000466521	0.21123	0.000552396	0.84454
859	866	TLVLLMGK	873.536	5.6158	768	7	2.582	2.057	29.392	0.02	3	High	0.008	0.368857	0.411318	0.35592	0.000466521	0.389955	0.000552396	0.84454
859	866	TLVLLMGK	873.536	5.6186	1200	7	3.395	2.59	36.993	0.053	3	High	0.021	0.485	0.517896	0.466714	0.000466521	0.50571	0.000552396	0.84454
859	866	TLVLLMGK	873.536	5.6123	1800	7	4.161	3.109	44.421	0.038	3	High	0.015	0.594429	0.621676	0.580877	0.000466521	0.621366	0.000552396	0.84454
859	866	TLVLLMGK	873.536	5.6216	3600	7	5.38	3.89	55.573	0.048	3	High	0.019	0.768571	0.777844	0.779982	0.000466521	0.811425	0.000552396	0.84454
859	866	TLVLLMGK	873.536	5.609	7200	7	6.334	4.387	62.678	0.061	3	High	0.025	0.904857	0.877225	0.92836	0.000466521	0.93739	0.000552396	0.84454
859	866	TLVLLMGK	873.536	5.6147	14400	7	6.857	4.533	64.761	0.066	3	High	0.026	0.979571	0.906419	0.989844	0.000466521	0.980452	0.000552396	0.84454
859	866	TLVLLMGK	873.536	5.6086	93600	7	7	4.929	70.413	0.23	3	High	0.093	1	0.985603	1	0.000466521	0.985603	0.000552396	0.84454
859	866	TLVLLMGK	873.536	5.6252	300000	7	7	5.001	71.445	n/a	4	High	0.227	1	1
867	874	TVALWDLR	972.539	6.18	0	7	0	0	0	n/a	2	High	0	0	0
867	874	TVALWDLR	972.539	6.1779	18	7	0.143	0.157	2.25	0.057	3	Medium	0.023	0.0204286	0.0302214	0.0299939	0.000706748	0.0292488	0.000701637	1.00728
867	874	TVALWDLR	972.539	6.1879	36	7	0.279	0.284	4.055	0.042	3	Medium	0.017	0.0398571	0.0546679	0.0516405	0.000706748	0.0503609	0.000701637	1.00728
867	874	TVALWDLR	972.539	6.1759	66	7	0.495	0.434	6.2	0.036	3	Medium	0.015	0.0707143	0.0835419	0.0825054	0.000706748	0.0804686	0.000701637	1.00728
867	874	TVALWDLR	972.539	6.1924	126	7	0.885	0.697	9.964	0.059	3	Medium	0.024	0.126429	0.134167	0.134499	0.000706748	0.1312	0.000701637	1.00728
867	874	TVALWDLR	972.539	6.1806	186	7	1.228	0.824	11.772	0.065	3	Medium	0.026	0.175429	0.158614	0.179016	0.000706748	0.17465	0.000701637	1.00728
867	874	TVALWDLR	972.539	6.1837	306	7	1.808	1.314	18.77	0.109	3	Medium	0.044	0.258286	0.252936	0.254543	0.000706748	0.248398	0.000701637	1.00728
867	874	TVALWDLR	972.539	6.1755	768	7	3.277	2.373	33.901	0.09	3	Medium	0.036	0.468143	0.456785	0.45846	0.000706748	0.447746	0.000701637	1.00728
867	874	TVALWDLR	972.539	6.1882	1200	7	4.127	3.018	43.119	0.169	3	Medium	0.068	0.589571	0.580943	0.583767	0.000706748	0.570453	0.000701637	1.00728
867	874	TVALWDLR	972.539	6.1604	1800	7	4.92	3.648	52.117	0.042	3	Medium	0.017	0.702857	0.702214	0.702504	0.000706748	0.686926	0.000701637	1.00728
867	874	TVALWDLR	972.539	6.1855	3600	7	6.091	4.342	62.03	0.038	3	Medium	0.015	0.870143	0.835804	0.878863	0.000706748	0.860484	0.000701637	1.00728
867	874	TVALWDLR	972.539	6.1731	7200	7	6.774	4.708	67.256	0.35	3	Medium	0.141	0.967714	0.906256	0.974655	0.000706748	0.955359	0.000701637	1.00728
867	874	TVALWDLR	972.539	6.1668	14400	7	6.983	4.801	68.59	0.169	3	Medium	0.068	0.997571	0.924158	0.998337	0.000706748	0.979058	0.000701637	1.00728
867	874	TVALWDLR	972.539	6.1824	93600	7	7	5.095	72.784	0.298	3	Medium	0.12	1	0.980751	1	0.000706748	0.980751	0.000701637	1.00728
867	874	TVALWDLR	972.539	6.1626	300000	7	7	5.195	74.218	n/a	4	Medium	0.201	1	1
875	882	VAVATPAK	755.454	1.9618	0	6	0	0	0	n/a	2	Medium	0	0	0
875	882	VAVATPAK	755.454	1.9471	18	6	0.09	0.214	3.561	0.092	3	Medium	0.037	0.015	0.0490713	0.030878	0.000733296	0.0337627	0.000839009	0.874003
875	882	VAVATPAK	755.454	1.9784	36	6	0.179	0.327	5.446	0.208	3	Medium	0.084	0.0298333	0.0749828	0.0531449	0.000733296	0.0580343	0.000839009	0.874003
875	882	VAVATPAK	755.454	1.9855	66	6	0.324	0.518	8.631	0.097	3	Medium	0.039	0.054	0.11878	0.0848678	0.000733296	0.0925009	0.000839009	0.874003
875	882	VAVATPAK	755.454	1.9554	126	6	0.602	0.677	11.278	0.186	3	Medium	0.075	0.100333	0.15524	0.138234	0.000733296	0.150174	0.000839009	0.874003
875	882	VAVATPAK	755.454	1.9647	186	6	0.865	0.923	15.377	0.073	3	Medium	0.029	0.144167	0.211649	0.183851	0.000733296	0.199153	0.000839009	0.874003
875	882	VAVATPAK	755.454	1.9593	306	6	1.349	1.312	21.865	0.127	3	Medium	0.051	0.224833	0.300848	0.26107	0.000733296	0.281346	0.000839009	0.874003
875	882	VAVATPAK	755.454	1.9709	768	6	2.787	2.181	36.347	0.077	3	Medium	0.031	0.4645	0.500115	0.468314	0.000733296	0.49684	0.000839009	0.874003
875	882	VAVATPAK	755.454	1.9876	1200	6	3.686	2.742	45.705	0.119	3	Medium	0.048	0.614333	0.628755	0.594548	0.000733296	0.623649	0.000839009	0.874003
875	882	VAVATPAK	755.454	1.973	1800	6	4.484	3.278	54.629	0.112	3	Medium	0.045	0.747333	0.751662	0.713109	0.000733296	0.738697	0.000839009	0.874003
875	882	VAVATPAK	755.454	1.9533	3600	6	5.456	3.615	60.253	0.209	3	Medium	0.084	0.909333	0.828938	0.886282	0.000733296	0.896153	0.000839009	0.874003
875	882	VAVATPAK	755.454	1.9579	7200	6	5.852	3.927	65.453	0.08	3	Medium	0.032	0.975333	0.900482	0.977296	0.000733296	0.968973	0.000839009	0.874003
875	882	VAVATPAK	755.454	1.9612	14400	6	5.98	4.023	67.049	0.08	3	Medium	0.032	0.996667	0.922495	0.998627	0.000733296	0.982852	0.000839009	0.874003
875	882	VAVATPAK	755.454	1.9573	93600	6	6	4.289	71.489	0.219	3	Medium	0.088	1	0.98349	1	0.000733296	0.98349	0.000839009	0.874003
875	882	VAVATPAK	755.454	1.982	300000	6	6	4.361	72.684	n/a	4	Medium	0.228	1	1
883	890	VDFNVPMK	948.474	4.5254	0	6	0	0	0	n/a	2	Medium	0	0	0
883	890	VDFNVPMK	948.474	4.4943	18	6	0.224	0.276	4.592	0.061	3	Medium	0.025	0.0373333	0.0706424	0.0532488	0.00147028	0.0381154	0.000994436	1.4785
883	890	VDFNVPMK	948.474	4.5208	36	6	0.436	0.316	5.259	0.101	3	Medium	0.041	0.0726667	0.0808805	0.0908736	0.00147028	0.0653948	0.000994436	1.4785
883	890	VDFNVPMK	948.474	4.5172	66	6	0.764	0.426	7.097	0.151	3	Medium	0.061	0.127333	0.109035	0.143348	0.00147028	0.103953	0.000994436	1.4785
883	890	VDFNVPMK	948.474	4.5145	126	6	1.34	0.675	11.25	0.196	3	Medium	0.079	0.223333	0.172767	0.228599	0.00147028	0.167986	0.000994436	1.4785
883	890	VDFNVPMK	948.474	4.5206	186	6	1.826	0.886	14.766	0.082	3	Medium	0.033	0.304333	0.226772	0.298426	0.00147028	0.221861	0.000994436	1.4785
883	890	VDFNVPMK	948.474	4.5088	306	6	2.586	1.177	19.621	0.045	3	Medium	0.018	0.431	0.301254	0.410118	0.00147028	0.311162	0.000994436	1.4785
883	890	VDFNVPMK	948.474	4.4926	768	6	4.112	2.092	34.87	0.168	3	Medium	0.068	0.685333	0.535449	0.667817	0.00147028	0.53765	0.000994436	1.4785
883	890	VDFNVPMK	948.474	4.5064	1200	6	4.731	2.604	43.406	0.18	3	Medium	0.073	0.7885	0.666496	0.79298	0.00147028	0.664526	0.000994436	1.4785
883	890	VDFNVPMK	948.474	4.5055	1800	6	5.188	3.035	50.579	0.148	3	Medium	0.06	0.864667	0.776811	0.886777	0.00147028	0.774097	0.000994436	1.4785
883	890	VDFNVPMK	948.474	4.5157	3600	6	5.735	3.52	58.662	0.146	3	Medium	0.059	0.955833	0.900947	0.977468	0.00147028	0.91095	0.000994436	1.4785
883	890	VDFNVPMK	948.474	4.5025	7200	6	5.964	3.672	61.193	0.144	3	Medium	0.058	0.994	0.939852	0.998645	0.00147028	0.963828	0.000994436	1.4785
883	890	VDFNVPMK	948.474	4.5082	14400	6	5.999	3.689	61.483	0.144	3	Medium	0.058	0.999833	0.944203	0.99999	0.00147028	0.971373	0.000994436	1.4785
883	890	VDFNVPMK	948.474	4.5116	93600	6	6	3.796	63.266	0.775	2	Medium	0.086	1	0.971589	1	0.00147028	0.971589	0.000994436	1.4785
883	890	VDFNVPMK	948.474	4.5033	300000	6	6	3.907	65.108	n/a	4	Medium	0.216	1	1
891	898	VDQIIMAK	916.505	2.9335	0	7	0	0	0	n/a	2	Medium	0	0	0
891	898	VDQIIMAK	916.505	2.9208	18	7	0.217	0.062	0.885	0.252	3	Medium	0.101	0.031	0.0129301	0.0368103	0.000916932	0.0445393	0.00125663	0.729677
891	898	VDQIIMAK	916.505	3.1797	36	7	0.421	0.286	4.091	0.34	3	Medium	0.137	0.0601429	0.0596455	0.0632134	0.000916932	0.0761879	0.00125663	0.729677
891	898	VDQIIMAK	916.505	2.9217	66	7	0.736	0.466	6.664	0.082	3	Medium	0.033	0.105143	0.0971846	0.100619	0.000916932	0.120588	0.00125663	0.729677
891	898	VDQIIMAK	916.505	2.9262	126	7	1.282	0.78	11.138	0.176	3	Medium	0.071	0.183143	0.162669	0.16297	0.000916932	0.193419	0.00125663	0.729677
891	898	VDQIIMAK	916.505	2.9288	186	7	1.737	1.107	15.811	0.044	3	Medium	0.018	0.248143	0.230865	0.215673	0.000916932	0.253782	0.00125663	0.729677
891	898	VDQIIMAK	916.505	2.9286	306	7	2.445	1.608	22.966	0.201	3	Medium	0.081	0.349286	0.335349	0.303566	0.000916932	0.351857	0.00125663	0.729677
891	898	VDQIIMAK	916.505	2.914	768	7	3.914	2.975	42.495	0.084	3	Medium	0.034	0.559143	0.620438	0.530162	0.000916932	0.587696	0.00125663	0.729677
891	898	VDQIIMAK	916.505	2.9349	1200	7	4.594	3.512	50.17	0.234	3	Medium	0.094	0.656286	0.73243	0.660228	0.000916932	0.709664	0.00125663	0.729677
891	898	VDQIIMAK	916.505	2.9182	1800	7	5.165	3.961	56.579	0.022	3	Medium	0.009	0.737857	0.826069	0.775324	0.000916932	0.806936	0.00125663	0.729677
891	898	VDQIIMAK	916.505	2.9229	3600	7	5.969	4.243	60.608	0.096	3	Medium	0.039	0.852714	0.88488	0.925699	0.000916932	0.912029	0.00125663	0.729677
891	898	VDQIIMAK	916.505	2.9146	7200	7	6.517	4.267	60.956	0.08	3	Medium	0.032	0.931	0.889885	0.989178	0.000916932	0.942566	0.00125663	0.729677
891	898	VDQIIMAK	916.505	2.907	14400	7	6.84	4.34	62	0.166	3	Medium	0.067	0.977143	0.905109	0.999622	0.000916932	0.945322	0.00125663	0.729677
891	898	VDQIIMAK	916.505	2.9225	93600	7	7	4.533	64.755	0.49	3	Medium	0.197	1	0.94536	1	0.000916932	0.94536	0.00125663	0.729677
891	898	VDQIIMAK	916.505	2.9197	300000	7	7	4.795	68.502	n/a	4	Medium	0.206	1	1
899	906	VESQLIGK	872.497	4.6492	0	7	0	0	0	n/a	2	Medium	0	0	0
899	906	VESQLIGK	872.497	4.6216	18	7	0.23	0.257	3.666	0.018	3	Medium	0.007	0.0328571	0.0528263	0.0397908	0.0010126	0.0491462	0.00139071	0.728119
899	906	VESQLIGK	872.497	4.6177	36	7	0.444	0.364	5.194	0.131	3	Medium	0.053	0.0634286	0.0748201	0.0682547	0.0010126	0.0839444	0.00139071	0.728119
899	906	VESQLIGK	872.497	4.6099	66	7	0.772	0.655	9.359	0.177	3	Medium	0.071	0.110286	0.134635	0.108466	0.0010126	0.132582	0.00139071	0.728119
899	906	VESQLIGK	872.497	4.6089	126	7	1.332	1.113	15.902	0.14	3	Medium	0.056	0.190286	0.228777	0.175185	0.0010126	0.211881	0.00139071	0.728119
899	906	VESQLIGK	872.497	4.6142	186	7	1.794	1.424	20.346	0.274	3	Medium	0.11	0.256286	0.292703	0.231261	0.0010126	0.277116	0.00139071	0.728119
899	906	VESQLIGK	872.497	4.6177	306	7	2.512	1.868	26.693	0.154	3	Medium	0.062	0.358857	0.383967	0.324078	0.0010126	0.382066	0.00139071	0.728119
899	906	VESQLIGK	872.497	4.6142	768	7	4.055	3.136	44.806	0.731	3	Medium	0.294	0.579286	0.644604	0.558593	0.0010126	0.627922	0.00139071	0.728119
899	906	VESQLIGK	872.497	4.6181	1200	7	4.793	3.563	50.896	0.284	3	Medium	0.114	0.684714	0.732374	0.689224	0.0010126	0.750133	0.00139071	0.728119
899	906	VESQLIGK	872.497	4.6037	1800	7	5.387	3.991	57.017	0.459	3	Medium	0.185	0.769571	0.820349	0.801403	0.0010126	0.843841	0.00139071	0.728119
899	906	VESQLIGK	872.497	4.6029	3600	7	6.157	4.511	64.443	0.31	3	Medium	0.125	0.879571	0.927235	0.940062	0.0010126	0.938207	0.00139071	0.728119
899	906	VESQLIGK	872.497	4.614	7200	7	6.632	4.535	64.79	0.151	3	Medium	0.061	0.947429	0.932169	0.992555	0.0010126	0.962082	0.00139071	0.728119
899	906	VESQLIGK	872.497	4.6112	14400	7	6.889	4.506	64.366	0.238	3	Medium	0.096	0.984143	0.926208	0.999803	0.0010126	0.963807	0.00139071	0.728119
899	906	VESQLIGK	872.497	4.6038	93600	7	7	4.689	66.982	0.345	3	Medium	0.139	1	0.963823	1	0.0010126	0.963823	0.00139071	0.728119
899	906	VESQLIGK	872.497	4.6072	300000	7	7	4.865	69.507	n/a	4	Medium	0.205	1	1
907	914	VIPELNGK	868.502	3.6949	0	6	0	0	0	n/a	2	Medium	0	0	0
907	914	VIPELNGK	868.502	3.6782	18	6	0.144	0.321	5.351	0.222	3	Medium	0.09	0.024	0.0785033	0.0391924	0.000993222	0.0551277	0.00158706	0.625825
907	914	VIPELNGK	868.502	3.6835	36	6	0.284	0.405	6.758	0.065	3	Medium	0.026	0.0473333	0.0990462	0.0672436	0.000993222	0.093963	0.00158706	0.625825
907	914	VIPELNGK	868.502	3.6834	66	6	0.506	0.627	10.457	0.105	3	Medium	0.042	0.0843333	0.153338	0.106894	0.000993222	0.147955	0.00158706	0.625825
907	914	VIPELNGK	868.502	3.685	126	6	0.919	0.943	15.713	0.126	3	High	0.051	0.153167	0.230619	0.172744	0.000993222	0.235224	0.00158706	0.625825
907	914	VIPELNGK	868.502	3.6863	186	6	1.29	1.221	20.346	0.014	3	High	0.006	0.215	0.298606	0.228153	0.000993222	0.306254	0.00158706	0.625825
907	914	VIPELNGK	868.502	3.6794	306	6	1.928	1.751	29.191	0.024	3	High	0.01	0.321333	0.428222	0.320004	0.000993222	0.418926	0.00158706	0.625825
907	914	VIPELNGK	868.502	3.6755	768	6	3.491	2.816	46.927	0.067	3	High	0.027	0.581833	0.688677	0.55302	0.000993222	0.673239	0.00158706	0.625825
907	914	VIPELNGK	868.502	3.6887	1200	6	4.238	3.203	53.384	0.066	3	High	0.027	0.706333	0.783321	0.683602	0.000993222	0.792679	0.00158706	0.625825
907	914	VIPELNGK	868.502	3.6767	1800	6	4.78	3.546	59.093	0.056	3	High	0.022	0.796667	0.867205	0.796416	0.000993222	0.879266	0.00158706	0.625825
907	914	VIPELNGK	868.502	3.6825	3600	6	5.364	3.789	63.153	0.065	3	Medium	0.026	0.894	0.926632	0.937418	0.000993222	0.958239	0.00158706	0.625825
907	914	VIPELNGK	868.502	3.6801	7200	6	5.694	3.866	64.432	0.072	3	High	0.029	0.949	0.945463	0.991974	0.000993222	0.974672	0.00158706	0.625825
907	914	VIPELNGK	868.502	3.6707	14400	6	5.91	3.875	64.587	0.088	3	High	0.035	0.985	0.947664	0.999775	0.000993222	0.975539	0.00158706	0.625825
907	914	VIPELNGK	868.502	3.6763	93600	6	6	3.989	66.483	0.205	3	High	0.083	1	0.975544	1	0.000993222	0.975544	0.00158706	0.625825
907	914	VIPELNGK	868.502	3.6823	300000	6	6	4.089	68.154	n/a	4	Medium	0.226	1	1
923	930	VLSSIEQK	902.507	2.627	0	7	0	0	0	n/a	2	Medium	0	0	0
923	930	VLSSIEQK	902.507	2.6132	18	7	0.235	0.197	2.811	0.073	3	Medium	0.029	0.0335714	0.0430789	0.0448553	0.00118006	0.0422324	0.00109319	1.07946
923	930	VLSSIEQK	902.507	2.6141	36	7	0.458	0.296	4.234	0.016	3	Medium	0.006	0.0654286	0.0647278	0.0767945	0.00118006	0.0723754	0.00109319	1.07946
923	930	VLSSIEQK	902.507	2.6324	66	7	0.801	0.51	7.281	0.064	3	Medium	0.026	0.114429	0.111524	0.121698	0.00118006	0.114859	0.00109319	1.07946
923	930	VLSSIEQK	902.507	2.6057	126	7	1.401	0.807	11.533	0.053	3	Medium	0.021	0.200143	0.176471	0.195618	0.00118006	0.18508	0.00109319	1.07946
923	930	VLSSIEQK	902.507	2.6165	186	7	1.904	1.072	15.308	0.066	3	Medium	0.027	0.272	0.234419	0.257148	0.00118006	0.243822	0.00109319	1.07946
923	930	VLSSIEQK	902.507	2.6009	306	7	2.698	1.622	23.174	0.119	3	Medium	0.048	0.385429	0.354691	0.357694	0.00118006	0.34045	0.00109319	1.07946
923	930	VLSSIEQK	902.507	2.5934	768	7	4.367	2.708	38.684	0.196	3	Medium	0.079	0.623857	0.592171	0.60319	0.00118006	0.580566	0.00109319	1.07946
923	930	VLSSIEQK	902.507	2.619	1200	7	5.105	3.297	47.096	0.07	3	Medium	0.028	0.729286	0.720971	0.733104	0.00118006	0.711033	0.00109319	1.07946
923	930	VLSSIEQK	902.507	2.6073	1800	7	5.664	3.799	54.269	0.089	3	Medium	0.036	0.809143	0.830746	0.839106	0.00118006	0.820325	0.00109319	1.07946
923	930	VLSSIEQK	902.507	2.65	3600	7	6.357	4.08	58.285	0.339	3	Medium	0.137	0.908143	0.892193	0.958456	0.00118006	0.949411	0.00109319	1.07946
923	930	VLSSIEQK	902.507	2.6385	7200	7	6.789	4.224	60.34	0.293	3	Medium	0.118	0.969857	0.923682	0.996067	0.00118006	0.994102	0.00109319	1.07946
923	930	VLSSIEQK	902.507	2.6169	14400	7	6.971	4.402	62.892	0.111	3	Medium	0.045	0.995857	0.962607	0.999935	0.00118006	0.999448	0.00109319	1.07946
923	930	VLSSIEQK	902.507	2.6354	93600	7	7	4.571	65.3	0.572	3	Medium	0.23	1	0.999563	1	0.00118006	0.999563	0.00109319	1.07946
923	930	VLSSIEQK	902.507	2.6415	300000	7	7	4.573	65.334	n/a	4	Medium	0.263	1	1
931	938	VVSSIEQK	888.492	2.2312	0	7	0	0	0	n/a	2	Medium	0	0	0
931	938	VVSSIEQK	888.492	2.2376	18	7	0.239	0.128	1.823	0.061	3	Medium	0.024	0.0341429	0.0271762	0.044564	0.00117027	0.039664	0.00104139	1.12376
931	938	VVSSIEQK	888.492	2.2276	36	7	0.464	0.25	3.565	0.056	3	Medium	0.023	0.0662857	0.0530786	0.0763042	0.00117027	0.0680146	0.00104139	1.12376
931	938	VVSSIEQK	888.492	2.224	66	7	0.812	0.443	6.335	0.101	3	Medium	0.041	0.116	0.0940552	0.120941	0.00117027	0.108032	0.00104139	1.12376
931	938	VVSSIEQK	888.492	2.2212	126	7	1.418	0.755	10.791	0.136	3	Medium	0.055	0.202571	0.160297	0.194453	0.00117027	0.174338	0.00104139	1.12376
931	938	VVSSIEQK	888.492	2.2175	186	7	1.927	1.035	14.785	0.037	3	Medium	0.015	0.275286	0.219745	0.255679	0.00117027	0.229974	0.00104139	1.12376
931	938	VVSSIEQK	888.492	2.2406	306	7	2.724	1.495	21.352	0.111	3	Medium	0.045	0.389143	0.31741	0.355802	0.00117027	0.321856	0.00104139	1.12376
931	938	VVSSIEQK	888.492	2.1849	768	7	4.374	2.856	40.793	0.262	3	Medium	0.106	0.624857	0.606369	0.600746	0.00117027	0.552625	0.00104139	1.12376
931	938	VVSSIEQK	888.492	2.2193	1200	7	5.08	3.227	46.095	0.275	3	Medium	0.111	0.725714	0.685138	0.730751	0.00117027	0.680029	0.00104139	1.12376
931	938	VVSSIEQK	888.492	2.2036	1800	7	5.602	3.626	51.795	0.266	3	Medium	0.107	0.800286	0.769851	0.837141	0.00117027	0.788465	0.00104139	1.12376
931	938	VVSSIEQK	888.492	2.2291	3600	7	6.25	4.188	59.835	0.17	3	Medium	0.068	0.892857	0.889172	0.957569	0.00117027	0.920324	0.00104139	1.12376
931	938	VVSSIEQK	888.492	2.2494	7200	7	6.69	4.311	61.587	0.333	3	Medium	0.134	0.955714	0.915287	0.99592	0.00117027	0.968663	0.00104139	1.12376
931	938	VVSSIEQK	888.492	2.2483	14400	7	6.928	4.323	61.757	0.181	3	Medium	0.073	0.989714	0.917834	0.999931	0.00117027	0.975001	0.00104139	1.12376
931	938	VVSSIEQK	888.492	2.2045	93600	7	7	4.593	65.62	0.268	3	Medium	0.108	1	0.975159	1	0.00117027	0.975159	0.00104139	1.12376
931	938	VVSSIEQK	888.492	2.2143	300000	7	7	4.71	67.285	n/a	4	Medium	0.226	1	1
939	946	LAHEVGWK	938.497	3.3053	0	7	0	0	0	n/a	2	Medium	0	0	0
939	946	LAHEVGWK	938.497	3.2798	18	7	0.395	0.214	3.06	0.061	3	Medium	0.025	0.0564286	0.0538907	0.0489341	0.00131918	0.0594331	0.00169359	0.778922
939	946	LAHEVGWK	938.497	3.2683	36	7	0.733	0.273	3.902	0.03	3	Medium	0.012	0.104714	0.0687484	0.0836477	0.00131918	0.101188	0.00169359	0.778922
939	946	LAHEVGWK	938.497	3.2643	66	7	1.195	0.64	9.137	0.136	3	Medium	0.055	0.170714	0.161168	0.132262	0.00131918	0.159076	0.00169359	0.778922
939	946	LAHEVGWK	938.497	3.2733	126	7	1.859	1.1	15.709	0.174	3	Medium	0.07	0.265571	0.277008	0.211781	0.00131918	0.252209	0.00169359	0.778922
939	946	LAHEVGWK	938.497	3.2575	186	7	2.315	1.413	20.18	0.303	3	Medium	0.122	0.330714	0.35583	0.277456	0.00131918	0.327585	0.00169359	0.778922
939	946	LAHEVGWK	938.497	3.2627	306	7	2.928	1.903	27.189	0.095	3	Medium	0.038	0.418286	0.479224	0.383669	0.00131918	0.446255	0.00169359	0.778922
939	946	LAHEVGWK	938.497	3.2663	768	7	4.246	2.695	38.493	0.066	3	Medium	0.027	0.606571	0.67867	0.635959	0.00131918	0.708892	0.00169359	0.778922
939	946	LAHEVGWK	938.497	3.2718	1200	7	5.028	3.17	45.286	0.153	3	Medium	0.062	0.718286	0.798288	0.764034	0.00131918	0.828568	0.00169359	0.778922
939	946	LAHEVGWK	938.497	3.2763	1800	7	5.752	3.616	51.663	0.48	3	Medium	0.193	0.821714	0.910602	0.86431	0.00131918	0.912778	0.00169359	0.778922
939	946	LAHEVGWK	938.497	3.2643	3600	7	6.671	3.909	55.843	0.336	3	Medium	0.135	0.953	0.984387	0.96912	0.00131918	0.985694	0.00169359	0.778922
939	946	LAHEVGWK	938.497	3.2579	7200	7	6.972	3.935	56.21	0.179	3	Medium	0.072	0.996	0.990934	0.997654	0.00131918	0.999385	0.00169359	0.778922
939	946	LAHEVGWK	938.497	3.2636	14400	7	7	3.971	56.728	0.188	3	Medium	0.076	1	1	0.999974	0.00131918	0.999997	0.00169359	0.778922
939	946	LAHEVGWK	938.497	3.2811	93600	7	7	3.874	55.341	0.394	3	Medium	0.159	1	0.975573	1	0.00131918	1	0.00169359	0.778922
939	946	LAHEVGWK	938.497	3.2523	300000	7	7	3.896	55.662	n/a	4	Medium	0.259	1	0.981113
955	962	LRQPFFQK	1062.6	4.1668	0	6	0	0	0	n/a	2	Medium	0	0	0
955	962	LRQPFFQK	1062.6	4.152	18	6	0.131	0.17	2.828	0.046	3	Medium	0.018	0.0218333	0.043268	0.0396503	0.00100805	0.036284	0.000929703	1.08427
955	962	LRQPFFQK	1062.6	4.164	36	6	0.259	0.263	4.384	0.224	3	Medium	0.09	0.0431667	0.0669382	0.0680174	0.00100805	0.0623001	0.000929703	1.08427
955	962	LRQPFFQK	1062.6	4.1571	66	6	0.464	0.418	6.964	0.245	3	Medium	0.099	0.0773333	0.106388	0.108097	0.00100805	0.0991435	0.000929703	1.08427
955	962	LRQPFFQK	1062.6	4.1665	126	6	0.847	0.618	10.293	0.154	3	Medium	0.062	0.141167	0.157292	0.174613	0.00100805	0.16052	0.000929703	1.08427
955	962	LRQPFFQK	1062.6	4.1727	186	6	1.199	0.826	13.767	0.08	3	Medium	0.032	0.199833	0.210232	0.230532	0.00100805	0.212358	0.000929703	1.08427
955	962	LRQPFFQK	1062.6	4.1629	306	6	1.816	1.183	19.719	0.089	3	Medium	0.036	0.302667	0.301094	0.323124	0.00100805	0.298722	0.000929703	1.08427
955	962	LRQPFFQK	1062.6	4.1632	768	6	3.427	2.113	35.222	0.181	3	Medium	0.073	0.571167	0.537796	0.557291	0.00100805	0.520773	0.000929703	1.08427
955	962	LRQPFFQK	1062.6	4.1655	1200	6	4.276	2.59	43.172	0.113	3	Medium	0.045	0.712667	0.659201	0.687913	0.00100805	0.647716	0.000929703	1.08427
955	962	LRQPFFQK	1062.6	4.1509	1800	6	4.94	2.954	49.232	0.219	3	Medium	0.088	0.823333	0.751845	0.800243	0.00100805	0.759595	0.000929703	1.08427
955	962	LRQPFFQK	1062.6	4.1471	3600	6	5.671	3.435	57.256	0.226	3	Medium	0.091	0.945167	0.874268	0.939452	0.00100805	0.904675	0.000929703	1.08427
955	962	LRQPFFQK	1062.6	4.1593	7200	6	5.947	3.568	59.465	0.083	3	Medium	0.034	0.991167	0.908119	0.992423	0.00100805	0.965024	0.000929703	1.08427
955	962	LRQPFFQK	1062.6	4.148	14400	6	5.998	3.574	59.565	0.11	3	Medium	0.044	0.999667	0.909646	0.999797	0.00100805	0.97472	0.000929703	1.08427
955	962	LRQPFFQK	1062.6	4.1668	93600	6	6	3.831	63.849	0.299	3	Medium	0.12	1	0.975057	1	0.00100805	0.975057	0.000929703	1.08427
955	962	LRQPFFQK	1062.6	4.165	300000	6	6	3.929	65.482	n/a	4	Medium	0.254	1	1
988	996	ALENDPDCR	1031.43	2.5706	0	7	0	0	0	n/a	2	Medium	0	0	0
988	996	ALENDPDCR	1031.43	2.5943	18	7	0.745	0.216	3.079	0.065	3	Medium	0.026	0.106429	0.0471307	0.108305	0.00370558	0.0418975	0.00109371	3.38808
988	996	ALENDPDCR	1031.43	2.5909	36	7	1.359	0.3	4.286	0.051	3	Medium	0.02	0.194143	0.0654593	0.180929	0.00370558	0.0718011	0.00109371	3.38808
988	996	ALENDPDCR	1031.43	2.5895	66	7	2.162	0.482	6.884	0.032	3	Medium	0.013	0.308857	0.105171	0.276844	0.00370558	0.113947	0.00109371	3.38808
988	996	ALENDPDCR	1031.43	2.5883	126	7	3.234	0.761	10.875	0.128	3	Medium	0.052	0.462	0.166048	0.41942	0.00370558	0.183607	0.00109371	3.38808
988	996	ALENDPDCR	1031.43	2.593	186	7	3.899	1.018	14.542	0.055	3	Medium	0.022	0.557	0.222125	0.524076	0.00370558	0.241879	0.00109371	3.38808
988	996	ALENDPDCR	1031.43	2.5839	306	7	4.67	1.617	23.103	0.314	3	Medium	0.126	0.667143	0.352826	0.669042	0.00370558	0.337729	0.00109371	3.38808
988	996	ALENDPDCR	1031.43	2.5859	768	7	5.732	2.696	38.51	0.111	3	Medium	0.045	0.818857	0.588261	0.900613	0.00370558	0.575887	0.00109371	3.38808
988	996	ALENDPDCR	1031.43	2.5895	1200	7	6.098	3.283	46.893	0.228	3	Medium	0.092	0.871143	0.716343	0.963093	0.00370558	0.705269	0.00109371	3.38808
988	996	ALENDPDCR	1031.43	2.5901	1800	7	6.37	3.744	53.487	0.148	3	Medium	0.059	0.91	0.816932	0.989575	0.00370558	0.813636	0.00109371	3.38808
988	996	ALENDPDCR	1031.43	2.5819	3600	7	6.723	4.205	60.07	0.045	3	Medium	0.018	0.960429	0.917521	0.999646	0.00370558	0.941592	0.00109371	3.38808
988	996	ALENDPDCR	1031.43	2.5693	7200	7	6.93	4.244	60.632	0.202	3	Medium	0.081	0.99	0.926031	0.999999	0.00370558	0.985868	0.00109371	3.38808
988	996	ALENDPDCR	1031.43	2.5735	14400	7	6.995	4.323	61.754	0.316	3	Medium	0.127	0.999286	0.943269	1	0.00370558	0.991159	0.00109371	3.38808
988	996	ALENDPDCR	1031.43	2.5814	93600	7	7	4.543	64.895	0.358	3	Medium	0.144	1	0.991272	1	0.00370558	0.991272	0.00109371	3.38808
988	996	ALENDPDCR	1031.43	2.5809	300000	7	7	4.583	65.468	n/a	4	Medium	0.23	1	1
997	1005	CAADLGLNK	903.448	2.751	0	8	0	0	0	n/a	2	Medium	0	0	0
997	1005	CAADLGLNK	903.448	2.7412	18	8	0.307	0.416	5.199	0.016	3	Medium	0.007	0.038375	0.0969019	0.0557918	0.00156117	0.0754817	0.00233819	0.667681
997	1005	CAADLGLNK	903.448	2.7262	36	8	0.596	0.575	7.185	0.173	3	Medium	0.069	0.0745	0.133939	0.0951212	0.00156117	0.127683	0.00233819	0.667681
997	1005	CAADLGLNK	903.448	2.739	66	8	1.043	0.824	10.297	0.017	3	Medium	0.007	0.130375	0.19194	0.149838	0.00156117	0.198875	0.00233819	0.667681
997	1005	CAADLGLNK	903.448	2.7421	126	8	1.822	1.262	15.778	0.177	3	Medium	0.071	0.22775	0.293967	0.238378	0.00156117	0.310384	0.00233819	0.667681
997	1005	CAADLGLNK	903.448	2.737	186	8	2.473	1.662	20.778	0.07	3	Medium	0.028	0.309125	0.387142	0.310543	0.00156117	0.397702	0.00233819	0.667681
997	1005	CAADLGLNK	903.448	2.7377	306	8	3.494	2.294	28.673	0.015	3	Medium	0.006	0.43675	0.534358	0.425226	0.00156117	0.529326	0.00233819	0.667681
997	1005	CAADLGLNK	903.448	2.7376	768	8	5.601	3.456	43.204	0.127	3	Medium	0.051	0.700125	0.805031	0.685333	0.00156117	0.789574	0.00233819	0.667681
997	1005	CAADLGLNK	903.448	2.7415	1200	8	6.496	3.812	47.647	0.131	3	Medium	0.053	0.812	0.887957	0.808402	0.00156117	0.888997	0.00233819	0.667681
997	1005	CAADLGLNK	903.448	2.7353	1800	8	7.136	4.073	50.907	0.179	3	Medium	0.072	0.892	0.948754	0.898275	0.00156117	0.947871	0.00233819	0.667681
997	1005	CAADLGLNK	903.448	2.7433	3600	8	7.78	4.183	52.282	0.183	3	Medium	0.074	0.9725	0.974377	0.9813	0.00156117	0.985927	0.00233819	0.667681
997	1005	CAADLGLNK	903.448	2.7129	7200	8	7.978	4.25	53.131	0.094	3	Medium	0.038	0.99725	0.989984	0.99902	0.00156117	0.989915	0.00233819	0.667681
997	1005	CAADLGLNK	903.448	2.7375	14400	8	8	4.211	52.639	0.058	3	Medium	0.023	1	0.980899	0.999994	0.00156117	0.989984	0.00233819	0.667681
997	1005	CAADLGLNK	903.448	2.737	93600	8	8	4.177	52.211	0.287	3	Medium	0.115	1	0.972979	1	0.00156117	0.989984	0.00233819	0.667681
997	1005	CAADLGLNK	903.448	2.7435	300000	8	8	4.293	53.66	n/a	4	Medium	0.219	1	1
1006	1014	LGEWVGLCK	1003.52	5.3807	0	8	0	0	0	n/a	2	Medium	0	0	0
1006	1014	LGEWVGLCK	1003.52	5.369	18	8	0.227	0.358	4.481	0.093	3	Medium	0.037	0.028375	0.0648198	0.0403424	0.00103055	0.0318582	0.000772934	1.33329
1006	1014	LGEWVGLCK	1003.52	5.3726	36	8	0.443	0.415	5.191	0.092	3	Medium	0.037	0.055375	0.0751403	0.0691864	0.00103055	0.054805	0.000772934	1.33329
1006	1014	LGEWVGLCK	1003.52	5.3641	66	8	0.784	0.512	6.406	0.219	3	Medium	0.088	0.098	0.0927032	0.109913	0.00103055	0.0874564	0.000772934	1.33329
1006	1014	LGEWVGLCK	1003.52	5.3701	126	8	1.393	0.815	10.189	0.237	3	Medium	0.095	0.174125	0.147565	0.17743	0.00103055	0.142274	0.000772934	1.33329
1006	1014	LGEWVGLCK	1003.52	5.3777	186	8	1.921	1.133	14.169	0.232	3	Medium	0.093	0.240125	0.205142	0.234117	0.00103055	0.189016	0.000772934	1.33329
1006	1014	LGEWVGLCK	1003.52	5.3726	306	8	2.783	1.503	18.783	0.029	3	Medium	0.012	0.347875	0.272135	0.327814	0.00103055	0.26788	0.000772934	1.33329
1006	1014	LGEWVGLCK	1003.52	5.37	768	8	4.697	2.885	36.062	0.193	3	Medium	0.078	0.587125	0.522361	0.563672	0.00103055	0.477674	0.000772934	1.33329
1006	1014	LGEWVGLCK	1003.52	5.3744	1200	8	5.585	3.333	41.661	0.097	3	Medium	0.039	0.698125	0.603476	0.694321	0.00103055	0.603805	0.000772934	1.33329
1006	1014	LGEWVGLCK	1003.52	5.3733	1800	8	6.298	3.831	47.888	0.074	3	Medium	0.03	0.78725	0.693645	0.805894	0.00103055	0.720729	0.000772934	1.33329
1006	1014	LGEWVGLCK	1003.52	5.3809	3600	8	7.229	4.688	58.596	0.181	3	Medium	0.073	0.903625	0.848814	0.942403	0.00103055	0.887345	0.000772934	1.33329
1006	1014	LGEWVGLCK	1003.52	5.3817	7200	8	7.72	5.14	64.25	0.432	3	Medium	0.174	0.965	0.930654	0.993054	0.00103055	0.970763	0.000772934	1.33329
1006	1014	LGEWVGLCK	1003.52	5.3832	14400	8	7.934	5.114	63.924	0.284	3	Medium	0.114	0.99175	0.925946	0.999825	0.00103055	0.988837	0.000772934	1.33329
1006	1014	LGEWVGLCK	1003.52	5.3758	93600	8	8	5.467	68.332	0.497	3	Medium	0.2	1	0.989861	1	0.00103055	0.989861	0.000772934	1.33329
1006	1014	LGEWVGLCK	1003.52	5.3759	300000	8	8	5.523	69.038	n/a	4	Medium	0.267	1	1
1015	1023	AAIDWFDGK	1021.49	6.036	0	8	0	0	0	n/a	2	Medium	0	0	0
1015	1023	AAIDWFDGK	1021.49	6.0304	18	8	0.323	0.502	6.28	0.15	3	Medium	0.06	0.040375	0.0986054	0.053072	0.00146401	0.0550709	0.00155488	0.941559
1015	1023	AAIDWFDGK	1021.49	6.0203	36	8	0.625	0.569	7.112	0.12	3	Medium	0.048	0.078125	0.111766	0.090578	0.00146401	0.0938982	0.00155488	0.941559
1015	1023	AAIDWFDGK	1021.49	6.026	66	8	1.087	0.911	11.386	0.309	3	Medium	0.124	0.135875	0.178943	0.142895	0.00146401	0.147926	0.00155488	0.941559
1015	1023	AAIDWFDGK	1021.49	6.0142	126	8	1.879	1.279	15.983	0.218	3	Medium	0.088	0.234875	0.251228	0.227915	0.00146401	0.235375	0.00155488	0.941559
1015	1023	AAIDWFDGK	1021.49	6.0257	186	8	2.528	1.657	20.711	0.042	3	Medium	0.017	0.316	0.325476	0.297577	0.00146401	0.306675	0.00155488	0.941559
1015	1023	AAIDWFDGK	1021.49	6.0384	306	8	3.519	2.253	28.163	0.103	3	Medium	0.042	0.439875	0.442546	0.409055	0.00146401	0.420033	0.00155488	0.941559
1015	1023	AAIDWFDGK	1021.49	6.0259	768	8	5.452	3.407	42.594	0.198	3	Medium	0.08	0.6815	0.66922	0.666565	0.00146401	0.677439	0.00155488	0.941559
1015	1023	AAIDWFDGK	1021.49	6.0195	1200	8	6.228	3.918	48.975	0.179	3	Medium	0.072	0.7785	0.769593	0.791865	0.00146401	0.79945	0.00155488	0.941559
1015	1023	AAIDWFDGK	1021.49	6.0196	1800	8	6.781	4.352	54.395	0.296	3	Medium	0.119	0.847625	0.854842	0.885933	0.00146401	0.888708	0.00155488	0.941559
1015	1023	AAIDWFDGK	1021.49	6.0149	3600	8	7.42	4.746	59.327	0.219	3	Medium	0.088	0.9275	0.932233	0.977174	0.00146401	0.971424	0.00155488	0.941559
1015	1023	AAIDWFDGK	1021.49	6.0144	7200	8	7.802	4.915	61.433	0.61	3	Medium	0.246	0.97525	0.965429	0.998614	0.00146401	0.989187	0.00155488	0.941559
1015	1023	AAIDWFDGK	1021.49	6.0061	14400	8	7.968	5.018	62.726	0.286	3	Medium	0.115	0.996	0.985661	0.999989	0.00146401	0.990173	0.00155488	0.941559
1015	1023	AAIDWFDGK	1021.49	6.006	93600	8	8	5.041	63.008	0.369	3	Medium	0.149	1	0.990179	1	0.00146401	0.990179	0.00155488	0.941559
1015	1023	AAIDWFDGK	1021.49	6.0245	300000	8	8	5.091	63.641	n/a	4	Medium	0.248	1	1
1024	1032	AELNEFLTR	1091.56	5.375	0	8	0	0	0	n/a	2	Medium	0	0	0
1024	1032	AELNEFLTR	1091.56	5.3556	18	8	0.24	0.342	4.277	0.101	3	Medium	0.041	0.03	0.0602325	0.0465991	0.00123909	0.0417372	0.00113145	1.09513
1024	1032	AELNEFLTR	1091.56	5.3565	36	8	0.469	0.511	6.388	0.158	3	Medium	0.064	0.058625	0.0899965	0.0797271	0.00123909	0.0714955	0.00113145	1.09513
1024	1032	AELNEFLTR	1091.56	5.3604	66	8	0.83	0.889	11.116	0.166	3	Medium	0.067	0.10375	0.156569	0.126225	0.00123909	0.113391	0.00113145	1.09513
1024	1032	AELNEFLTR	1091.56	5.3537	126	8	1.482	1.226	15.323	0.296	3	Medium	0.119	0.18525	0.215921	0.20256	0.00123909	0.182515	0.00113145	1.09513
1024	1032	AELNEFLTR	1091.56	5.3597	186	8	2.052	1.497	18.71	0.207	3	Medium	0.083	0.2565	0.263649	0.265889	0.00123909	0.240213	0.00113145	1.09513
1024	1032	AELNEFLTR	1091.56	5.3509	306	8	2.992	2.093	26.169	0.25	3	Medium	0.101	0.374	0.368616	0.368917	0.00123909	0.334846	0.00113145	1.09513
1024	1032	AELNEFLTR	1091.56	5.3797	768	8	5.117	3.254	40.681	0.129	3	Medium	0.052	0.639625	0.573089	0.617529	0.00123909	0.56818	0.00113145	1.09513
1024	1032	AELNEFLTR	1091.56	5.3578	1200	8	6.073	3.744	46.796	0.378	3	Medium	0.152	0.759125	0.659387	0.746779	0.00123909	0.69349	0.00113145	1.09513
1024	1032	AELNEFLTR	1091.56	5.356	1800	8	6.77	4.298	53.725	0.301	3	Medium	0.121	0.84625	0.756957	0.850396	0.00123909	0.797247	0.00113145	1.09513
1024	1032	AELNEFLTR	1091.56	5.3532	3600	8	7.555	5.065	63.317	0.387	3	Medium	0.156	0.944375	0.892039	0.963399	0.00123909	0.917223	0.00113145	1.09513
1024	1032	AELNEFLTR	1091.56	5.3525	7200	8	7.914	5.222	65.271	0.215	3	Medium	0.087	0.98925	0.91969	0.996846	0.00123909	0.957064	0.00113145	1.09513
1024	1032	AELNEFLTR	1091.56	5.3689	14400	8	7.995	5.303	66.291	0.111	3	Medium	0.045	0.999375	0.933956	0.999956	0.00123909	0.96152	0.00113145	1.09513
1024	1032	AELNEFLTR	1091.56	5.3429	93600	8	8	5.46	68.246	0.215	3	Medium	0.087	1	0.961606	1	0.00123909	0.961606	0.00113145	1.09513
1024	1032	AELNEFLTR	1091.56	5.3596	300000	8	8	5.678	70.971	n/a	4	Medium	0.221	1	1
1033	1041	AGLQFPVGR	943.524	4.8233	0	7	0	0	0	n/a	2	High	0	0	0
1033	1041	AGLQFPVGR	943.524	4.8199	18	7	0.12	0.383	5.469	0.031	3	High	0.012	0.0171429	0.0703268	0.0311767	0.000742317	0.0407891	0.00106659	0.695972
1033	1041	AGLQFPVGR	943.524	4.8161	36	7	0.238	0.548	7.834	0.068	3	High	0.027	0.034	0.100624	0.053653	0.000742317	0.0699234	0.00106659	0.695972
1033	1041	AGLQFPVGR	943.524	4.8179	66	7	0.428	0.834	11.92	0.024	3	High	0.01	0.0611429	0.15314	0.0856652	0.000742317	0.111017	0.00106659	0.695972
1033	1041	AGLQFPVGR	943.524	4.8189	126	7	0.787	1.192	17.026	0.131	3	High	0.053	0.112429	0.218876	0.139493	0.000742317	0.179025	0.00106659	0.695972
1033	1041	AGLQFPVGR	943.524	4.8273	186	7	1.12	1.489	21.273	0.01	3	High	0.004	0.16	0.273412	0.185479	0.000742317	0.236005	0.00106659	0.695972
1033	1041	AGLQFPVGR	943.524	4.825	306	7	1.718	2.004	28.634	0.009	3	High	0.004	0.245429	0.367976	0.263264	0.000742317	0.329924	0.00106659	0.695972
1033	1041	AGLQFPVGR	943.524	4.8262	768	7	3.379	3.083	44.036	0.117	3	High	0.047	0.482714	0.566104	0.471605	0.000742317	0.564587	0.00106659	0.695972
1033	1041	AGLQFPVGR	943.524	4.8	1200	7	4.341	3.635	51.935	0.053	3	High	0.021	0.620143	0.667462	0.598129	0.000742317	0.693137	0.00106659	0.695972
1033	1041	AGLQFPVGR	943.524	4.813	1800	7	5.162	4.137	59.093	0.092	3	High	0.037	0.737429	0.75964	0.716608	0.000742317	0.801704	0.00106659	0.695972
1033	1041	AGLQFPVGR	943.524	4.7838	3600	7	6.173	4.757	67.955	0.042	3	High	0.017	0.881857	0.873485	0.888686	0.000742317	0.931857	0.00106659	0.695972
1033	1041	AGLQFPVGR	943.524	4.7837	7200	7	6.66	5.072	72.456	0.073	3	High	0.029	0.951429	0.931326	0.978125	0.000742317	0.978257	0.00106659	0.695972
1033	1041	AGLQFPVGR	943.524	4.7831	14400	7	6.899	5.176	73.936	0.04	3	High	0.016	0.985571	0.950422	0.998713	0.000742317	0.984074	0.00106659	0.695972
1033	1041	AGLQFPVGR	943.524	4.7891	93600	7	7	5.36	76.573	0.343	3	High	0.138	1	0.984209	1	0.000742317	0.984209	0.00106659	0.695972
1033	1041	AGLQFPVGR	943.524	4.7994	300000	7	7	5.446	77.796	n/a	4	High	0.238	1	1
1042	1050	ALAENSGVK	887.471	2.1181	0	8	0	0	0	n/a	2	Medium	0	0	0
1042	1050	ALAENSGVK	887.471	2.0951	18	8	0.349	0.324	4.045	0.077	3	Medium	0.031	0.043625	0.0627542	0.0480046	0.00128715	0.0497421	0.00134717	0.955447
1042	1050	ALAENSGVK	887.471	2.1045	36	8	0.666	0.41	5.125	0.288	3	Medium	0.116	0.08325	0.0794112	0.0820878	0.00128715	0.0850027	0.00134717	0.955447
1042	1050	ALAENSGVK	887.471	2.0906	66	8	1.136	0.648	8.105	0.419	3	Medium	0.168	0.142	0.125508	0.129862	0.00128715	0.134345	0.00134717	0.955447
1042	1050	ALAENSGVK	887.471	2.0945	126	8	1.897	0.958	11.98	0.128	3	Medium	0.052	0.237125	0.185551	0.20812	0.00128715	0.214952	0.00134717	0.955447
1042	1050	ALAENSGVK	887.471	2.0961	186	8	2.486	1.413	17.664	0.122	3	Medium	0.049	0.31075	0.273678	0.27287	0.00128715	0.281423	0.00134717	0.955447
1042	1050	ALAENSGVK	887.471	2.1012	306	8	3.34	1.984	24.806	0.119	3	Medium	0.048	0.4175	0.384273	0.377834	0.00128715	0.388702	0.00134717	0.955447
1042	1050	ALAENSGVK	887.471	2.0872	768	8	5.028	3.467	43.343	0.157	3	Medium	0.063	0.6285	0.671509	0.628726	0.00128715	0.642138	0.00134717	0.955447
1042	1050	ALAENSGVK	887.471	2.0936	1200	8	5.834	4.031	50.387	0.211	3	Medium	0.085	0.72925	0.780748	0.757305	0.00128715	0.769736	0.00134717	0.955447
1042	1050	ALAENSGVK	887.471	2.0901	1800	8	6.507	4.44	55.501	0.484	3	Medium	0.195	0.813375	0.859965	0.858929	0.00128715	0.868824	0.00134717	0.955447
1042	1050	ALAENSGVK	887.471	2.0884	3600	8	7.403	4.91	61.379	0.113	3	Medium	0.046	0.925375	0.950997	0.966956	0.00128715	0.970886	0.00134717	0.955447
1042	1050	ALAENSGVK	887.471	2.0839	7200	8	7.873	4.984	62.306	0.153	3	Medium	0.061	0.984125	0.96533	0.99736	0.00128715	0.997882	0.00134717	0.955447
1042	1050	ALAENSGVK	887.471	2.1	14400	8	7.992	5.01	62.631	0.213	3	Medium	0.086	0.999	0.970366	0.999968	0.00128715	0.999978	0.00134717	0.955447
1042	1050	ALAENSGVK	887.471	2.1065	93600	8	8	5.163	64.535	0.294	3	Medium	0.118	1	1	1	0.00128715	1	0.00134717	0.955447
1042	1050	ALAENSGVK	887.471	2.1029	300000	8	8	5.152	64.401	n/a	4	Medium	0.268	1	0.997869
1051	1059	ANTFVAELK	991.534	5.9235	0	8	0	0	0	n/a	2	Medium	0	0	0
1051	1059	ANTFVAELK	991.534	5.8918	18	8	0.198	0.279	3.492	0.094	3	Medium	0.038	0.02475	0.056375	0.0397201	0.00101031	0.0396735	0.00102355	0.987062
1051	1059	ANTFVAELK	991.534	5.903	36	8	0.388	0.351	4.384	0.036	3	Medium	0.014	0.0485	0.0709234	0.0681353	0.00101031	0.0680449	0.00102355	0.987062
1051	1059	ANTFVAELK	991.534	5.8652	66	8	0.69	0.492	6.153	0.04	3	Medium	0.016	0.08625	0.099414	0.108281	0.00101031	0.108113	0.00102355	0.987062
1051	1059	ANTFVAELK	991.534	5.8926	126	8	1.243	0.766	9.571	0.068	3	Medium	0.027	0.155375	0.154779	0.174897	0.00101031	0.174559	0.00102355	0.987062
1051	1059	ANTFVAELK	991.534	5.8713	186	8	1.735	1.152	14.403	0.076	3	Medium	0.03	0.216875	0.232774	0.230894	0.00101031	0.230369	0.00102355	0.987062
1051	1059	ANTFVAELK	991.534	5.9108	306	8	2.57	1.563	19.538	0.111	3	Medium	0.045	0.32125	0.315821	0.323598	0.00101031	0.322669	0.00102355	0.987062
1051	1059	ANTFVAELK	991.534	5.8952	768	8	4.603	2.822	35.269	0.159	3	Medium	0.064	0.575375	0.570216	0.557938	0.00101031	0.555345	0.00102355	0.987062
1051	1059	ANTFVAELK	991.534	5.9007	1200	8	5.628	3.385	42.309	0.093	3	Medium	0.038	0.7035	0.683977	0.688565	0.00101031	0.684512	0.00102355	0.987062
1051	1059	ANTFVAELK	991.534	5.9227	1800	8	6.445	3.994	49.93	0.054	3	Medium	0.022	0.805625	0.807032	0.80082	0.00101031	0.795058	0.00102355	0.987062
1051	1059	ANTFVAELK	991.534	5.9085	3600	8	7.416	4.517	56.469	0.167	3	Medium	0.067	0.927	0.91271	0.939756	0.00101031	0.930849	0.00102355	0.987062
1051	1059	ANTFVAELK	991.534	5.9031	7200	8	7.847	4.665	58.313	0.182	3	Medium	0.073	0.980875	0.942615	0.992489	0.00101031	0.981629	0.00102355	0.987062
1051	1059	ANTFVAELK	991.534	5.9071	14400	8	7.981	4.67	58.374	0.222	3	Medium	0.089	0.997625	0.943625	0.9998	0.00101031	0.988504	0.00102355	0.987062
1051	1059	ANTFVAELK	991.534	5.8927	93600	8	8	4.893	61.169	0.34	3	Medium	0.137	1	0.988685	1	0.00101031	0.988685	0.00102355	0.987062
1051	1059	ANTFVAELK	991.534	5.9136	300000	8	8	4.949	61.857	n/a	4	Medium	0.252	1	1
1060	1068	AVDSQILPK	969.549	3.7263	0	7	0	0	0	n/a	2	Medium	0	0	0
1060	1068	AVDSQILPK	969.549	3.7179	18	7	0.298	0.173	2.467	0.243	3	Medium	0.098	0.0425714	0.0426108	0.034883	0.000856257	0.0351517	0.000864658	0.990283
1060	1068	AVDSQILPK	969.549	3.7196	36	7	0.564	0.251	3.581	0.022	3	Medium	0.009	0.0805714	0.0618227	0.0599474	0.000856257	0.060403	0.000864658	0.990283
1060	1068	AVDSQILPK	969.549	3.7253	66	7	0.946	0.41	5.854	0.278	3	Medium	0.112	0.135143	0.100985	0.0955212	0.000856257	0.0962331	0.000864658	0.990283
1060	1068	AVDSQILPK	969.549	3.7295	126	7	1.541	0.693	9.903	0.36	3	Medium	0.145	0.220143	0.17069	0.154997	0.000856257	0.156112	0.000864658	0.990283
1060	1068	AVDSQILPK	969.549	3.7155	186	7	1.982	0.915	13.068	0.29	3	Medium	0.117	0.283143	0.225369	0.205452	0.000856257	0.206884	0.000864658	0.990283
1060	1068	AVDSQILPK	969.549	3.7372	306	7	2.595	1.271	18.156	0.403	3	Medium	0.162	0.370714	0.313054	0.290007	0.000856257	0.291911	0.000864658	0.990283
1060	1068	AVDSQILPK	969.549	3.7316	768	7	3.75	2.334	33.349	0.296	3	Medium	0.119	0.535714	0.574877	0.510861	0.000856257	0.513597	0.000864658	0.990283
1060	1068	AVDSQILPK	969.549	3.7321	1200	7	4.299	2.626	37.51	0.312	3	Medium	0.125	0.614143	0.646798	0.640106	0.000856257	0.642979	0.000864658	0.990283
1060	1068	AVDSQILPK	969.549	3.7284	1800	7	4.811	2.889	41.265	0.188	3	Medium	0.076	0.687286	0.711576	0.756714	0.000856257	0.759396	0.000864658	0.990283
1060	1068	AVDSQILPK	969.549	3.7253	3600	7	5.733	3.457	49.381	0.284	3	Medium	0.114	0.819	0.851478	0.914657	0.000856257	0.916288	0.000864658	0.990283
1060	1068	AVDSQILPK	969.549	3.7265	7200	7	6.515	3.715	53.076	0.251	3	Medium	0.101	0.930714	0.915025	0.986226	0.000856257	0.986681	0.000864658	0.990283
1060	1068	AVDSQILPK	969.549	3.7299	14400	7	6.911	3.713	53.046	0.119	3	Medium	0.048	0.987286	0.914532	0.999425	0.000856257	0.999457	0.000864658	0.990283
1060	1068	AVDSQILPK	969.549	3.7227	93600	7	7	4.06	58.002	0.457	3	Medium	0.184	1	1	1	0.000856257	1	0.000864658	0.990283
1060	1068	AVDSQILPK	969.549	3.7358	300000	7	7	4.033	57.609	n/a	4	Medium	0.276	1	0.99335
1069	1077	AVELAANTK	915.503	2.533	0	8	0	0	0	n/a	2	Medium	0	0	0
1069	1077	AVELAANTK	915.503	2.5305	18	8	0.21	0.211	2.644	0.2	3	Medium	0.081	0.02625	0.0466505	0.0431445	0.00112282	0.0437426	0.00114276	0.982557
1069	1077	AVELAANTK	915.503	2.5275	36	8	0.412	0.343	4.288	0.161	3	Medium	0.065	0.0515	0.0758346	0.0739135	0.00112282	0.0749211	0.00114276	0.982557
1069	1077	AVELAANTK	915.503	2.5399	66	8	0.733	0.59	7.375	0.099	3	Medium	0.04	0.091625	0.130444	0.117243	0.00112282	0.118802	0.00114276	0.982557
1069	1077	AVELAANTK	915.503	2.5393	126	8	1.32	0.718	8.977	0.243	3	Medium	0.098	0.165	0.158744	0.188761	0.00112282	0.191163	0.00114276	0.982557
1069	1077	AVELAANTK	915.503	2.5432	186	8	1.844	0.999	12.481	0.149	3	Medium	0.06	0.2305	0.220871	0.248487	0.00112282	0.251524	0.00114276	0.982557
1069	1077	AVELAANTK	915.503	2.542	306	8	2.731	1.556	19.448	0.108	3	Medium	0.043	0.341375	0.344019	0.34651	0.00112282	0.35044	0.00114276	0.982557
1069	1077	AVELAANTK	915.503	2.5294	768	8	4.873	2.856	35.701	0.039	3	Medium	0.016	0.609125	0.631439	0.588627	0.00112282	0.593775	0.00114276	0.982557
1069	1077	AVELAANTK	915.503	2.5109	1200	8	5.91	3.301	41.262	0.322	3	Medium	0.129	0.73875	0.729825	0.718996	0.00112282	0.724008	0.00114276	0.982557
1069	1077	AVELAANTK	915.503	2.5159	1800	8	6.684	3.801	47.51	0.305	3	Medium	0.123	0.8355	0.840371	0.827225	0.00112282	0.831473	0.00114276	0.982557
1069	1077	AVELAANTK	915.503	2.5127	3600	8	7.499	4.157	51.967	0.239	3	Medium	0.096	0.937375	0.91908	0.95297	0.00112282	0.954965	0.00114276	0.982557
1069	1077	AVELAANTK	915.503	2.524	7200	8	7.852	4.324	54.045	0.283	3	Medium	0.114	0.9815	0.956003	0.995119	0.00112282	0.995474	0.00114276	0.982557
1069	1077	AVELAANTK	915.503	2.5355	14400	8	7.98	4.384	54.804	0.276	3	Medium	0.111	0.9975	0.969268	0.999906	0.00112282	0.999917	0.00114276	0.982557
1069	1077	AVELAANTK	915.503	2.5227	93600	8	8	4.523	56.536	0.336	3	Medium	0.135	1	1	1	0.00112282	1	0.00114276	0.982557
1069	1077	AVELAANTK	915.503	2.5292	300000	8	8	4.517	56.468	n/a	4	Medium	0.211	1	0.998673
1078	1086	DIFQEIFDK	1153.57	5.5617	0	8	0	0	0	n/a	2	High	0	0	0
1078	1086	DIFQEIFDK	1153.57	5.5528	18	8	0.286	0.384	4.8	0.036	3	High	0.014	0.03575	0.0786724	0.0435459	0.00113619	0.0481153	0.0013081	0.86858
1078	1086	DIFQEIFDK	1153.57	5.5467	36	8	0.554	0.563	7.037	0.012	3	High	0.005	0.06925	0.115345	0.0745897	0.00113619	0.082258	0.0013081	0.86858
1078	1086	DIFQEIFDK	1153.57	5.548	66	8	0.962	0.838	10.472	0.035	3	High	0.014	0.12025	0.171686	0.118289	0.00113619	0.130088	0.0013081	0.86858
1078	1086	DIFQEIFDK	1153.57	5.5486	126	8	1.66	1.204	15.055	0.12	3	High	0.048	0.2075	0.246671	0.190374	0.00113619	0.208362	0.0013081	0.86858
1078	1086	DIFQEIFDK	1153.57	5.5578	186	8	2.23	1.503	18.793	0.036	3	High	0.015	0.27875	0.307929	0.250526	0.00113619	0.27305	0.0013081	0.86858
1078	1086	DIFQEIFDK	1153.57	5.5483	306	8	3.098	1.991	24.886	0.03	3	High	0.012	0.38725	0.407908	0.349149	0.00113619	0.377751	0.0013081	0.86858
1078	1086	DIFQEIFDK	1153.57	5.5394	768	8	4.842	3.012	37.646	0.156	3	High	0.063	0.60525	0.617087	0.592089	0.00113619	0.626988	0.0013081	0.86858
1078	1086	DIFQEIFDK	1153.57	5.5297	1200	8	5.642	3.499	43.736	0.038	3	Medium	0.015	0.70525	0.716861	0.722369	0.00113619	0.753929	0.0013081	0.86858
1078	1086	DIFQEIFDK	1153.57	5.5215	1800	8	6.325	3.95	49.372	0.075	3	High	0.03	0.790625	0.80926	0.830087	0.00113619	0.85364	0.0013081	0.86858
1078	1086	DIFQEIFDK	1153.57	5.5257	3600	8	7.311	4.476	55.951	0.017	3	High	0.007	0.913875	0.917025	0.954318	0.00113619	0.958469	0.0013081	0.86858
1078	1086	DIFQEIFDK	1153.57	5.5268	7200	8	7.861	4.658	58.22	0.16	3	High	0.064	0.982625	0.954313	0.99536	0.00113619	0.987337	0.0013081	0.86858
1078	1086	DIFQEIFDK	1153.57	5.5205	14400	8	7.993	4.71	58.876	0.07	3	High	0.028	0.999125	0.964966	0.999913	0.00113619	0.989728	0.0013081	0.86858
1078	1086	DIFQEIFDK	1153.57	5.5206	93600	8	8	4.831	60.392	0.263	3	Medium	0.106	1	0.989756	1	0.00113619	0.989756	0.0013081	0.86858
1078	1086	DIFQEIFDK	1153.57	5.5339	300000	8	8	4.881	61.016	n/a	4	High	0.238	1	1
1096	1104	DLSLEEIQK	1073.56	4.5861	0	8	0	0	0	n/a	2	Medium	0	0	0
1096	1104	DLSLEEIQK	1073.56	4.6054	18	8	0.215	0.155	1.934	0.099	3	Medium	0.04	0.026875	0.0284874	0.0426796	0.00110739	0.0415839	0.00108391	1.02166
1096	1104	DLSLEEIQK	1073.56	4.5841	36	8	0.42	0.343	4.287	0.26	3	Medium	0.105	0.0525	0.0630399	0.07313	0.00110739	0.0712717	0.00108391	1.02166
1096	1104	DLSLEEIQK	1073.56	4.5847	66	8	0.743	0.558	6.969	0.06	3	Medium	0.024	0.092875	0.102555	0.11603	0.00110739	0.113125	0.00108391	1.02166
1096	1104	DLSLEEIQK	1073.56	4.5865	126	8	1.326	0.968	12.106	0.205	3	Medium	0.082	0.16575	0.177908	0.18689	0.00110739	0.182334	0.00108391	1.02166
1096	1104	DLSLEEIQK	1073.56	4.5895	186	8	1.837	1.303	16.283	0.303	3	Medium	0.122	0.229625	0.239478	0.246119	0.00110739	0.240261	0.00108391	1.02166
1096	1104	DLSLEEIQK	1073.56	4.5841	306	8	2.692	1.826	22.823	0.115	3	Medium	0.046	0.3365	0.3356	0.343441	0.00110739	0.335616	0.00108391	1.02166
1096	1104	DLSLEEIQK	1073.56	4.575	768	8	4.765	3.264	40.799	0.09	3	Medium	0.036	0.595625	0.59989	0.584583	0.00110739	0.573019	0.00108391	1.02166
1096	1104	DLSLEEIQK	1073.56	4.5895	1200	8	5.835	3.861	48.26	0.208	3	Medium	0.084	0.729375	0.709612	0.71504	0.00110739	0.70238	0.00108391	1.02166
1096	1104	DLSLEEIQK	1073.56	4.5917	1800	8	6.693	4.334	54.174	0.257	3	Medium	0.104	0.836625	0.796545	0.823852	0.00110739	0.811053	0.00108391	1.02166
1096	1104	DLSLEEIQK	1073.56	4.5736	3600	8	7.641	4.987	62.34	0.299	3	Medium	0.12	0.955125	0.916559	0.95136	0.00110739	0.940076	0.00108391	1.02166
1096	1104	DLSLEEIQK	1073.56	4.5664	7200	8	7.96	5.152	64.394	0.231	3	Medium	0.093	0.995	0.946885	0.994825	0.00110739	0.985203	0.00108391	1.02166
1096	1104	DLSLEEIQK	1073.56	4.5646	14400	8	7.999	5.185	64.813	0.08	3	Medium	0.032	0.999875	0.95295	0.999895	0.00110739	0.990689	0.00108391	1.02166
1096	1104	DLSLEEIQK	1073.56	4.567	93600	8	8	5.391	67.387	0.216	3	Medium	0.087	1	0.990811	1	0.00110739	0.990811	0.00108391	1.02166
1096	1104	DLSLEEIQK	1073.56	4.5838	300000	8	8	5.441	68.007	n/a	4	Medium	0.181	1	1
1105	1113	DLSTIEPLK	1014.56	4.1281	0	7	0	0	0	n/a	2	High	0	0	0
1105	1113	DLSTIEPLK	1014.56	4.1247	18	7	0.127	0.209	2.988	0.03	3	Medium	0.012	0.0181429	0.0339948	0.0316998	0.000758174	0.0283201	0.000668516	1.13412
1105	1113	DLSTIEPLK	1014.56	4.1203	36	7	0.251	0.317	4.531	0.053	3	Medium	0.021	0.0358571	0.0515615	0.0545425	0.000758174	0.0487823	0.000668516	1.13412
1105	1113	DLSTIEPLK	1014.56	4.1234	66	7	0.45	0.498	7.114	0.046	3	Medium	0.018	0.0642857	0.081002	0.0870606	0.000758174	0.0779937	0.000668516	1.13412
1105	1113	DLSTIEPLK	1014.56	4.1162	126	7	0.826	0.821	11.728	0.047	3	Medium	0.019	0.118	0.133539	0.141695	0.000758174	0.1273	0.000668516	1.13412
1105	1113	DLSTIEPLK	1014.56	4.1164	186	7	1.173	1.073	15.335	0.023	3	Medium	0.009	0.167571	0.174528	0.188324	0.000758174	0.169618	0.000668516	1.13412
1105	1113	DLSTIEPLK	1014.56	4.0983	306	7	1.79	1.661	23.73	0.015	3	Medium	0.006	0.255714	0.270169	0.267093	0.000758174	0.241645	0.000668516	1.13412
1105	1113	DLSTIEPLK	1014.56	4.0896	768	7	3.458	2.86	40.855	0.037	3	Medium	0.015	0.494	0.465192	0.477322	0.000758174	0.43782	0.000668516	1.13412
1105	1113	DLSTIEPLK	1014.56	4.1258	1200	7	4.385	3.411	48.725	0.033	3	Medium	0.013	0.626429	0.554815	0.604329	0.000758174	0.559922	0.000668516	1.13412
1105	1113	DLSTIEPLK	1014.56	4.0848	1800	7	5.154	4.199	59.986	0.107	3	Medium	0.043	0.736286	0.682986	0.722637	0.000758174	0.677121	0.000668516	1.13412
1105	1113	DLSTIEPLK	1014.56	4.072	3600	7	6.126	5.068	72.403	0.14	3	Medium	0.056	0.875143	0.824333	0.892776	0.000758174	0.855501	0.000668516	1.13412
1105	1113	DLSTIEPLK	1014.56	4.0978	7200	7	6.696	5.42	77.428	0.055	3	Medium	0.022	0.956571	0.881588	0.979505	0.000758174	0.957161	0.000668516	1.13412
1105	1113	DLSTIEPLK	1014.56	4.0857	14400	7	6.949	5.573	79.611	0.047	3	Medium	0.019	0.992714	0.906474	0.998851	0.000758174	0.984332	0.000668516	1.13412
1105	1113	DLSTIEPLK	1014.56	4.0819	93600	7	7	6.065	86.642	0.378	3	Medium	0.152	1	0.9865	1	0.000758174	0.9865	0.000668516	1.13412
1105	1113	DLSTIEPLK	1014.56	4.0821	300000	7	7	6.148	87.828	n/a	4	Medium	0.228	1	1
1114	1122	DQIYDIFQK	1168.58	5.99	0	8	0	0	0	n/a	2	Medium	0	0	0
1114	1122	DQIYDIFQK	1168.58	5.9825	18	8	0.273	0.206	2.576	0.248	3	Medium	0.1	0.034125	0.0377566	0.039772	0.00101199	0.0307231	0.00072863	1.3889
1114	1122	DQIYDIFQK	1168.58	5.9671	36	8	0.527	0.245	3.062	0.18	3	Medium	0.073	0.065875	0.0449047	0.068223	0.00101199	0.0528815	0.00072863	1.3889
1114	1122	DQIYDIFQK	1168.58	5.9744	66	8	0.913	0.428	5.348	0.14	3	Medium	0.056	0.114125	0.0784457	0.108417	0.00101199	0.0844543	0.00072863	1.3889
1114	1122	DQIYDIFQK	1168.58	5.9686	126	8	1.568	0.773	9.669	0.205	3	Medium	0.082	0.196	0.141679	0.175109	0.00101199	0.137581	0.00072863	1.3889
1114	1122	DQIYDIFQK	1168.58	5.9748	186	8	2.101	1.011	12.635	0.285	3	Medium	0.115	0.262625	0.185301	0.231164	0.00101199	0.183006	0.00072863	1.3889
1114	1122	DQIYDIFQK	1168.58	5.9852	306	8	2.909	1.365	17.064	0.201	3	Medium	0.081	0.363625	0.250183	0.32395	0.00101199	0.259931	0.00072863	1.3889
1114	1122	DQIYDIFQK	1168.58	5.9853	768	8	4.577	2.644	33.054	0.506	3	Medium	0.204	0.572125	0.484604	0.558419	0.00101199	0.466601	0.00072863	1.3889
1114	1122	DQIYDIFQK	1168.58	5.9843	1200	8	5.397	3.149	39.365	0.287	3	Medium	0.116	0.674625	0.577163	0.689049	0.00101199	0.592679	0.00072863	1.3889
1114	1122	DQIYDIFQK	1168.58	5.9755	1800	8	6.117	4.034	50.422	0.864	3	Medium	0.348	0.764625	0.73937	0.801248	0.00101199	0.711278	0.00072863	1.3889
1114	1122	DQIYDIFQK	1168.58	5.9818	3600	8	7.157	4.775	59.686	0.101	3	Medium	0.041	0.894625	0.875183	0.939981	0.00101199	0.885015	0.00072863	1.3889
1114	1122	DQIYDIFQK	1168.58	5.9702	7200	8	7.793	5.002	62.525	0.222	3	Medium	0.089	0.974125	0.916789	0.992538	0.00101199	0.976854	0.00072863	1.3889
1114	1122	DQIYDIFQK	1168.58	5.9782	14400	8	7.986	4.979	62.238	0.239	3	Medium	0.096	0.99825	0.912573	0.999802	0.00101199	0.99858	0.00072863	1.3889
1114	1122	DQIYDIFQK	1168.58	5.9841	93600	8	8	5.456	68.199	0.428	3	Medium	0.172	1	1	1	0.00101199	1	0.00072863	1.3889
1114	1122	DQIYDIFQK	1168.58	5.9745	300000	8	8	5.426	67.829	n/a	4	Medium	0.259	1	0.994501
1123	1131	DQLIYNLLK	1118.63	6.3612	0	8	0	0	0	n/a	2	High	0	0	0
1123	1131	DQLIYNLLK	1118.63	6.3568	18	8	0.197	0.155	1.933	0.028	3	Medium	0.011	0.024625	0.0264641	0.0267017	0.000609861	0.0239538	0.000540605	1.12811
1123	1131	DQLIYNLLK	1118.63	6.3571	36	8	0.383	0.228	2.844	0.031	3	Medium	0.013	0.047875	0.0389278	0.0460293	0.000609861	0.04133	0.000540605	1.12811
1123	1131	DQLIYNLLK	1118.63	6.3446	66	8	0.668	0.364	4.55	0.042	3	Medium	0.017	0.0835	0.0621479	0.0736729	0.000609861	0.066239	0.000540605	1.12811
1123	1131	DQLIYNLLK	1118.63	6.3243	126	8	1.161	0.579	7.24	0.066	3	Medium	0.027	0.145125	0.0988561	0.120477	0.000609861	0.10857	0.000540605	1.12811
1123	1131	DQLIYNLLK	1118.63	6.3386	186	8	1.571	0.823	10.285	0.044	3	Medium	0.018	0.196375	0.140516	0.160799	0.000609861	0.145205	0.000540605	1.12811
1123	1131	DQLIYNLLK	1118.63	6.3488	306	8	2.208	1.191	14.888	0.019	3	Medium	0.007	0.276	0.203346	0.229775	0.000609861	0.208255	0.000540605	1.12811
1123	1131	DQLIYNLLK	1118.63	6.3293	768	8	3.586	2.321	29.013	0.108	3	Medium	0.043	0.44825	0.396278	0.420214	0.000609861	0.385221	0.000540605	1.12811
1123	1131	DQLIYNLLK	1118.63	6.3341	1200	8	4.335	2.972	37.154	0.143	3	Medium	0.057	0.541875	0.507427	0.541129	0.000609861	0.50031	0.000540605	1.12811
1123	1131	DQLIYNLLK	1118.63	6.3177	1800	8	5.087	3.7	46.248	0.236	3	Medium	0.095	0.635875	0.631723	0.659542	0.000609861	0.615781	0.000540605	1.12811
1123	1131	DQLIYNLLK	1118.63	6.3191	3600	8	6.405	4.739	59.238	0.293	3	Medium	0.118	0.800625	0.809117	0.846794	0.000609861	0.807065	0.000540605	1.12811
1123	1131	DQLIYNLLK	1118.63	6.3035	7200	8	7.379	5.205	65.064	0.109	3	Medium	0.044	0.922375	0.88868	0.961851	0.000609861	0.935859	0.000540605	1.12811
1123	1131	DQLIYNLLK	1118.63	6.3134	14400	8	7.851	5.301	66.266	0.101	3	Medium	0.041	0.981375	0.905071	0.99661	0.000609861	0.981041	0.000540605	1.12811
1123	1131	DQLIYNLLK	1118.63	6.2968	93600	8	8	5.779	72.24	0.278	3	Medium	0.112	1	0.986683	1	0.000609861	0.986683	0.000540605	1.12811
1123	1131	DQLIYNLLK	1118.63	6.3093	300000	8	8	5.857	73.216	n/a	4	Medium	0.211	1	1
1132	1140	DYNVTANSK	1010.47	2.4865	0	8	0	0	0	n/a	2	Medium	0	0	0
1132	1140	DYNVTANSK	1010.47	2.4942	18	8	0.354	0.209	2.607	0.104	3	Medium	0.042	0.04425	0.0391826	0.0632934	0.00183686	0.043094	0.0011565	1.58829
1132	1140	DYNVTANSK	1010.47	2.4803	36	8	0.687	0.325	4.064	0.107	3	Medium	0.043	0.085875	0.0609299	0.107601	0.00183686	0.0737987	0.0011565	1.58829
1132	1140	DYNVTANSK	1010.47	2.4765	66	8	1.198	0.538	6.723	0.125	3	Medium	0.05	0.14975	0.100862	0.168798	0.00183686	0.116996	0.0011565	1.58829
1132	1140	DYNVTANSK	1010.47	2.4597	126	8	2.079	0.947	11.836	0.019	3	Medium	0.008	0.259875	0.17754	0.266656	0.00183686	0.188184	0.0011565	1.58829
1132	1140	DYNVTANSK	1010.47	2.4852	186	8	2.804	1.202	15.023	0.132	3	Medium	0.053	0.3505	0.225347	0.345261	0.00183686	0.24752	0.0011565	1.58829
1132	1140	DYNVTANSK	1010.47	2.4768	306	8	3.91	1.821	22.759	0.086	3	Medium	0.035	0.48875	0.341395	0.467793	0.00183686	0.344654	0.0011565	1.58829
1132	1140	DYNVTANSK	1010.47	2.4918	768	8	5.989	3.308	41.356	0.203	3	Medium	0.082	0.748625	0.620172	0.732033	0.00183686	0.582944	0.0011565	1.58829
1132	1140	DYNVTANSK	1010.47	2.4703	1200	8	6.743	3.811	47.635	0.16	3	Medium	0.064	0.842875	0.714473	0.847706	0.00183686	0.709946	0.0011565	1.58829
1132	1140	DYNVTANSK	1010.47	2.4844	1800	8	7.236	4.329	54.109	0.03	3	Medium	0.012	0.9045	0.811586	0.925951	0.00183686	0.814311	0.0011565	1.58829
1132	1140	DYNVTANSK	1010.47	2.4715	3600	8	7.755	4.866	60.83	0.13	3	Medium	0.052	0.969375	0.912261	0.989242	0.00183686	0.933339	0.0011565	1.58829
1132	1140	DYNVTANSK	1010.47	2.4803	7200	8	7.966	4.957	61.962	0.121	3	Medium	0.049	0.99575	0.929321	0.999626	0.00183686	0.971809	0.0011565	1.58829
1132	1140	DYNVTANSK	1010.47	2.4712	14400	8	7.999	4.963	62.041	0.221	3	Medium	0.089	0.999875	0.930446	0.999999	0.00183686	0.975929	0.0011565	1.58829
1132	1140	DYNVTANSK	1010.47	2.4873	93600	8	8	5.206	65.076	0.331	3	Medium	0.133	1	0.976003	1	0.00183686	0.976003	0.0011565	1.58829
1132	1140	DYNVTANSK	1010.47	2.5014	300000	8	8	5.334	66.67	n/a	4	Medium	0.233	1	1
1150	1158	EDAANNYAR	1022.44	2.1779	0	8	0	0	0	n/a	2	Medium	0	0	0
1150	1158	EDAANNYAR	1022.44	2.186	18	8	0.556	0.879	10.989	0.183	3	Medium	0.074	0.0695	0.141024	0.0834085	0.00262851	0.0821042	0.00260274	1.0099
1150	1158	EDAANNYAR	1022.44	2.1866	36	8	1.045	1.164	14.548	0.122	3	Medium	0.049	0.130625	0.186748	0.140701	0.00262851	0.138535	0.00260274	1.0099
1150	1158	EDAANNYAR	1022.44	2.1741	66	8	1.74	1.563	19.542	0.127	3	Medium	0.051	0.2175	0.250762	0.218285	0.00262851	0.214998	0.00260274	1.0099
1150	1158	EDAANNYAR	1022.44	2.1826	126	8	2.801	2.225	27.809	0.191	3	Medium	0.077	0.350125	0.356971	0.338409	0.00262851	0.333508	0.00260274	1.0099
1150	1158	EDAANNYAR	1022.44	2.179	186	8	3.574	2.69	33.63	0.105	3	Medium	0.042	0.44675	0.431574	0.431144	0.00262851	0.425112	0.00260274	1.0099
1150	1158	EDAANNYAR	1022.44	2.1758	306	8	4.632	3.421	42.765	0.221	3	Medium	0.089	0.579	0.548853	0.568344	0.00262851	0.56086	0.00260274	1.0099
1150	1158	EDAANNYAR	1022.44	2.1701	768	8	6.495	4.882	61.026	0.225	3	Medium	0.091	0.811875	0.78325	0.826938	0.00262851	0.817792	0.00260274	1.0099
1150	1158	EDAANNYAR	1022.44	2.1817	1200	8	7.205	5.43	67.876	0.145	3	Medium	0.059	0.900625	0.87117	0.918468	0.00262851	0.909345	0.00260274	1.0099
1150	1158	EDAANNYAR	1022.44	2.1752	1800	8	7.657	5.8	72.505	0.097	3	Medium	0.039	0.957125	0.930531	0.968797	0.00262851	0.960016	0.00260274	1.0099
1150	1158	EDAANNYAR	1022.44	2.1793	3600	8	7.971	6.1	76.247	0.236	3	Medium	0.095	0.996375	0.978662	0.997611	0.00262851	0.989333	0.00260274	1.0099
1150	1158	EDAANNYAR	1022.44	2.1742	7200	8	8	6.177	77.218	0.107	3	Medium	0.043	1	0.991016	0.999973	0.00262851	0.991788	0.00260274	1.0099
1150	1158	EDAANNYAR	1022.44	2.1634	14400	8	8	6.149	76.868	0.121	3	Medium	0.049	1	0.986523	1	0.00262851	0.991818	0.00260274	1.0099
1150	1158	EDAANNYAR	1022.44	2.1692	93600	8	8	6.182	77.271	0.391	3	Medium	0.157	1	0.991818	1	0.00262851	0.991818	0.00260274	1.0099
1150	1158	EDAANNYAR	1022.44	2.1708	300000	8	8	6.233	77.911	n/a	4	Medium	0.25	1	1
1159	1167	EGIPPDQQR	1038.51	2.1327	0	6	0	0	0	n/a	2	Medium	0	0	0
1159	1167	EGIPPDQQR	1038.51	2.1138	18	6	0.263	0.336	5.595	0.246	3	Medium	0.099	0.0438333	0.0736196	0.0646171	0.00188665	0.0598771	0.00170992	1.10336
1159	1167	EGIPPDQQR	1038.51	2.1157	36	6	0.511	0.551	9.187	0.186	3	Medium	0.075	0.0851667	0.120727	0.109796	0.00188665	0.101927	0.00170992	1.10336
1159	1167	EGIPPDQQR	1038.51	2.1131	66	6	0.895	0.866	14.441	0.373	3	Medium	0.15	0.149167	0.189746	0.172115	0.00188665	0.160198	0.00170992	1.10336
1159	1167	EGIPPDQQR	1038.51	2.1132	126	6	1.563	1.299	21.657	0.256	3	Medium	0.103	0.2605	0.284619	0.271558	0.00188665	0.253882	0.00170992	1.10336
1159	1167	EGIPPDQQR	1038.51	2.1133	186	6	2.121	1.625	27.078	0.056	3	Medium	0.022	0.3535	0.356047	0.35123	0.00188665	0.329638	0.00170992	1.10336
1159	1167	EGIPPDQQR	1038.51	2.1094	306	6	2.98	1.976	32.925	0.101	3	Medium	0.041	0.496667	0.432954	0.475003	0.00188665	0.448771	0.00170992	1.10336
1159	1167	EGIPPDQQR	1038.51	2.1104	768	6	4.588	3.197	53.282	0.398	3	Medium	0.16	0.764667	0.700482	0.739557	0.00188665	0.711647	0.00170992	1.10336
1159	1167	EGIPPDQQR	1038.51	2.1148	1200	6	5.119	3.715	61.92	0.184	3	Medium	0.074	0.853167	0.813979	0.85378	0.00188665	0.830882	0.00170992	1.10336
1159	1167	EGIPPDQQR	1038.51	2.1103	1800	6	5.42	4.056	67.594	0.436	3	Medium	0.176	0.903333	0.888694	0.930005	0.00188665	0.914402	0.00170992	1.10336
1159	1167	EGIPPDQQR	1038.51	2.0929	3600	6	5.728	4.429	73.817	0.2	3	Medium	0.081	0.954667	0.970421	0.990247	0.00188665	0.986155	0.00170992	1.10336
1159	1167	EGIPPDQQR	1038.51	2.1146	7200	6	5.926	4.431	73.847	0.344	3	Medium	0.138	0.987667	0.970859	0.999685	0.00188665	0.999419	0.00170992	1.10336
1159	1167	EGIPPDQQR	1038.51	2.1045	14400	6	5.995	4.564	76.066	0.436	3	Medium	0.176	0.999167	1	0.999999	0.00188665	0.999998	0.00170992	1.10336
1159	1167	EGIPPDQQR	1038.51	2.0998	93600	6	6	4.356	72.606	0.419	3	Medium	0.169	1	0.954426	1	0.00188665	1	0.00170992	1.10336
1159	1167	EGIPPDQQR	1038.51	2.1313	300000	6	6	4.484	74.741	n/a	4	Medium	0.236	1	0.982472
1168	1176	EIAEAYLGK	992.518	4.1104	0	8	0	0	0	n/a	2	Medium	0	0	0
1168	1176	EIAEAYLGK	992.518	4.0797	18	8	0.168	0.224	2.8	0.056	3	Medium	0.023	0.021	0.037477	0.0355221	0.000876271	0.0535945	0.00148256	0.591054
1168	1176	EIAEAYLGK	992.518	4.0859	36	8	0.331	0.436	5.455	0.139	3	Medium	0.056	0.041375	0.0729463	0.061031	0.000876271	0.0914516	0.00148256	0.591054
1168	1176	EIAEAYLGK	992.518	4.0739	66	8	0.592	0.625	7.812	0.025	3	Medium	0.01	0.074	0.104568	0.0972138	0.000876271	0.144232	0.00148256	0.591054
1168	1176	EIAEAYLGK	992.518	4.087	126	8	1.075	1.277	15.96	0.088	3	Medium	0.035	0.134375	0.213652	0.157647	0.000876271	0.229934	0.00148256	0.591054
1168	1176	EIAEAYLGK	992.518	4.0828	186	8	1.513	1.976	24.694	0.211	3	Medium	0.085	0.189125	0.330601	0.208854	0.000876271	0.300084	0.00148256	0.591054
1168	1176	EIAEAYLGK	992.518	4.072	306	8	2.274	2.62	32.749	0.453	3	Medium	0.183	0.28425	0.438347	0.294529	0.000876271	0.412193	0.00148256	0.591054
1168	1176	EIAEAYLGK	992.518	4.0738	768	8	4.235	4.132	51.655	0.223	3	Medium	0.09	0.529375	0.691317	0.517344	0.000876271	0.670252	0.00148256	0.591054
1168	1176	EIAEAYLGK	992.518	4.0764	1200	8	5.295	4.707	58.836	0.098	3	Medium	0.04	0.661875	0.787519	0.646903	0.000876271	0.795146	0.00148256	0.591054
1168	1176	EIAEAYLGK	992.518	4.0667	1800	8	6.189	5.153	64.418	0.492	3	Medium	0.198	0.773625	0.862138	0.763046	0.000876271	0.888412	0.00148256	0.591054
1168	1176	EIAEAYLGK	992.518	4.0625	3600	8	7.352	5.615	70.189	0.082	3	Medium	0.033	0.919	0.939434	0.918487	0.000876271	0.978031	0.00148256	0.591054
1168	1176	EIAEAYLGK	992.518	4.0812	7200	8	7.886	5.738	71.726	0.498	3	Medium	0.201	0.98575	0.960013	0.987284	0.000876271	0.998703	0.00148256	0.591054
1168	1176	EIAEAYLGK	992.518	4.0745	14400	8	7.994	5.827	72.834	0.327	3	Medium	0.132	0.99925	0.974904	0.999499	0.000876271	0.999991	0.00148256	0.591054
1168	1176	EIAEAYLGK	992.518	4.0789	93600	8	8	5.977	74.71	0.339	3	Medium	0.136	1	1	1	0.000876271	1	0.00148256	0.591054
1168	1176	EIAEAYLGK	992.518	4.063	300000	8	8	5.872	73.4	n/a	4	Medium	0.27	1	0.982433
1177	1185	EIIDLVLDR	1084.61	6.1575	0	8	0	0	0	n/a	2	High	0	0	0
1177	1185	EIIDLVLDR	1084.61	6.1614	18	8	0.237	0.337	4.21	0.042	3	High	0.017	0.029625	0.0615188	0.0305611	0.000723756	0.0399447	0.00102813	0.703955
1177	1185	EIIDLVLDR	1084.61	6.164	36	8	0.46	0.498	6.222	0.121	3	High	0.049	0.0575	0.0909091	0.0526058	0.000723756	0.0685063	0.00102813	0.703955
1177	1185	EIIDLVLDR	1084.61	6.1714	66	8	0.802	0.744	9.296	0.053	3	High	0.021	0.10025	0.135816	0.0840216	0.000723756	0.108838	0.00102813	0.703955
1177	1185	EIIDLVLDR	1084.61	6.1669	126	8	1.394	1.13	14.119	0.075	3	High	0.03	0.17425	0.20628	0.136897	0.000723756	0.175706	0.00102813	0.703955
1177	1185	EIIDLVLDR	1084.61	6.1724	186	8	1.884	1.407	17.591	0.015	3	High	0.006	0.2355	0.256846	0.182121	0.000723756	0.231856	0.00102813	0.703955
1177	1185	EIIDLVLDR	1084.61	6.1478	306	8	2.636	2.027	25.342	0.155	3	Medium	0.062	0.3295	0.370026	0.258737	0.000723756	0.324683	0.00102813	0.703955
1177	1185	EIIDLVLDR	1084.61	6.1508	768	8	4.118	3.123	39.038	0.142	3	High	0.057	0.51475	0.570099	0.464802	0.000723756	0.55847	0.00102813	0.703955
1177	1185	EIIDLVLDR	1084.61	6.1529	1200	8	4.761	3.627	45.341	0.172	3	High	0.069	0.595125	0.662103	0.590715	0.000723756	0.688069	0.00102813	0.703955
1177	1185	EIIDLVLDR	1084.61	6.1566	1800	8	5.317	4.137	51.709	0.279	3	Medium	0.112	0.664625	0.755203	0.709351	0.000723756	0.798827	0.00102813	0.703955
1177	1185	EIIDLVLDR	1084.61	6.1382	3600	8	6.263	4.896	61.198	0.108	3	High	0.044	0.782875	0.893757	0.883676	0.000723756	0.934526	0.00102813	0.703955
1177	1185	EIIDLVLDR	1084.61	6.1371	7200	8	7.134	5.185	64.813	0.091	3	High	0.037	0.89175	0.946513	0.976382	0.000723756	0.985013	0.00102813	0.703955
1177	1185	EIIDLVLDR	1084.61	6.1379	14400	8	7.738	5.206	65.079	0.094	3	High	0.038	0.96725	0.950347	0.998529	0.000723756	0.991792	0.00102813	0.703955
1177	1185	EIIDLVLDR	1084.61	6.1365	93600	8	8	5.434	67.925	0.265	3	Medium	0.106	1	0.991968	1	0.000723756	0.991968	0.00102813	0.703955
1177	1185	EIIDLVLDR	1084.61	6.1499	300000	8	8	5.478	68.472	n/a	4	High	0.247	1	1
1186	1194	EQGVLSFWR	1120.57	6.6603	0	8	0	0	0	n/a	2	High	0	0	0
1186	1194	EQGVLSFWR	1120.57	6.6461	18	8	0.179	0.325	4.06	0.099	3	Medium	0.04	0.022375	0.0487841	0.0360694	0.000893494	0.0412395	0.00105989	0.843008
1186	1194	EQGVLSFWR	1120.57	6.6464	36	8	0.352	0.46	5.753	0.115	3	Medium	0.046	0.044	0.0690483	0.0619584	0.000893494	0.0707009	0.00105989	0.843008
1186	1194	EQGVLSFWR	1120.57	6.6412	66	8	0.627	0.752	9.402	0.256	3	Medium	0.103	0.078375	0.112879	0.0986615	0.000893494	0.112264	0.00105989	0.843008
1186	1194	EQGVLSFWR	1120.57	6.6463	126	8	1.136	1.099	13.737	0.378	3	Medium	0.152	0.142	0.164965	0.159912	0.000893494	0.181071	0.00105989	0.843008
1186	1194	EQGVLSFWR	1120.57	6.6507	186	8	1.593	1.49	18.626	0.365	3	Medium	0.147	0.199125	0.223657	0.211757	0.000893494	0.238743	0.00105989	0.843008
1186	1194	EQGVLSFWR	1120.57	6.6412	306	8	2.379	2.27	28.379	0.244	3	Medium	0.098	0.297375	0.340739	0.298381	0.000893494	0.333851	0.00105989	0.843008
1186	1194	EQGVLSFWR	1120.57	6.6439	768	8	4.345	3.996	49.955	0.446	3	Medium	0.179	0.543125	0.59982	0.52283	0.000893494	0.571814	0.00105989	0.843008
1186	1194	EQGVLSFWR	1120.57	6.6592	1200	8	5.356	4.629	57.868	0.542	3	Medium	0.218	0.6695	0.694836	0.652624	0.000893494	0.70244	0.00105989	0.843008
1186	1194	EQGVLSFWR	1120.57	6.6452	1800	8	6.168	5.513	68.916	0.39	3	Medium	0.157	0.771	0.827529	0.76834	0.000893494	0.812989	0.00105989	0.843008
1186	1194	EQGVLSFWR	1120.57	6.6465	3600	8	7.188	6.003	75.035	0.177	3	Medium	0.071	0.8985	0.901081	0.921631	0.000893494	0.946018	0.00105989	0.843008
1186	1194	EQGVLSFWR	1120.57	6.6452	7200	8	7.763	6.364	79.554	0.938	3	Medium	0.377	0.970375	0.955269	0.988126	0.000893494	0.993795	0.00105989	0.843008
1186	1194	EQGVLSFWR	1120.57	6.6543	14400	8	7.97	6.425	80.318	0.411	3	Medium	0.166	0.99625	0.964425	0.999556	0.000893494	0.999856	0.00105989	0.843008
1186	1194	EQGVLSFWR	1120.57	6.6543	93600	8	8	6.662	83.269	0.271	3	Medium	0.109	1	1	1	0.000893494	1	0.00105989	0.843008
1186	1194	EQGVLSFWR	1120.57	6.6419	300000	8	8	6.383	79.785	n/a	4	Medium	0.2	1	0.958121
1195	1203	ESYSVYVYK	1136.54	4.4536	0	8	0	0	0	n/a	2	High	0	0	0
1195	1203	ESYSVYVYK	1136.54	4.4577	18	8	0.232	0.194	2.428	0.045	3	Medium	0.018	0.029	0.0322045	0.0349064	0.000856987	0.0276965	0.000647784	1.32295
1195	1203	ESYSVYVYK	1136.54	4.4623	36	8	0.449	0.299	3.743	0.026	3	High	0.01	0.056125	0.0496348	0.0599871	0.000856987	0.0477208	0.000647784	1.32295
1195	1203	ESYSVYVYK	1136.54	4.4577	66	8	0.781	0.477	5.962	0.031	3	High	0.012	0.097625	0.0791833	0.0955832	0.000856987	0.0763259	0.000647784	1.32295
1195	1203	ESYSVYVYK	1136.54	4.4627	126	8	1.348	0.814	10.175	0.037	3	High	0.015	0.1685	0.135126	0.155094	0.000856987	0.124661	0.000647784	1.32295
1195	1203	ESYSVYVYK	1136.54	4.4636	186	8	1.817	1.03	12.871	0.052	3	High	0.021	0.227125	0.170983	0.205577	0.000856987	0.166201	0.000647784	1.32295
1195	1203	ESYSVYVYK	1136.54	4.4368	306	8	2.552	1.571	19.637	0.101	3	High	0.041	0.319	0.26079	0.290173	0.000856987	0.237028	0.000647784	1.32295
1195	1203	ESYSVYVYK	1136.54	4.4146	768	8	4.2	2.76	34.505	0.1	3	High	0.04	0.525	0.458167	0.5111	0.000856987	0.430859	0.000647784	1.32295
1195	1203	ESYSVYVYK	1136.54	4.4207	1200	8	5.081	3.323	41.537	0.127	3	High	0.051	0.635125	0.551627	0.640357	0.000856987	0.552348	0.000647784	1.32295
1195	1203	ESYSVYVYK	1136.54	4.4192	1800	8	5.877	4.031	50.381	0.109	3	High	0.044	0.734625	0.669157	0.756949	0.000856987	0.669786	0.000647784	1.32295
1195	1203	ESYSVYVYK	1136.54	4.4049	3600	8	7.055	4.954	61.926	0.074	3	High	0.03	0.881875	0.822377	0.9148	0.000856987	0.85094	0.000647784	1.32295
1195	1203	ESYSVYVYK	1136.54	4.4067	7200	8	7.759	5.402	67.528	0.064	3	High	0.026	0.969875	0.896746	0.986266	0.000856987	0.95694	0.000647784	1.32295
1195	1203	ESYSVYVYK	1136.54	4.4041	14400	8	7.976	5.502	68.778	0.041	3	High	0.017	0.997	0.913347	0.999428	0.000856987	0.986513	0.000647784	1.32295
1195	1203	ESYSVYVYK	1136.54	4.4014	93600	8	8	5.958	74.469	0.247	3	High	0.1	1	0.989044	1	0.000856987	0.989044	0.000647784	1.32295
1195	1203	ESYSVYVYK	1136.54	4.4061	300000	8	8	6.024	75.3	n/a	4	High	0.217	1	1
1204	1212	FEDENFILK	1153.57	5.5392	0	8	0	0	0	n/a	2	High	0	0	0
1204	1212	FEDENFILK	1153.57	5.5528	18	8	0.542	0.383	4.785	0.036	3	High	0.014	0.06775	0.0784836	0.0553622	0.00154572	0.0481729	0.00131011	1.17984
1204	1212	FEDENFILK	1153.57	5.5467	36	8	1.008	0.562	7.022	0.012	3	High	0.005	0.126	0.115164	0.0944042	0.00154572	0.0823547	0.00131011	1.17984
1204	1212	FEDENFILK	1153.57	5.548	66	8	1.649	0.837	10.457	0.035	3	High	0.014	0.206125	0.171516	0.148744	0.00154572	0.130237	0.00131011	1.17984
1204	1212	FEDENFILK	1153.57	5.5486	126	8	2.57	1.203	15.04	0.12	3	High	0.048	0.32125	0.246516	0.236733	0.00154572	0.208589	0.00131011	1.17984
1204	1212	FEDENFILK	1153.57	5.5578	186	8	3.185	1.502	18.778	0.036	3	High	0.015	0.398125	0.307787	0.308509	0.00154572	0.273334	0.00131011	1.17984
1204	1212	FEDENFILK	1153.57	5.5483	306	8	3.945	1.99	24.871	0.03	3	High	0.012	0.493125	0.407787	0.422699	0.00154572	0.378112	0.00131011	1.17984
1204	1212	FEDENFILK	1153.57	5.5282	768	8	5.193	3.032	37.903	0.1	3	High	0.04	0.649125	0.621311	0.682437	0.00154572	0.627435	0.00131011	1.17984
1204	1212	FEDENFILK	1153.57	5.5358	1200	8	5.771	3.486	43.572	0.084	3	High	0.034	0.721375	0.714344	0.805877	0.00154572	0.754343	0.00131011	1.17984
1204	1212	FEDENFILK	1153.57	5.5215	1800	8	6.266	3.949	49.357	0.075	3	High	0.03	0.78325	0.809221	0.896416	0.00154572	0.85397	0.00131011	1.17984
1204	1212	FEDENFILK	1153.57	5.5257	3600	8	7.003	4.475	55.936	0.017	3	High	0.007	0.875375	0.917008	0.980701	0.00154572	0.9586	0.00131011	1.17984
1204	1212	FEDENFILK	1153.57	5.5216	7200	8	7.579	4.673	58.41	0.096	3	High	0.038	0.947375	0.957582	0.998965	0.00154572	0.987353	0.00131011	1.17984
1204	1212	FEDENFILK	1153.57	5.5205	14400	8	7.911	4.709	58.861	0.07	3	High	0.028	0.988875	0.964959	0.999994	0.00154572	0.989726	0.00131011	1.17984
1204	1212	FEDENFILK	1153.57	5.5206	93600	8	8	4.83	60.377	0.263	3	Medium	0.106	1	0.989754	1	0.00154572	0.989754	0.00131011	1.17984
1204	1212	FEDENFILK	1153.57	5.5339	300000	8	8	4.88	61.001	n/a	4	High	0.238	1	1
1213	1221	FLILPDMLK	1088.63	6.9802	0	7	0	0	0	n/a	2	High	0	0	0
1213	1221	FLILPDMLK	1088.63	6.9528	18	7	0.157	0.072	1.024	0.151	3	High	0.061	0.0224286	0.0155172	0.0245341	0.000547858	0.0238946	0.000536424	1.02132
1213	1221	FLILPDMLK	1088.63	6.9554	36	7	0.306	0.156	2.233	0.146	3	High	0.059	0.0437143	0.0336207	0.0423272	0.000547858	0.0412301	0.000536424	1.02132
1213	1221	FLILPDMLK	1088.63	6.9484	66	7	0.538	0.32	4.577	0.062	3	High	0.025	0.0768571	0.0689655	0.0678277	0.000547858	0.0660844	0.000536424	1.02132
1213	1221	FLILPDMLK	1088.63	6.9707	126	7	0.945	0.532	7.594	0.075	3	High	0.03	0.135	0.114655	0.111147	0.000547858	0.108332	0.000536424	1.02132
1213	1221	FLILPDMLK	1088.63	6.963	186	7	1.291	0.681	9.734	0.138	3	High	0.055	0.184429	0.146767	0.148619	0.000547858	0.144905	0.000536424	1.02132
1213	1221	FLILPDMLK	1088.63	6.9656	306	7	1.841	1.059	15.133	0.218	3	High	0.088	0.263	0.228233	0.213068	0.000547858	0.207871	0.000536424	1.02132
1213	1221	FLILPDMLK	1088.63	6.954	768	7	3.039	1.948	27.822	0.171	3	High	0.069	0.434143	0.419828	0.393647	0.000547858	0.384781	0.000536424	1.02132
1213	1221	FLILPDMLK	1088.63	6.9808	1200	7	3.652	2.455	35.068	0.227	3	High	0.091	0.521714	0.529095	0.510787	0.000547858	0.500002	0.000536424	1.02132
1213	1221	FLILPDMLK	1088.63	6.9356	1800	7	4.249	2.878	41.119	0.075	3	Medium	0.03	0.607	0.620259	0.628015	0.000547858	0.615778	0.000536424	1.02132
1213	1221	FLILPDMLK	1088.63	6.9446	3600	7	5.35	3.577	51.102	0.128	3	High	0.052	0.764286	0.770905	0.821252	0.000547858	0.808113	0.000536424	1.02132
1213	1221	FLILPDMLK	1088.63	6.9543	7200	7	6.291	3.976	56.799	0.078	3	High	0.031	0.898714	0.856897	0.950103	0.000547858	0.938346	0.000536424	1.02132
1213	1221	FLILPDMLK	1088.63	6.9519	14400	7	6.82	4.185	59.785	0.099	3	High	0.04	0.974286	0.90194	0.99459	0.000547858	0.984455	0.000536424	1.02132
1213	1221	FLILPDMLK	1088.63	6.9428	93600	7	7	4.595	65.636	0.228	3	High	0.092	1	0.990302	1	0.000547858	0.990302	0.000536424	1.02132
1213	1221	FLILPDMLK	1088.63	6.9499	300000	7	7	4.64	66.29	n/a	4	High	0.216	1	1
1231	1239	GLTSVINQK	958.545	3.7241	0	8	0	0	0	n/a	2	Medium	0	0	0
1231	1239	GLTSVINQK	958.545	3.7061	18	8	0.218	0.247	3.082	0.036	3	Medium	0.014	0.02725	0.0467537	0.0371785	0.000928631	0.0335598	0.000815156	1.13921
1231	1239	GLTSVINQK	958.545	3.6924	36	8	0.425	0.339	4.236	0.11	3	Medium	0.044	0.053125	0.0641681	0.0638368	0.000928631	0.0577022	0.000815156	1.13921
1231	1239	GLTSVINQK	958.545	3.7156	66	8	0.751	0.54	6.752	0.036	3	Medium	0.014	0.093875	0.102215	0.101591	0.000928631	0.0920104	0.000815156	1.13921
1231	1239	GLTSVINQK	958.545	3.712	126	8	1.333	0.799	9.987	0.131	3	Medium	0.053	0.166625	0.15124	0.164487	0.000928631	0.149487	0.000815156	1.13921
1231	1239	GLTSVINQK	958.545	3.7162	186	8	1.836	1.066	13.33	0.043	3	Medium	0.017	0.2295	0.201779	0.217613	0.000928631	0.198369	0.000815156	1.13921
1231	1239	GLTSVINQK	958.545	3.7035	306	8	2.657	1.638	20.478	0.073	3	Medium	0.029	0.332125	0.310051	0.30613	0.000928631	0.280561	0.000815156	1.13921
1231	1239	GLTSVINQK	958.545	3.6964	768	8	4.491	2.781	34.769	0.096	3	Medium	0.038	0.561375	0.526405	0.533767	0.000928631	0.497175	0.000815156	1.13921
1231	1239	GLTSVINQK	958.545	3.7052	1200	8	5.35	3.314	41.43	0.078	3	Medium	0.032	0.66875	0.627295	0.663947	0.000928631	0.62563	0.000815156	1.13921
1231	1239	GLTSVINQK	958.545	3.7082	1800	8	6.045	3.885	48.566	0.249	3	Medium	0.1	0.755625	0.735378	0.778718	0.000928631	0.743075	0.000815156	1.13921
1231	1239	GLTSVINQK	958.545	3.6915	3600	8	7.017	4.512	56.394	0.043	3	Medium	0.017	0.877125	0.85406	0.927642	0.000928631	0.906155	0.000815156	1.13921
1231	1239	GLTSVINQK	958.545	3.695	7200	8	7.634	4.752	59.4	0.33	3	Medium	0.133	0.95425	0.899489	0.989666	0.000928631	0.98375	0.000815156	1.13921
1231	1239	GLTSVINQK	958.545	3.697	14400	8	7.908	4.948	61.846	0.097	3	Medium	0.039	0.9885	0.936589	0.999651	0.000928631	0.999233	0.000815156	1.13921
1231	1239	GLTSVINQK	958.545	3.6845	93600	8	8	5.283	66.032	0.29	3	Medium	0.117	1	1	1	0.000928631	1	0.000815156	1.13921
1231	1239	GLTSVINQK	958.545	3.6997	300000	8	8	5.257	65.711	n/a	4	Medium	0.286	1	0.995079
1249	1257	GPSSVEDIK	930.466	2.936	0	7	0	0	0	n/a	2	Medium	0	0	0
1249	1257	GPSSVEDIK	930.466	2.9102	18	7	0.375	0.417	5.96	0.045	3	Medium	0.018	0.0535714	0.0819737	0.05171	0.00141593	0.0551564	0.00155641	0.909744
1249	1257	GPSSVEDIK	930.466	2.9099	36	7	0.701	0.577	8.247	0.109	3	Medium	0.044	0.100143	0.113426	0.0882993	0.00141593	0.0940426	0.00155641	0.909744
1249	1257	GPSSVEDIK	930.466	2.9286	66	7	1.157	0.925	13.212	0.043	3	Medium	0.017	0.165286	0.181836	0.139405	0.00141593	0.14815	0.00155641	0.909744
1249	1257	GPSSVEDIK	930.466	2.9165	126	7	1.839	1.32	18.854	0.252	3	Medium	0.102	0.262714	0.259485	0.222634	0.00141593	0.235721	0.00155641	0.909744
1249	1257	GPSSVEDIK	930.466	2.9183	186	7	2.332	1.686	24.085	0.019	3	Medium	0.008	0.333143	0.331433	0.291007	0.00141593	0.307116	0.00155641	0.909744
1249	1257	GPSSVEDIK	930.466	2.9157	306	7	3.025	2.293	32.751	0.194	3	Medium	0.078	0.432143	0.450757	0.400804	0.00141593	0.420612	0.00155641	0.909744
1249	1257	GPSSVEDIK	930.466	2.9075	768	7	4.474	3.424	48.915	0.097	3	Medium	0.039	0.639143	0.673088	0.656772	0.00141593	0.678256	0.00155641	0.909744
1249	1257	GPSSVEDIK	930.466	2.928	1200	7	5.223	3.858	55.111	0.091	3	Medium	0.037	0.746143	0.758404	0.783074	0.00141593	0.800326	0.00155641	0.909744
1249	1257	GPSSVEDIK	930.466	2.9169	1800	7	5.856	4.3	61.425	0.19	3	Medium	0.076	0.836571	0.845292	0.879215	0.00141593	0.889589	0.00155641	0.909744
1249	1257	GPSSVEDIK	930.466	2.9192	3600	7	6.634	4.749	67.836	0.043	3	Medium	0.017	0.947714	0.933556	0.974783	0.00141593	0.972246	0.00155641	0.909744
1249	1257	GPSSVEDIK	930.466	2.9183	7200	7	6.948	4.917	70.247	0.139	3	Medium	0.056	0.992571	0.966581	0.998351	0.00141593	0.98997	0.00155641	0.909744
1249	1257	GPSSVEDIK	930.466	2.9201	14400	7	6.999	4.926	70.373	0.179	3	Medium	0.072	0.999857	0.968351	0.999986	0.00141593	0.990951	0.00155641	0.909744
1249	1257	GPSSVEDIK	930.466	2.9206	93600	7	7	5.041	72.008	0.501	3	Medium	0.202	1	0.990957	1	0.00141593	0.990957	0.00155641	0.909744
1249	1257	GPSSVEDIK	930.466	2.93	300000	7	7	5.087	72.677	n/a	4	Medium	0.244	1	1
1267	1275	HQPTAIIAK	977.566	2.2991	0	7	0	0	0	n/a	2	Medium	0	0	0
1267	1275	HQPTAIIAK	977.566	2.2863	18	7	0.226	0.111	1.581	0.034	3	Medium	0.014	0.0322857	0.0206013	0.0302383	0.000714065	0.0206603	0.000449702	1.58786
1267	1275	HQPTAIIAK	977.566	2.2875	36	7	0.43	0.18	2.575	0.034	3	Medium	0.013	0.0614286	0.0334076	0.0520565	0.000714065	0.0356913	0.000449702	1.58786
1267	1275	HQPTAIIAK	977.566	2.291	66	7	0.727	0.329	4.694	0.017	3	Medium	0.007	0.103857	0.0610616	0.0831589	0.000714065	0.057305	0.000449702	1.58786
1267	1275	HQPTAIIAK	977.566	2.3046	126	7	1.203	0.472	6.741	0.033	3	Medium	0.013	0.171857	0.0876021	0.135533	0.000714065	0.0942211	0.000449702	1.58786
1267	1275	HQPTAIIAK	977.566	2.2806	186	7	1.57	0.708	10.12	0.053	3	Medium	0.021	0.224286	0.131403	0.180355	0.000714065	0.126367	0.000449702	1.58786
1267	1275	HQPTAIIAK	977.566	2.2939	306	7	2.116	1.088	15.546	0.053	3	Medium	0.021	0.302286	0.20193	0.256352	0.000714065	0.182146	0.000449702	1.58786
1267	1275	HQPTAIIAK	977.566	2.2777	768	7	3.374	2.081	29.734	0.085	3	Medium	0.034	0.482	0.386229	0.461202	0.000714065	0.342245	0.000449702	1.58786
1267	1275	HQPTAIIAK	977.566	2.294	1200	7	4.098	2.585	36.929	0.116	3	Medium	0.047	0.585429	0.47977	0.586774	0.000714065	0.449796	0.000449702	1.58786
1267	1275	HQPTAIIAK	977.566	2.2831	1800	7	4.76	3.136	44.798	0.064	3	Medium	0.026	0.68	0.582034	0.705473	0.000714065	0.561303	0.000449702	1.58786
1267	1275	HQPTAIIAK	977.566	2.2897	3600	7	5.735	3.912	55.889	0.069	3	Medium	0.028	0.819286	0.726058	0.88096	0.000714065	0.758118	0.000449702	1.58786
1267	1275	HQPTAIIAK	977.566	2.2859	7200	7	6.411	4.418	63.11	0.192	3	Medium	0.077	0.915857	0.81997	0.975414	0.000714065	0.908295	0.000449702	1.58786
1267	1275	HQPTAIIAK	977.566	2.2693	14400	7	6.816	4.739	67.694	0.18	3	Medium	0.072	0.973714	0.879547	0.998422	0.000714065	0.972992	0.000449702	1.58786
1267	1275	HQPTAIIAK	977.566	2.2827	93600	7	7	5.304	75.774	0.219	3	Medium	0.088	1	0.98441	1	0.000714065	0.98441	0.000449702	1.58786
1267	1275	HQPTAIIAK	977.566	2.2787	300000	7	7	5.388	76.975	n/a	4	Medium	0.25	1	1
1276	1284	IAIYELLFK	1108.65	7.6043	0	8	0	0	0	n/a	2	Medium	0	0	0
1276	1284	IAIYELLFK	1108.65	7.5909	18	8	0.109	0.197	2.461	0.095	3	Medium	0.038	0.013625	0.0311118	0.0242656	0.000540281	0.0236337	0.000526856	1.02548
1276	1284	IAIYELLFK	1108.65	7.5847	36	8	0.216	0.202	2.53	0.089	3	Medium	0.036	0.027	0.0319015	0.0418681	0.000540281	0.0407853	0.000526856	1.02548
1276	1284	IAIYELLFK	1108.65	7.6041	66	8	0.39	0.304	3.796	0.07	3	Medium	0.028	0.04875	0.0480101	0.067102	0.000540281	0.0653836	0.000526856	1.02548
1276	1284	IAIYELLFK	1108.65	7.5974	126	8	0.718	0.492	6.148	0.142	3	Medium	0.057	0.08975	0.0777006	0.109986	0.000540281	0.107218	0.000526856	1.02548
1276	1284	IAIYELLFK	1108.65	7.595	186	8	1.023	0.754	9.424	0.334	3	Medium	0.135	0.127875	0.119078	0.1471	0.000540281	0.143456	0.000526856	1.02548
1276	1284	IAIYELLFK	1108.65	7.5953	306	8	1.576	1.175	14.69	0.638	3	Medium	0.257	0.197	0.185565	0.210976	0.000540281	0.205899	0.000526856	1.02548
1276	1284	IAIYELLFK	1108.65	7.5859	768	8	3.161	2.456	30.701	0.413	3	Medium	0.166	0.395125	0.387871	0.390276	0.000540281	0.381746	0.000526856	1.02548
1276	1284	IAIYELLFK	1108.65	7.595	1200	8	4.15	3.274	40.929	0.313	3	Medium	0.126	0.51875	0.517056	0.506896	0.000540281	0.496662	0.000526856	1.02548
1276	1284	IAIYELLFK	1108.65	7.5951	1800	8	5.09	3.937	49.213	0.461	3	Medium	0.186	0.63625	0.621762	0.623916	0.000540281	0.612523	0.000526856	1.02548
1276	1284	IAIYELLFK	1108.65	7.5987	3600	8	6.553	5.223	65.286	0.328	3	Medium	0.132	0.819125	0.824858	0.817809	0.000540281	0.806266	0.000526856	1.02548
1276	1284	IAIYELLFK	1108.65	7.5951	7200	8	7.531	5.775	72.192	0.239	3	Medium	0.096	0.941375	0.912034	0.948417	0.000540281	0.939157	0.000526856	1.02548
1276	1284	IAIYELLFK	1108.65	7.5892	14400	8	7.93	5.751	71.89	0.086	3	Medium	0.035	0.99125	0.908244	0.994268	0.000540281	0.987213	0.000526856	1.02548
1276	1284	IAIYELLFK	1108.65	7.5902	93600	8	8	6.291	78.641	0.147	3	Medium	0.059	1	0.993525	1	0.000540281	0.993525	0.000526856	1.02548
1276	1284	IAIYELLFK	1108.65	7.5926	300000	8	8	6.332	79.155	n/a	4	Medium	0.227	1	1
1285	1293	IGFPWSEIR	1103.58	6.7818	0	7	0	0	0	n/a	2	High	0	0	0
1285	1293	IGFPWSEIR	1103.58	6.7716	18	7	0.163	0.265	3.78	0.127	3	High	0.051	0.0232857	0.0476362	0.0353897	0.000872116	0.036783	0.000936391	0.931359
1285	1293	IGFPWSEIR	1103.58	6.7749	36	7	0.319	0.319	4.557	0.19	3	High	0.076	0.0455714	0.0573432	0.0608065	0.000872116	0.063152	0.000936391	0.931359
1285	1293	IGFPWSEIR	1103.58	6.7674	66	7	0.566	0.632	9.023	0.015	3	High	0.006	0.0808571	0.113608	0.0968633	0.000872116	0.100488	0.000936391	0.931359
1285	1293	IGFPWSEIR	1103.58	6.7533	126	7	1.014	0.95	13.575	0.057	3	High	0.023	0.144857	0.170771	0.157099	0.000872116	0.162663	0.000936391	0.931359
1285	1293	IGFPWSEIR	1103.58	6.7704	186	7	1.41	1.267	18.096	0.166	3	High	0.067	0.201429	0.227755	0.20815	0.000872116	0.215156	0.000936391	0.931359
1285	1293	IGFPWSEIR	1103.58	6.7499	306	7	2.076	1.72	24.573	0.11	3	High	0.044	0.296571	0.309186	0.293594	0.000872116	0.302565	0.000936391	0.931359
1285	1293	IGFPWSEIR	1103.58	6.7364	768	7	3.705	3.046	43.516	0.222	3	High	0.089	0.529286	0.547546	0.516007	0.000872116	0.526981	0.000936391	0.931359
1285	1293	IGFPWSEIR	1103.58	6.8175	1200	7	4.574	3.631	51.867	0.102	3	High	0.041	0.653429	0.652705	0.645505	0.000872116	0.655005	0.000936391	0.931359
1285	1293	IGFPWSEIR	1103.58	6.7425	1800	7	5.33	4.209	60.125	0.132	3	High	0.053	0.761429	0.756606	0.761747	0.000872116	0.7676	0.000936391	0.931359
1285	1293	IGFPWSEIR	1103.58	6.7635	3600	7	6.355	4.866	69.52	0.116	3	High	0.047	0.907857	0.874708	0.917708	0.000872116	0.913037	0.000936391	0.931359
1285	1293	IGFPWSEIR	1103.58	6.7397	7200	7	6.863	5.155	73.649	0.15	3	High	0.06	0.980429	0.926658	0.987072	0.000872116	0.973071	0.000936391	0.931359
1285	1293	IGFPWSEIR	1103.58	6.7899	14400	7	6.989	5.189	74.124	0.25	3	Medium	0.1	0.998429	0.93277	0.999485	0.000872116	0.982598	0.000936391	0.931359
1285	1293	IGFPWSEIR	1103.58	6.7621	93600	7	7	5.468	78.107	0.309	3	High	0.124	1	0.982923	1	0.000872116	0.982923	0.000936391	0.931359
1285	1293	IGFPWSEIR	1103.58	6.7681	300000	7	7	5.563	79.473	n/a	4	High	0.235	1	1
1294	1302	IGPLGLSPK	880.538	4.4873	0	6	0	0	0	n/a	2	Medium	0	0	0
1294	1302	IGPLGLSPK	880.538	4.4637	18	6	0.08	0.274	4.569	0.149	3	Medium	0.06	0.0133333	0.0506095	0.0260484	0.000591019	0.0339398	0.000837922	0.70534
1294	1302	IGPLGLSPK	880.538	4.4677	36	6	0.159	0.388	6.461	0.11	3	Medium	0.044	0.0265	0.0716661	0.0449141	0.000591019	0.0583395	0.000837922	0.70534
1294	1302	IGPLGLSPK	880.538	4.4645	66	6	0.288	0.606	10.095	0.186	3	Medium	0.075	0.048	0.111932	0.0719137	0.000591019	0.0929891	0.000837922	0.70534
[truncated: 6,443 more rows]

## Sheet: TableS3_PF_sum_squares
Sequence	Protection Factor (PF)	log10(PF)	absolute(log10(PF))	Sum of squares Normalized	RTSQR (Sum of squares Normalized)	% Helicity (Agadir)	GRAVY
STAGDTHLGGEDFDNR	0.737584	-0.132188	0.132188	0.112971	0.336112	0.05
RAAEDDEDDDVDTKK	1.04693	0.0199187	0.0199187	0.0354776	0.188355	0.18
APEPHVEEDDDDELDSK	1.10709	0.0441812	0.0441812	0.0300595	0.173377	0.11
EQGVLSFWR	0.843008	-0.0741685	0.0741685	0.0316991	0.178042	0.03
LGIHEDSTNR	0.737333	-0.132336	0.132336	0.0835551	0.289059	0.01
TDTGEPMGR	0.862436	-0.0642731	0.0642731	0.0249568	0.157977	0
ILDSVGIEADDDRLNK	0.779172	-0.108367	0.108367	0.0472619	0.217398	0.24
HLQLAIRNDEELNK	0.834493	-0.0785775	0.0785775	0.0211748	0.145516	0.2
ELQEMDKDDESLIK	1.05521	0.02334	0.02334	0.0333383	0.182588	0.11
AGAHLQGGAK	0.451077	-0.345749	0.345749	0.296522	0.544539	0.03
IDEPLEGSEDR	0.955536	-0.019753	0.019753	0.0118556	0.108883	0.01
FHVEEEGK	0.756408	-0.121244	0.121244	0.0660545	0.257011	0.01
GGSDGYGSGR	0.60694	-0.216854	0.216854	0.128614	0.358628	0.01
NLPLPPPPPPR	0.318394	-0.497035	0.497035	0.470406	0.685862	0
AGFAGDDAPR	0.588777	-0.230049	0.230049	0.143003	0.378157	0
RFDDAVVQSDMK	1.37692	0.138909	0.138909	0.0461798	0.214895	0.11
RHLTGEFEK	0.521053	-0.283118	0.283118	0.172038	0.414775	0
HQEGEIFDTEK	0.909657	-0.0411223	0.0411223	0.0139059	0.117923	0.01
SLAGSSGPGASSGTSGDHGELVVR	0.743083	-0.128963	0.128963	0.0348181	0.186596	0.06
VDNDENEHQLSLR	1.28083	0.107492	0.107492	0.0267301	0.163493	0.1
AVTEQGHELSNEER	0.747243	-0.126538	0.126538	0.0642833	0.253542	0.07
AIVAIENPADVSVISSR	0.486494	-0.312922	0.312922	0.158431	0.398034	0.1
LAHEVGWK	0.778922	-0.108506	0.108506	0.0382752	0.19564	0
YHTINGHNAEVR	0.841809	-0.0747865	0.0747865	0.0393806	0.198445	0.03
IGAEVYHNLK	0.677943	-0.168807	0.168807	0.059032	0.242965	0.11
EIAEAYLGK	0.591054	-0.228373	0.228373	0.119812	0.346139	0.16
ESTLHLVLR	0.765087	-0.116289	0.116289	0.0259229	0.161006	0.1
EGVHGGLINKK	0.709298	-0.149171	0.149171	0.0484926	0.22021	0.06
IREEYPDR	0.591382	-0.228132	0.228132	0.127345	0.356854	0
IKGEHPGLSIGDVAK	0.670441	-0.173639	0.173639	0.0567061	0.23813	0.1
ESKDPADETEAD	1.02914	0.0124732	0.0124732	0.0101284	0.10064	0.18
EVLAGR	0.304236	-0.516789	0.516789	0.473349	0.688004	0.01
HYGGLTGLNK	0.564076	-0.248662	0.248662	0.13193	0.363221	0.03
TLHPDLGTDK	0.516741	-0.286727	0.286727	0.209291	0.457484	0
QVHPDTGISSK	0.626379	-0.203163	0.203163	0.092034	0.303371	0.01
YPALHKPENQDIDWGALEGETR	0.802239	-0.0956962	0.0956962	0.0287131	0.169449	0.11
RVHPVSTMIK	0.624577	-0.204414	0.204414	0.071895	0.268132	0
MLVSGAGDIK	0.766518	-0.115478	0.115478	0.025304	0.159072	0
GYFEYIEENK	0.634492	-0.197574	0.197574	0.065393	0.255721	0.26
EDLHDMLASLGK	0.991634	-0.00364871	0.00364871	0.00723124	0.0850367	0.5
NQGGYGGSSSSSSYGSGR	0.85761	-0.0667103	0.0667103	0.0190784	0.138124	0.04
VEIIANDQGNR	0.894679	-0.0483328	0.0483328	0.0128944	0.113554	0.04
EAMEDGEIDGNK	0.814559	-0.0890777	0.0890777	0.0186936	0.136725	0.1
SIQFVDWCPTGFK	0.557978	-0.253383	0.253383	0.126204	0.355253	0.07
AVLVDLEPGTMDSVR	0.777883	-0.109086	0.109086	0.0217464	0.147467	0.02
LWDLTTGTTTR	0.733124	-0.134823	0.134823	0.046357	0.215307	0.01
SNNVEMDWVLK	1.47304	0.168216	0.168216	0.0536134	0.231546	0.06
IYVDDGLISLQVK	0.954182	-0.0203686	0.0203686	0.00498619	0.0706129	0.25
IEEELGSK	0.737468	-0.132257	0.132257	0.0434774	0.208512	0.04
LVILANNCPALR	0.671804	-0.172757	0.172757	0.063112	0.251221	0.04
SIYGEK	0.676932	-0.169455	0.169455	0.0724133	0.269097	0.01
RVLIAAHGNSLR	0.733223	-0.134764	0.134764	0.0307985	0.175495	0.03
EIIDLVLDR	0.703955	-0.152455	0.152455	0.03792	0.194731	0.09
EGIPPDQQR	1.10336	0.0427155	0.0427155	0.0139276	0.118015	0
ELISNSSDALDK	0.941604	-0.0261315	0.0261315	0.0218302	0.147751	0.19
PMPNPNPNHPSSSGSFSDADLADGVSGGEGK	0.882683	-0.0541955	0.0541955	0.0107055	0.103467	0.52
GFGFVDFNSEEDAK	0.941834	-0.0260257	0.0260257	0.005963	0.0772205	0.14
LLIHQSLAGGIIGVK	0.814748	-0.0889767	0.0889767	0.0168443	0.129786	0.04
IGEEQSPEDAEDGPPELLFIHGGHTAK	0.757752	-0.120473	0.120473	0.0305695	0.174841	0.17
SFFTDDDK	1.11461	0.0471223	0.0471223	0.0555766	0.235747	0.05
LILPHVDIQLK	0.865375	-0.0627956	0.0627956	0.0103959	0.10196	0.02
GLFIIDDK	0.831377	-0.0802022	0.0802022	0.0203899	0.142793	0.03
LMIEMDGTENK	0.861776	-0.0646058	0.0646058	0.00791538	0.0889684	0.01
LFIGGLSFETTDDSLREHFEK	0.752751	-0.123349	0.123349	0.0269059	0.16403	0.37
YLAEFATGNDRK	0.782179	-0.106694	0.106694	0.0246472	0.156994	0.11
KLEAAEER	0.651621	-0.186005	0.186005	0.0617193	0.248434	0.07
GRGARGGKAEDK	0.755755	-0.121619	0.121619	0.0358336	0.189298	0.07
EESGKPGAHVTVK	0.656275	-0.182914	0.182914	0.0610719	0.247127	0.01
GEENLMDAQVK	0.928884	-0.0320383	0.0320383	0.0152639	0.123547	0.32
WTGMIIGPPR	0.673397	-0.171729	0.171729	0.0668173	0.25849	0.02
VHIEIGPDGR	1.1465	0.0593743	0.0593743	0.0146866	0.121188	0
TLGILGLGR	0.481185	-0.317688	0.317688	0.188019	0.433612	0.11
DYFGAHTYELLAK	0.705031	-0.151792	0.151792	0.0455833	0.213502	0.43
EALQDVEDENQ	1.1256	0.0513822	0.0513822	0.0173607	0.13176	0.05
VTLDWAK	1.0983	0.0407219	0.0407219	0.00517362	0.0719279	0.04
MFVLDEADEMLSR	0.989691	-0.00450057	0.00450057	0.00632157	0.0795083	0.28
LFQECCPHSTDR	1.38595	0.141749	0.141749	0.0437626	0.209195	0.02
QEYDESGPSIVHRK	0.86123	-0.0648809	0.0648809	0.0266121	0.163132	0.1
HLEINPDHSIIETLR	0.832887	-0.0794141	0.0794141	0.00930636	0.0964695	0.09
NLDIERPTYTNLNR	0.971676	-0.0124785	0.0124785	0.00472552	0.0687424	0.09
DRPFFAGLVK	1.1422	0.0577433	0.0577433	0.0123969	0.111341	0.01
MGANSLER	0.884579	-0.0532635	0.0532635	0.0218407	0.147786	0.07
AAIDWFDGK	0.941559	-0.0261524	0.0261524	0.00734611	0.0857095	0.02
FHGTVK	1.0079	0.00341937	0.00341937	0.0152588	0.123526	0
NIIHGSDSVESAEK	1.00497	0.00215462	0.00215462	0.0152295	0.123408	0.14
TIGGGDDSFNTFFSETGAGK	0.781405	-0.107124	0.107124	0.0178828	0.133726	0.12
YIDQEELNK	0.881834	-0.0546133	0.0546133	0.00948766	0.0974046	1.7
GEGQLGPAER	0.620352	-0.207362	0.207362	0.0846825	0.291003	0
TITLEVEPSDTIENVK	0.984436	-0.00681239	0.00681239	0.00493651	0.0702603	0.07
HAVSEGTK	0.687327	-0.162836	0.162836	0.0455849	0.213506	0
SQLDIIIHSLK	1.04179	0.017782	0.017782	0.00374282	0.0611786	0.12
FLPLFDR	0.728855	-0.137359	0.137359	0.0375847	0.193868	0
ALAENSGVK	0.955447	-0.0197933	0.0197933	0.01455	0.120623	0.01
VPPPPPIAR	0.760304	-0.119013	0.119013	0.0254655	0.159579	0
SLTNDWEDHLAVK	0.959063	-0.0181528	0.0181528	0.00953931	0.0976694	0.16
GLAPDLPEDLYHLIK	1.00988	0.00426898	0.00426898	0.00263667	0.0513485	0.23
YAFVNWINK	0.672555	-0.172272	0.172272	0.0610675	0.247118	0.03
LEEDINSSMTNSTAASRPPVTLR	1.2819	0.107855	0.107855	0.0227808	0.150933	0.23
NLLSVAYK	0.565945	-0.247226	0.247226	0.121707	0.348866	0.09
DLSHIGDAVVISCAK	0.729426	-0.137019	0.137019	0.0267242	0.163475	0.13
EDAANNYAR	1.0099	0.0042793	0.0042793	0.0135951	0.116598	0.16
VFSGLVSTGLK	0.81721	-0.0876663	0.0876663	0.024539	0.156649	0.03
HIADLAGNSEVILPVPAFNVINGGSHAGNK	0.962795	-0.0164663	0.0164663	0.00357794	0.0598159	0.06
TLSDYNIQK	1.06868	0.0288481	0.0288481	0.00465927	0.0682589	0.07
AQVARPGGDTIFGK	0.920414	-0.0360166	0.0360166	0.0191378	0.13834	0.04
IILDLISESPIK	0.93402	-0.0296439	0.0296439	0.0121474	0.110215	0.04
IWHHTFYNELR	0.848055	-0.0715758	0.0715758	0.0225523	0.150174	0.01
HEHQVMLMR	1.17174	0.068831	0.068831	0.0462354	0.215024	0.02
STTTGHLIYK	0.704495	-0.152122	0.152122	0.0329064	0.181401	0.07
LGDVYVNDAFGTAHR	0.89818	-0.0466365	0.0466365	0.00452333	0.0672557	0.08
LYQSAGGMPGGMPGGFPGGGAPPSGGASSGPTIEEVD	1.25778	0.0996033	0.0996033	0.0296745	0.172263	0.01
SQIHDIVLVGGSTR	0.788461	-0.10322	0.10322	0.0148671	0.121931	0.04
DRPFFPGLVK	1.00535	0.00231762	0.00231762	0.00296524	0.054454	0
TLVDIAK	1.04425	0.0188058	0.0188058	0.00435942	0.0660259	0.05
EQFLDGDGWTSR	0.845067	-0.0731087	0.0731087	0.0113997	0.10677	0.02
LVIITAGAR	0.778094	-0.108968	0.108968	0.0353099	0.187909	0.05
IVEMSTSK	0.78655	-0.104274	0.104274	0.0233761	0.152892	0.01
AVELAANTK	0.982557	-0.00764238	0.00764238	0.00491099	0.0700785	0.13
FEDENFILK	1.17984	0.0718215	0.0718215	0.0264711	0.162699	0.03
ALWFQGR	0.625234	-0.203957	0.203957	0.069345	0.263334	0
YYVTIIDAPGHR	0.79499	-0.0996385	0.0996385	0.0101608	0.100801	0.01
AVTEQGAELSNEER	0.854317	-0.0683809	0.0683809	0.00929214	0.0963958	0.34
YAISMAR	0.885249	-0.0529344	0.0529344	0.0164927	0.128424	0.01
NDLAVVDVR	1.00808	0.00349528	0.00349528	0.0174205	0.131987	0.08
ENALVQMADGNQAQLAMSHLNGHK	1.57751	0.197972	0.197972	0.0682007	0.261153	0.41
IIDVVYNASNNELVR	0.840376	-0.0755264	0.0755264	0.0224694	0.149898	0.13
VLNTNIDGR	0.998823	-0.000511651	0.000511651	0.0116342	0.107862	0.03
LNGTDPEDVIR	0.767863	-0.114716	0.114716	0.0158281	0.12581	0.01
LISWYDNEFGYSNR	1.07012	0.0294311	0.0294311	0.00708764	0.0841881	0.07
VYVGNLGNNGNK	0.714881	-0.145766	0.145766	0.0320979	0.179159	0.05
RGLEVNK	0.71048	-0.148448	0.148448	0.0448173	0.211701	0.01
PVHHGVNQLK	0.649443	-0.187459	0.187459	0.0942263	0.306963	0.01
ILQDGGLQVVEK	0.933802	-0.0297453	0.0297453	0.00397292	0.0630311	0.06
EVFEDAAEIR	0.657752	-0.181938	0.181938	0.045356	0.212969	0.12
IIAPPERK	0.617511	-0.209355	0.209355	0.0587507	0.242385	0
TIIPLISQCTPK	0.736846	-0.132623	0.132623	0.0352903	0.187857	0.01
NFSDNQLQEGK	1.05657	0.0238995	0.0238995	0.00907931	0.0952854	0.14
TTGIVMDSGDGVTHTVPIYEGYALPHAILR	1.03871	0.0164952	0.0164952	0.00393754	0.0627498	0.02
FSGWYDADLSPAGHEEAK	0.917869	-0.0372191	0.0372191	0.00662421	0.0813892	0.06
NIEDVIAQGIGK	0.824148	-0.0839948	0.0839948	0.0248527	0.157647	0.21
GHYTEGAELVDSVLDVVRK	1.01701	0.00732522	0.00732522	0.00448813	0.0669935	0.33
GTGIVSAPVPK	0.641701	-0.192668	0.192668	0.0639331	0.25285	0
IEDVTPIPSDSTR	1.15652	0.0631537	0.0631537	0.0251614	0.158623	0
SESPKEPEQLRK	0.926876	-0.0329786	0.0329786	0.00311321	0.0557961	0.08
FYEAFSK	1.26206	0.101081	0.101081	0.0179653	0.134035	0.01
LQAALDDEEAGGRPAMEPGNGSLDLGGDSAGR	0.822201	-0.0850222	0.0850222	0.013111	0.114503	0.35
EDSQRPGAHLTVK	0.857614	-0.0667083	0.0667083	0.0162614	0.12752	0.01
EGLELPEDEEEK	0.842636	-0.0743599	0.0743599	0.010976	0.104766	0.03
NIGVDNPAAK	0.781439	-0.107105	0.107105	0.020061	0.141637	0
EKPYFPIPEEYTFIQNVPLEDR	1.34078	0.127358	0.127358	0.0254845	0.159639	0.03
YHTSQSGDEMTSLSEYVSR	1.21857	0.0858495	0.0858495	0.0232423	0.152454	0.31
IRYESLTDPSK	0.713915	-0.146354	0.146354	0.0327901	0.18108	0.01
EAFSLFDK	0.859286	-0.0658623	0.0658623	0.00965932	0.0982818	0.01
FVADGIFK	0.85166	-0.0697338	0.0697338	0.0195179	0.139706	0.01
FAAYFQQGDMESNGK	1.11621	0.0477478	0.0477478	0.0098108	0.0990495	0.09
IIWQFIK	0.989641	-0.00452229	0.00452229	0.0145518	0.120631	0.01
GEMMDLQHGSLFLR	0.996783	-0.00139958	0.00139958	0.00576049	0.0758979	0.12
CAADLGLNK	0.667681	-0.175431	0.175431	0.0518945	0.227804	0.04
AVFVDLEPTVIDEVR	0.823927	-0.0841114	0.0841114	0.01912	0.138275	0.04
VLSSIEQK	1.07946	0.0332067	0.0332067	0.0080489	0.0897157	0.07
LVIEEAER	0.961135	-0.0172156	0.0172156	0.0147043	0.121261	0.06
EVFSMAGVVVR	0.480449	-0.318353	0.318353	0.14968	0.386885	0.04
NIPGITLLNVSK	1.11498	0.0472657	0.0472657	0.00869213	0.0932316	0.24
VEVQYK	0.822696	-0.0847605	0.0847605	0.0247031	0.157172	0
EANNFLWPFK	1.18214	0.0726672	0.0726672	0.0226302	0.150433	0
NPDDITNEEYGEFYK	1.08325	0.0347303	0.0347303	0.00580168	0.0761688	0.32
DSYVGDEAQSK	1.05678	0.0239832	0.0239832	0.0122756	0.110796	0.1
VVLIGGKPDR	0.48599	-0.313372	0.313372	0.0910456	0.301738	0
VHLVGIDIFTGK	0.86083	-0.0650827	0.0650827	0.0112764	0.10619	0.07
EAILDIITSR	0.618935	-0.208355	0.208355	0.0537471	0.231834	0.09
ALPGQLKPFETLLSQNQGGK	0.991758	-0.00359412	0.00359412	0.00366461	0.060536	0.08
AILVDLEPGTMDSVR	0.79442	-0.0999499	0.0999499	0.0131758	0.114786	0.02
GNFGGSFAGSFGGAGGHAPGVAR	0.839959	-0.0757421	0.0757421	0.0129168	0.113652	0.02
GPSSVEDIK	0.909744	-0.041081	0.041081	0.00494591	0.0703272	0.05
LVQDVANNTNEEAGDGTTTATVLAR	1.02631	0.0112778	0.0112778	0.00390352	0.0624782	0.32
GYSFTTTAER	0.868727	-0.0611164	0.0611164	0.0246797	0.157098	0.05
VLTVINQTQK	0.581471	-0.235472	0.235472	0.0963043	0.310329	0.03
LEEDISSSMTNSTAASRPPVTLR	1.33554	0.125657	0.125657	0.0290991	0.170585	0.23
YALYDATYETK	1.0064	0.0027698	0.0027698	0.00610057	0.0781061	0.04
PYVEEGLHPQIIIR	0.759432	-0.119511	0.119511	0.0208605	0.144432	0.02
IINEPTAAAIAYGLDK	1.28862	0.110123	0.110123	0.0223969	0.149656	1.24
IETIEVMEDR	0.959848	-0.0177975	0.0177975	0.00283228	0.0532191	0.3
DIFQEIFDK	0.86858	-0.0611902	0.0611902	0.0121308	0.11014	0.38
LGEMWNNTAADDKQPYEK	1.21423	0.0843009	0.0843009	0.0205217	0.143254	0.36
NNQFQALLQYADPVSAQHAK	1.65981	0.220058	0.220058	0.0779427	0.279182	0.36
VAQLEQVYIR	0.702208	-0.153534	0.153534	0.054204	0.232817	0.06
QDFVQHFSQIVR	1.20275	0.0801767	0.0801767	0.0220012	0.148328	0.01
GLSEDTTEETLK	0.619786	-0.207758	0.207758	0.0631711	0.251339	0.19
ELSDFISYLQR	1.27162	0.104356	0.104356	0.0233067	0.152665	0.21
EMLQQSK	0.900062	-0.0457275	0.0457275	0.00620715	0.0787854	0.02
GVVDSEDLPLNISR	1.05146	0.0217921	0.0217921	0.00870076	0.0932779	0.02
ELLPEIR	0.357088	-0.447225	0.447225	0.339958	0.583059	0
SVTEQGAELSNEER	0.83343	-0.0791307	0.0791307	0.0111738	0.105706	0.34
DTGIFLDLMHLK	0.785569	-0.104815	0.104815	0.0150427	0.122649	0.45
LFVGGLK	0.737022	-0.132519	0.132519	0.0464462	0.215514	0
ELISNASDALDK	1.0345	0.0147311	0.0147311	0.0115297	0.107377	0.25
TEWLDGK	0.852153	-0.0694824	0.0694824	0.00866008	0.0930595	0.13
FAQPGSFEYEYAMR	1.08678	0.0361411	0.0361411	0.0152645	0.12355	0.24
AGLQFPVGR	0.695972	-0.157408	0.157408	0.0665874	0.258045	0
VTLTSEEEAR	0.880855	-0.0550954	0.0550954	0.00921341	0.0959865	0.17
DQVANSAFVER	1.30792	0.116582	0.116582	0.0309259	0.175858	0.08
DDGLFSGDPNWFPK	0.825585	-0.0832383	0.0832383	0.010196	0.100975	0
VSFELFADK	0.920041	-0.0361927	0.0361927	0.0101224	0.10061	0.42
AVDDGVNTFK	0.931735	-0.0307077	0.0307077	0.0152305	0.123412	0.06
IEVIEIMTDR	0.924058	-0.0343008	0.0343008	0.00401668	0.0633773	0.17
GLTSVINQK	1.13921	0.0566027	0.0566027	0.00988746	0.0994357	0.17
LNEHFLNTTDFLDTIK	1.1301	0.0531172	0.0531172	0.0141532	0.118967	0.13
DQQEAALVDMVNDGVEDLR	1.02055	0.00883545	0.00883545	0.00780039	0.0883198	0.25
ILEFFGLK	0.640863	-0.193235	0.193235	0.0767557	0.277048	0.01
TAMSTPHVAEPAENEQDEQDENGAEASADLR	1.03894	0.0165917	0.0165917	0.00837681	0.0915249	0.48
SAEFLLHMLK	0.923104	-0.0347496	0.0347496	0.0104016	0.101988	0.36
ARFEELNADLFR	0.881035	-0.0550068	0.0550068	0.0119823	0.109464	0.31
ELGIWEPLAVK	0.669663	-0.174144	0.174144	0.0711928	0.26682	0.04
VIPELNGK	0.625825	-0.203547	0.203547	0.0602082	0.245374	0.03
LMDVGLIAIR	0.887356	-0.0519023	0.0519023	0.00845324	0.0919415	0.34
EDQTEYLEER	1.00334	0.00144651	0.00144651	0.00621213	0.0788171	0.19
ILGLLDAYLK	0.712425	-0.147261	0.147261	0.0350497	0.187216	0.46
FSHEEIAMATVTALRR	1.357	0.132579	0.132579	0.0410316	0.202563	0.6
AMADPEVQQIMSDPAMR	1.23586	0.091968	0.091968	0.0191174	0.138266	0.19
RSELIAK	1.00755	0.00326851	0.00326851	0.00457989	0.0676749	0.05
AAPEASGTPSSDAVSR	1.07304	0.0306165	0.0306165	0.008772	0.0936589	0.05
ALTSELANAR	1.16356	0.0657878	0.0657878	0.0165035	0.128466	0.54
AVFPSIVGRPR	0.680585	-0.167118	0.167118	0.0609052	0.24679	0.01
LIINSLYK	0.970219	-0.0131301	0.0131301	0.00995594	0.0997794	0.04
HWPFMVVNDAGRPK	0.893612	-0.0488512	0.0488512	0.00465443	0.0682234	0.06
FNVWDTAGQEK	1.15678	0.0632513	0.0632513	0.014703	0.121256	0.05
VTLATLK	0.844524	-0.0733878	0.0733878	0.03026	0.173954	0.21
IISSIEQK	0.867545	-0.0617078	0.0617078	0.00875961	0.0935928	0.07
EVVEEAENGR	0.783751	-0.105822	0.105822	0.0279831	0.167281	0.2
DEFEGLFK	0.853488	-0.0688028	0.0688028	0.0093641	0.0967683	0.02
FTQAGSEVSALLGR	1.11394	0.0468627	0.0468627	0.019465	0.139517	0.94
DNLTLWTSDMQGDGEEQNK	1.23989	0.0933828	0.0933828	0.0262318	0.161962	0.15
EGGLGPLNIPLLADVTR	0.941739	-0.0260696	0.0260696	0.00482813	0.0694847	0.12
SPYQEFTDHLVK	1.25773	0.0995878	0.0995878	0.0340539	0.184537	0.15
LLEVEHPAAK	0.553354	-0.256997	0.256997	0.100332	0.316752	0
VAVLGASGGIGQPLSLLLK	0.986492	-0.00590623	0.00590623	0.0102776	0.101379	0.11
AAVPSGASTGIYEALELRDNDK	1.18993	0.0755231	0.0755231	0.0141666	0.119023	0.86
EGMNIVEAMER	1.1559	0.0629194	0.0629194	0.019982	0.141358	1.2
IGGIGTVPVGR	0.633046	-0.198564	0.198564	0.0895284	0.299213	0
EILVGDVGQTVDDPYATFVK	0.838638	-0.0764257	0.0764257	0.00842715	0.0917995	0.09
ESTGAQVQVAGDMLPNSTER	1.35711	0.132616	0.132616	0.0387672	0.196894	0.17
IDNSQVESGSLEDDWDFLPPKK	1.39172	0.143551	0.143551	0.0413488	0.203344	0.12
AQQELEEQTRR	0.769122	-0.114005	0.114005	0.0300431	0.173329	0.14
LNLVQR	0.98482	-0.00664298	0.00664298	0.0201901	0.142092	0
APIIAVTR	0.958971	-0.0181947	0.0181947	0.0125677	0.112106	0.01
AVDSQILPK	0.990283	-0.00424067	0.00424067	0.0201399	0.141915	0
TYSYLTPDLWK	1.11889	0.0487892	0.0487892	0.0134167	0.11583	0.04
LGGSLADSYLDEGFLLDK	0.859985	-0.0655091	0.0655091	0.00631795	0.0794856	0.44
QHYIDLK	1.14086	0.0572333	0.0572333	0.0204717	0.143079	0
GVVPLAGTNGETTTQGLDGLSER	0.859285	-0.0658625	0.0658625	0.0085631	0.092537	0.07
SGYLAGDK	0.860188	-0.0654065	0.0654065	0.012376	0.111247	0.1
LLEPVLLLGK	0.650368	-0.186841	0.186841	0.0625185	0.250037	0.27
VLATVTKPVGGDK	0.937586	-0.0279889	0.0279889	0.00364003	0.0603326	0.01
DLYANTVLSGGTTMYPGIADR	1.05721	0.024163	0.024163	0.0172466	0.131326	0.04
LTLHGLQQYYVK	0.97507	-0.0109641	0.0109641	0.00967718	0.0983727	0.11
HELLQPFNVLYEK	0.820902	-0.0857088	0.0857088	0.0106412	0.103156	0.07
EDSVKPGAHLTVK	0.74406	-0.128392	0.128392	0.0348962	0.186805	0.01
AFAMIIDK	1.3666	0.135642	0.135642	0.0271832	0.164873	0.06
HLEINPDHPIVETLR	0.769844	-0.113597	0.113597	0.011537	0.10741	0.01
ISVYYNEATGGK	0.962265	-0.0167055	0.0167055	0.014254	0.11939	0.36
DVLFLK	1.05893	0.0248686	0.0248686	0.103017	0.320962	0.01
SVVLMSHLGRPDGVPMPDK	0.883011	-0.0540341	0.0540341	0.00572995	0.0756964	0.04
LTDCVVMRDPASK	1.94187	0.288219	0.288219	0.149363	0.386475	0.04
IQLINNMLDK	1.48673	0.172232	0.172232	0.0546176	0.233704	0.08
QEMQEVQSSR	1.24757	0.0960644	0.0960644	0.0295084	0.17178	0.04
RVIISAPSADAPMFVMGVNHEK	1.2078	0.0819963	0.0819963	0.0196705	0.140252	0.02
MVNHFIAEFK	1.15707	0.0633607	0.0633607	0.015566	0.124764	0.12
LVPGGGATEIELAK	1.07054	0.0296019	0.0296019	0.0132792	0.115235	0.7
VSHLLGINVTDFTR	1.0814	0.0339871	0.0339871	0.0129011	0.113583	0.02
IDFYFDENPYFENK	1.11639	0.0478146	0.0478146	0.0196463	0.140165	0.06
FGYVDFESAEDLEK	0.872959	-0.0590061	0.0590061	0.0188852	0.137423	0.35
AIPQLQGYLR	0.703579	-0.152687	0.152687	0.0618706	0.248738	0.04
FPGQLNADLRK	0.951517	-0.0215833	0.0215833	0.00921439	0.0959916	0.63
QIVWNGPVGVFEWEAFAR	0.739114	-0.131289	0.131289	0.0294106	0.171495	0.28
NPDDITQEEYGEFYK	1.07738	0.0323691	0.0323691	0.00950782	0.0975081	0.29
VVVSGLPPSGSWQDLK	1.07368	0.0308749	0.0308749	0.00764473	0.0874341	0.05
DLSLEEIQK	1.02166	0.00930677	0.00930677	0.00855708	0.0925045	0.89
VTVITK	1.0032	0.00138619	0.00138619	0.0121789	0.110358	0
GADFLVTEVENGGSLGSK	0.975211	-0.0109014	0.0109014	0.00530564	0.0728398	0.09
ALPFWNEEIVPQIK	0.829383	-0.081245	0.081245	0.0108721	0.104269	0.01
LVKQELK	1.1158	0.0475862	0.0475862	0.0119652	0.109386	0.03
GLTPSQIGVILR	0.847052	-0.07209	0.07209	0.0203935	0.142806	0.06
GPDGLTAFEATDNQAIK	1.34592	0.129018	0.129018	0.0399672	0.199918	0.32
QLFHPEQLITGK	0.672422	-0.172358	0.172358	0.0368583	0.191985	0.03
ELLDLLYK	0.743723	-0.128588	0.128588	0.0258502	0.16078	0.2
LTGMAFR	0.719048	-0.143242	0.143242	0.0468884	0.216537	0.02
HFVALSTNTTK	1.14828	0.0600471	0.0600471	0.0147186	0.12132	0.02
IEDGNNFGVAVQEK	1.31452	0.118768	0.118768	0.0368849	0.192055	0.18
EIVLADVIDNDSWR	1.0225	0.00966333	0.00966333	0.0273698	0.165438	0.09
GNSIIMLEALERV	0.812287	-0.0902903	0.0902903	0.0224963	0.149988	1.38
DALSDLALHFLNK	1.1824	0.0727653	0.0727653	0.0192137	0.138614	0.98
NMGGPYGGGNYGPGGSGGSGGYGGR	0.714096	-0.146243	0.146243	0.0386922	0.196703	0
IFVGGLNPEATEEK	1.1071	0.0441879	0.0441879	0.0143789	0.119912	0.2
DVIEEYFK	0.720387	-0.142434	0.142434	0.028131	0.167723	0.16
YLNFFTK	0.952061	-0.021335	0.021335	0.00731758	0.0855429	0
VALVYGQMNEPPGAR	0.950719	-0.021948	0.021948	0.0114242	0.106884	0.02
GDEEGVPAVVIDMSGLR	1.13126	0.0535635	0.0535635	0.0202069	0.142151	0.17
ETIEQEK	1.03154	0.0134858	0.0134858	0.00849337	0.0921595	0.01
GLVGEIIK	0.832788	-0.0794653	0.0794653	0.0141982	0.119156	0.03
EVTPEGLQMVK	0.988437	-0.00505106	0.00505106	0.0123972	0.111343	0.09
TLLGDGPVVTDPK	0.789113	-0.102861	0.102861	0.0163564	0.127892	0.02
QITVNDLPVGR	0.893572	-0.0488703	0.0488703	0.00572035	0.075633	0
IMATPEQVGK	1.09881	0.0409241	0.0409241	0.0197616	0.140576	0.02
NWMNSLGVNPR	1.13958	0.0567458	0.0567458	0.0190667	0.138082	0.05
ANTFVAELK	0.987062	-0.00565564	0.00565564	0.00708072	0.084147	0.16
AGKPVICATQMLESMIK	1.13462	0.0548498	0.0548498	0.0128808	0.113494	0.55
RAPFDLFENK	0.976428	-0.01036	0.01036	0.00591995	0.0769412	0.03
LGFAGLVQEISFGTTK	0.993883	-0.00266485	0.00266485	0.0206499	0.143701	0.13
EQVANSAFVER	1.29979	0.113874	0.113874	0.0293241	0.171243	0.07
LHFFMPGFAPLTSR	1.11723	0.0481417	0.0481417	0.0131957	0.114872	0.01
EIQTAVR	0.76847	-0.114373	0.114373	0.0404567	0.201139	0.01
DLTDYLMK	0.977947	-0.0096846	0.0096846	0.00624814	0.0790452	0.12
MFVGGLSWDTSK	0.948881	-0.0227884	0.0227884	0.0104429	0.102191	0.05
TLTIVDTGIGMTK	0.845929	-0.0726661	0.0726661	0.0118255	0.108745	0.01
SSTPEEVK	0.997854	-0.000932943	0.000932943	0.00925967	0.0962272	0.04
IFGVTTLDIVR	0.886195	-0.0524705	0.0524705	0.0132483	0.115101	0.19
GYISPYFINTSK	1.58023	0.19872	0.19872	0.0753398	0.274481	0.08
LIAPVAEEEATVPNNK	1.17023	0.0682714	0.0682714	0.017968	0.134045	0.03
HIYYITGETK	0.772011	-0.112377	0.112377	0.0252726	0.158974	0
ATISNDGATILK	0.962582	-0.0165622	0.0165622	0.00762343	0.0873123	0.12
GILAADESTGSIAK	0.770325	-0.113326	0.113326	0.0177046	0.133059	0.12
PAAPPAPGPGQLTLR	0.808816	-0.0921501	0.0921501	0.0582405	0.241331	0.15
FFEVILIDPFHK	1.07159	0.0300294	0.0300294	0.00916037	0.0957098	0.02
IGPLGLSPK	0.70534	-0.151602	0.151602	0.059727	0.244391	0.03
YLIPNATQPESK	1.27634	0.105967	0.105967	0.0308781	0.175722	0
GAVDGGLSIPHSTK	0.737578	-0.132192	0.132192	0.0312311	0.176723	0
DLPLLLFR	0.676572	-0.169686	0.169686	0.0501291	0.223895	0.12
QSLGELIGTLNAAK	1.10032	0.041519	0.041519	0.0137942	0.117448	0.44
VFEGNRPTNSIVFTK	1.72316	0.236326	0.236326	0.102064	0.319474	0.03
LAYINPDLALEEK	0.785139	-0.105053	0.105053	0.0189738	0.137745	0.65
VLEQLTGQTPVFSK	1.14352	0.0582427	0.0582427	0.0135556	0.116429	0.03
NPLPSK	0.919271	-0.0365566	0.0365566	0.00671122	0.081922	0
IFGGLDMLAEK	0.818437	-0.0870147	0.0870147	0.0146667	0.121106	0.5
AHSSMVGVNLPQK	1.94229	0.288315	0.288315	0.128491	0.358456	0.01
ISVVSTK	1.14459	0.0586485	0.0586485	0.0135479	0.116395	0.01
CPNLTHLNLSGNK	1.23792	0.0926911	0.0926911	0.031247	0.176768	0.09
HSQFIGYPITLYLEK	1.23931	0.0931783	0.0931783	0.0219129	0.14803	0.22
CILQDGR	1.25695	0.0993178	0.0993178	0.0307394	0.175326	0.04
GCITIIGGGDTATCCAK	1.32697	0.122861	0.122861	0.0443853	0.210678	0.22
GIAYIEFK	0.742314	-0.129412	0.129412	0.0558659	0.23636	0.12
AIADTGANVVVTGGK	0.870156	-0.0604028	0.0604028	0.0115432	0.107439	0.06
VIHDNFGIVEGLMTTVHAITATQK	1.01139	0.00491694	0.00491694	0.0106392	0.103147	0.11
IDTIEIITDR	1.15273	0.0617259	0.0617259	0.0208151	0.144275	0.46
TLFPLIEAK	0.967362	-0.014411	0.014411	0.00629387	0.0793339	0.06
ALELTGLK	0.606565	-0.217123	0.217123	0.102202	0.31969	0.03
VIGSGCNLDSAR	1.77844	0.25004	0.25004	0.176869	0.420558	0.09
SIYYITGESK	0.83282	-0.0794487	0.0794487	0.010224	0.101114	0.01
TFNTSTGGLLLPSDTK	1.12928	0.0528022	0.0528022	0.0162149	0.127338	0.02
IITLTGPTNAIFK	0.933253	-0.0300007	0.0300007	0.00687509	0.0829162	0.09
GTLDPVEK	0.868995	-0.0609825	0.0609825	0.00788914	0.0888208	0
TAFDEAIAELDTLNEDSYK	1.19376	0.076918	0.076918	0.026957	0.164186	1.02
GFGFILFK	0.896323	-0.0475353	0.0475353	0.0155681	0.124772	0.08
FAAATGATPIAGR	0.891553	-0.0498529	0.0498529	0.0284562	0.16869	0.1
RNTTIPTK	1.08695	0.0362084	0.0362084	0.0242659	0.155775	0
VLQALEGLK	0.745247	-0.1277	0.1277	0.0334484	0.182889	0.08
VMLGETNPADSKPGTIR	0.792294	-0.101114	0.101114	0.0148875	0.122014	0.06
PFLWLAR	0.703933	-0.152469	0.152469	0.0567621	0.238248	0.02
QSKPVTTPEEIAQVATISANGDK	1.36118	0.133914	0.133914	0.0445398	0.211044	0.33
EGIPALDNFLDKL	1.01488	0.00641612	0.00641612	0.0127782	0.11304	0.17
VFIGNLNTLVVK	1.43805	0.157773	0.157773	0.0424789	0.206104	0.23
YPSPFFVFGEK	0.897138	-0.0471409	0.0471409	0.0134302	0.115889	0.02
ALESPERPFLAILGGAK	0.886874	-0.0521379	0.0521379	0.0100372	0.100186	0.19
LVINGNPITIFQERDPSK	1.08625	0.0359286	0.0359286	0.0119667	0.109392	0.25
RGILTLK	0.727951	-0.137898	0.137898	0.0393145	0.198279	0.15
SYELPDGQVITIGNER	1.28488	0.108863	0.108863	0.0306034	0.174938	0.04
LLLPGELAK	0.756177	-0.121376	0.121376	0.0327319	0.18092	0.08
VLITTDLLAR	0.912433	-0.0397992	0.0397992	0.00755255	0.0869054	0.35
LGGSAVISLEGKPL	1.26964	0.103682	0.103682	0.0275746	0.166056	0.17
IYVGNLPPDIR	0.717028	-0.144464	0.144464	0.0344712	0.185664	0
VRVELSNGEK	1.17718	0.0708445	0.0708445	0.0270392	0.164436	0.01
GFSTWLK	1.02454	0.010528	0.010528	0.0218041	0.147662	0.05
VDSLLENLEK	1.3197	0.120475	0.120475	0.0537586	0.231859	0.43
TLTAVHDAILEDLVFPSEIVGK	1.11454	0.0470938	0.0470938	0.0117479	0.108388	0.31
MVVESAYEVIK	0.946202	-0.0240163	0.0240163	0.00656895	0.0810491	0.06
INISEGNCPER	2.66934	0.426404	0.426404	0.30941	0.556246	0.01
ADLINNLGTIAK	1.224	0.0877808	0.0877808	0.0229329	0.151436	0.29
AFLASPEYVNLPINGNGK	1.23002	0.0899131	0.0899131	0.0262992	0.16217	0.04
FDLMYAK	1.30827	0.116698	0.116698	0.0367281	0.191646	0.1
LLLPWLEAR	0.936035	-0.0287077	0.0287077	0.0113714	0.106637	0.07
LAMQEFMILPVGAANFR	1.28831	0.110019	0.110019	0.0356318	0.188764	0.17
IYVLLR	0.705146	-0.151721	0.151721	0.064126	0.253231	0
NPPGFAFVEFEDPRDAADAVR	1.07728	0.0323274	0.0323274	0.0146067	0.120858	0.29
AYHEQLSVAEITNACFEPANQMVK	1.01135	0.00490008	0.00490008	0.0137446	0.117237	0.27
GVNLPGAAVDLPAVSEK	0.965805	-0.0151106	0.0151106	0.014838	0.121811	0.06
ALENDPDCR	3.38808	0.529954	0.529954	0.455034	0.674562	0
ILATPPQEDAPSVDIANIR	1.11224	0.0461969	0.0461969	0.0150966	0.122868	0.11
GFGFVTYATVEEVDAAMNARPHK	1.41444	0.150586	0.150586	0.0516732	0.227317	0.75
LDIDSPPITAR	1.24151	0.0939516	0.0939516	0.032643	0.180674	0.01
REEEEFNTGPLSVLTQSVK	1.20332	0.08038	0.08038	0.0296504	0.172193	0.21
HQGVMVGMGQK	0.910406	-0.0407649	0.0407649	0.00889938	0.0943365	0.02
FLILPDMLK	1.02132	0.00916028	0.00916028	0.0108087	0.103965	0.01
VLDFEHFLPMLQTVAK	1.25196	0.0975892	0.0975892	0.0296247	0.172118	0.04
YISPDQLADLYK	1.22459	0.0879907	0.0879907	0.0250979	0.158423	0.79
DQIYDIFQK	1.3889	0.14267	0.14267	0.0489417	0.221228	0.16
QFLFRPWDVTK	0.988905	-0.00484527	0.00484527	0.0102366	0.101176	0
SFYPEEVSSMVLTK	1.20368	0.080511	0.080511	0.0218063	0.147669	0.11
GAEAANVTGPGGVPVQGSK	1.16018	0.0645267	0.0645267	0.022722	0.150738	0.04
NFAFLEFR	0.95691	-0.0191289	0.0191289	0.00991965	0.0995974	0.06
TLVLLMGK	0.84454	-0.0733799	0.0733799	0.0190535	0.138035	0.35
VESQLIGK	0.728119	-0.137798	0.137798	0.0208461	0.144382	0.09
ILTFDQLALDSPK	1.50322	0.177023	0.177023	0.0766583	0.276872	0.76
TAFQEALDAAGDK	1.09051	0.0376283	0.0376283	0.0209877	0.144871	0.76
GEATVSFDDPPSAK	1.19796	0.0784439	0.0784439	0.0303774	0.174291	0.04
GDGPVQGIINFEQK	1.71663	0.234677	0.234677	0.11805	0.343584	0.17
SYDVPPPPMEPDHPFYSNISK	1.226	0.08849	0.08849	0.0289445	0.170131	0
LCYVALDFEQEMATAASSSSLEK	1.21343	0.0840152	0.0840152	0.0498032	0.223166	0.35
LGEWVGLCK	1.33329	0.124926	0.124926	0.0399443	0.199861	0.02
DRVTDALNATR	1.97665	0.29593	0.29593	0.160206	0.400257	0.41
GFGFVLFK	0.953003	-0.0209056	0.0209056	0.018059	0.134384	0.05
TLNDELEIIEGMK	1.22871	0.0894486	0.0894486	0.0267834	0.163656	0.61
LLGELLQDNAK	1.39299	0.143948	0.143948	0.0473554	0.217613	0.31
SVETIK	0.733761	-0.134445	0.134445	0.0298904	0.172888	0.05
ALGQNPTNAEVLK	1.05306	0.0224539	0.0224539	0.0133293	0.115452	0.13
LFIGGLNTETNEK	0.96786	-0.0141875	0.0141875	0.00979081	0.0989485	0.18
DNSTMGYMMAK	1.56631	0.194879	0.194879	0.0833759	0.288749	0.25
YAVLYQPLFDK	1.0368	0.0156941	0.0156941	0.0109621	0.1047	0.01
AMGIMNSFVNDIFER	1.21177	0.0834199	0.0834199	0.0265754	0.16302	0.11
MINTDLSR	1.84188	0.265261	0.265261	0.139456	0.373438	0.02
IGFPWSEIR	0.931359	-0.0308828	0.0308828	0.0122779	0.110805	0.01
GSYGDLGGPIITTQVTIPK	1.05994	0.0252813	0.0252813	0.0144058	0.120024	0.03
VPSLVGSFIR	0.937433	-0.0280596	0.0280596	0.011869	0.108945	0.02
DSTLIMQLLR	1.1784	0.0712936	0.0712936	0.0179282	0.133896	1.3
PVGSLAGIGEVLGK	0.624927	-0.204171	0.204171	0.0609406	0.246861	0.35
SDALETLGFLNHYQMK	1.14281	0.0579739	0.0579739	0.0229623	0.151533	0.39
NNQITNNQR	1.64977	0.217424	0.217424	0.116015	0.34061	0.71
DVNVNFEK	0.99161	-0.00365916	0.00365916	0.0228062	0.151017	0.02
FVSISDLLVPK	1.01692	0.00728777	0.00728777	0.0118247	0.108741	0.21
GIGYLK	0.430231	-0.366298	0.366298	0.231761	0.481416	0
SADTLWDIQK	1.42859	0.154907	0.154907	0.0664915	0.25786	0.18
GALQNIIPASTGAAK	1.08406	0.0350529	0.0350529	0.01882	0.137186	0.02
DAGPLLISLK	0.928409	-0.0322608	0.0322608	0.00845319	0.0919413	0.15
ITLPVDFVTADKFDENAK	1.16201	0.0652094	0.0652094	0.0226177	0.150392	0.32
EVDEQMLNVQNK	1.20561	0.0812077	0.0812077	0.0271418	0.164748	0.4
GNPTVEVDLFTSK	1.40382	0.147312	0.147312	0.052217	0.22851	0.09
TSRPENAIIYNNNEDFQVGQAK	1.52155	0.182286	0.182286	0.0769594	0.277416	0.1
IAIYELLFK	1.02548	0.010928	0.010928	0.00877477	0.0936737	0.47
TATESFASDPILYRPVAVALDTK	1.32975	0.123768	0.123768	0.0376152	0.193946	0.19
HALIIYDDLSK	1.85968	0.269439	0.269439	0.125647	0.354468	0.02
GHNGWVTQIATTPQFPDMILSASR	1.49734	0.175321	0.175321	0.0672687	0.259362	0.08
MTDQEAIQDLWQWR	1.60809	0.20631	0.20631	0.0843682	0.290462	0.93
TVTNAVVTVPAYFNDSQR	1.3785	0.139408	0.139408	0.048007	0.219105	0.03
VSHVSTGGGASLELLEGK	1.81943	0.259937	0.259937	0.140914	0.375385	1.23
DQLIYNLLK	1.12811	0.0523505	0.0523505	0.0221911	0.148967	0.21
LQAVEVVITHLAPGTK	0.990564	-0.00411755	0.00411755	0.0117733	0.108505	0.02
SIEVIENR	1.10693	0.0441203	0.0441203	0.0181459	0.134707	0.11
KSDVEAIFSK	1.65588	0.219029	0.219029	0.122224	0.349606	0.13
TFFSFPAVVAPFK	1.30432	0.115383	0.115383	0.0435984	0.208802	0
ASILNTWISLK	1.47499	0.168788	0.168788	0.0636222	0.252234	0.07
DAGTIAGLNVLR	0.917971	-0.037171	0.037171	0.0207594	0.144081	0.17
SGPFGQIFRPDNFVFGQSGAGNNWAK	1.31457	0.118785	0.118785	0.0395824	0.198953	0.03
QQISLATQMVR	0.616335	-0.210183	0.210183	0.0808105	0.284272	0.5
GYDVIAQAQSGTGK	1.05598	0.023654	0.023654	0.0249673	0.15801	0.23
AVCMLSNTTAIAEAWAR	1.61933	0.209335	0.209335	0.106616	0.326521	1.12
LVLVGDGGTGK	1.42225	0.152975	0.152975	0.0542366	0.232888	0
IHPVSTMVK	1.1824	0.0727642	0.0727642	0.0208969	0.144557	0
LLDVVHPAAK	0.708545	-0.149633	0.149633	0.0245507	0.156686	0
IGEHTPSALAIMENANVLAR	1.60936	0.206653	0.206653	0.0765383	0.276656	0.53
ATFMVGSYGPRPEEYEFLTPVEEAPK	1.03783	0.0161275	0.0161275	0.0155788	0.124815	0.03
IHFPLATYAPVISAEK	1.47228	0.167989	0.167989	0.0633194	0.251634	0.04
AGNLGGGVVTIER	1.11215	0.0461649	0.0461649	0.0169463	0.130178	0.14
DYFLFR	0.752824	-0.123306	0.123306	0.0319145	0.178646	0.01
QIPQATASMK	1.18104	0.0722656	0.0722656	0.031974	0.178813	0.13
EWFLQAAK	0.771206	-0.11283	0.11283	0.0229052	0.151345	0.08
EITALAPSTMK	1.02128	0.00914496	0.00914496	0.0134388	0.115926	0.01
SSFYVNGLTLGGQK	1.1655	0.0665128	0.0665128	0.0232994	0.152641	0.35
GIVDQSQQAYQEAFEISK	1.54963	0.190228	0.190228	0.0789814	0.281036	0.53
LAPITSDPTEATAVGAVEASFK	1.28062	0.107421	0.107421	0.0348339	0.186638	0.23
GDEELDSLIK	1.79415	0.253859	0.253859	0.140494	0.374825	0.15
VDFNVPMK	1.4785	0.169823	0.169823	0.0818338	0.286066	0
VLQATVVAVGSGSK	1.39927	0.145902	0.145902	0.0474626	0.217859	0.07
FLVYVANFDEK	1.25061	0.0971204	0.0971204	0.031504	0.177494	0.07
PLRLPLQDVYK	0.960649	-0.0174351	0.0174351	0.0103362	0.101667	0.03
VNFAMNVGK	1.46172	0.164863	0.164863	0.0760114	0.275702	0.14
VAGQDGSVVQFK	1.08043	0.0335964	0.0335964	0.0184941	0.135993	0.06
MVLVGDVK	0.947878	-0.0232477	0.0232477	0.0179857	0.134111	0
TFVNITPAEVGVLVGK	1.0157	0.00676643	0.00676643	0.019719	0.140424	0.68
TVALWDLR	1.00728	0.00315205	0.00315205	0.0117713	0.108496	0.1
SVPTSTVFYPSDGVATEK	1.27355	0.105015	0.105015	0.036603	0.191319	0.11
EAEAAIYHLQLFEELRR	1.19463	0.0772317	0.0772317	0.0287401	0.169529	0.7
VVSSIEQK	1.12376	0.0506736	0.0506736	0.0210683	0.145149	0.06
VAVATPAK	0.874003	-0.058487	0.058487	0.0400779	0.200195	0
LIDDMVAQVLK	1.35353	0.131467	0.131467	0.0644692	0.253908	0.46
TIAPALVSK	1.01682	0.00724585	0.00724585	0.0139352	0.118047	0.07
TENLLGSYFPK	1.07987	0.0333719	0.0333719	0.0201919	0.142098	0.03
SLADELALVDVLEDK	1.09169	0.0381005	0.0381005	0.0207719	0.144125	2.5
VELLLK	0.810921	-0.0910215	0.0910215	0.0185769	0.136297	0.01
AIIIFVPVPQLK	1.03704	0.0157949	0.0157949	0.0219177	0.148046	0
VAPEEHPVLLTEAPLNPK	0.848449	-0.0713744	0.0713744	0.0122953	0.110884	0.03
GGGQIIPTAR	0.979056	-0.00919249	0.00919249	0.0387726	0.196908	0
EFHLNESGDPSSK	2.26026	0.354159	0.354159	0.256009	0.505974	0
EFEPLLNWMK	1.1782	0.0712177	0.0712177	0.0280848	0.167585	0.08
SSGPTSLFAVTVAPPGAR	1.23014	0.0899532	0.0899532	0.032826	0.18118	0.03
RALEQQVEEMK	1.71726	0.234835	0.234835	0.111606	0.334075	0.17
VYALPEDLVEVNPK	0.79045	-0.102126	0.102126	0.0162674	0.127544	0.21
TVHAGEVGSAEVVK	0.780285	-0.107747	0.107747	0.0175367	0.132426	0.05
LAVNMVPFPR	1.09402	0.0390236	0.0390236	0.0271176	0.164674	0
VETGVLKPGMVVTFAPVNVTTEVK	1.2941	0.111968	0.111968	0.0394178	0.198539	0.02
DYNVTANSK	1.58829	0.200931	0.200931	0.101885	0.319194	0.05
ESYSVYVYK	1.32295	0.121544	0.121544	0.039777	0.199442	0.08
NLPFDFTWK	1.02209	0.00949118	0.00949118	0.015231	0.123414	0.01
STGGAPTFNVTVTK	1.34516	0.128775	0.128775	0.0563867	0.237459	0.01
ALAAFLK	0.778456	-0.108766	0.108766	0.0462747	0.215116	0.04
LDNLVAILDINR	1.58395	0.199741	0.199741	0.0830711	0.288221	0.81
SLEGDLEDLK	1.53665	0.186575	0.186575	0.0869164	0.294816	0.39
DLSTIEPLK	1.13412	0.0546573	0.0546573	0.0258994	0.160933	0.01
TLAQLNPESSLFIIASK	1.48502	0.171733	0.171733	0.0670093	0.258862	0.34
DLADELALVDVIEDK	1.0804	0.0335848	0.0335848	0.019904	0.141081	1.48
ALTVPELTQQVFDAK	1.17599	0.0704021	0.0704021	0.0262473	0.16201	0.29
IWDLEGK	1.26409	0.101777	0.101777	0.0434748	0.208506	0.02
YLTVAAVFR	1.09847	0.0407899	0.0407899	0.0482057	0.219558	0.39
PFEVPFLK	0.989429	-0.00461517	0.00461517	0.0268464	0.163849	0
EISLWFKPEELVDYK	1.0099	0.00427929	0.00427929	0.019433	0.139402	0.16
AAGVNVEPFWPGLFAK	0.936026	-0.0287123	0.0287123	0.0270328	0.164417	0.02
DSPSVWAAVPGK	0.952118	-0.0213093	0.0213093	0.0241033	0.155252	0.06
IEDLSQQAQLAAAEK	1.71838	0.23512	0.23512	0.130502	0.361251	1.78
AELNEFLTR	1.09513	0.0394658	0.0394658	0.0413882	0.203441	0.03
YNQLLR	1.10118	0.0418597	0.0418597	0.022648	0.150492	0
LVQGSILK	0.85418	-0.0684504	0.0684504	0.0149248	0.122167	0.01
VVDLLAPYAK	0.91345	-0.0393151	0.0393151	0.0123105	0.110952	0
QVVESAYEVIK	0.939219	-0.0272332	0.0272332	0.0114783	0.107137	0.05
LDGLVETPTGYIESLPR	1.12577	0.0514495	0.0514495	0.028536	0.168926	0.06
VDQIIMAK	0.729677	-0.136869	0.136869	0.0295377	0.171865	0.1
DEILPTTPISEQK	1.63763	0.214216	0.214216	0.108716	0.329721	0.1
NQVAMNPTNTVFDAK	1.72811	0.237572	0.237572	0.122503	0.350004	0.12
YLPELMAEK	1.09255	0.0384424	0.0384424	0.0239769	0.154845	0.35
SNEILTAIIQGMR	2.01573	0.304432	0.304432	0.157496	0.396857	1.33
LLQDFFNGK	2.20087	0.342594	0.342594	0.242279	0.492219	0.04
NVTLPAVFK	1.13266	0.0541013	0.0541013	0.0325916	0.180532	0.02
EVSTYIK	0.875863	-0.0575636	0.0575636	0.0272247	0.164999	0
VMVQPINLIFR	1.32857	0.123386	0.123386	0.0458401	0.214103	0.04
PFLNGLTGKPVMVK	1.1235	0.0505713	0.0505713	0.0233608	0.152843	0.05
LRQPFFQK	1.08427	0.035136	0.035136	0.0319714	0.178805	0
IMNTFSVVPSPK	1.54236	0.188185	0.188185	0.0802826	0.283342	0.01
IACLDFSLQK	2.32083	0.365643	0.365643	0.259612	0.509522	0.06
HQPTAIIAK	1.58786	0.200813	0.200813	0.0854799	0.292369	0.13
VTIAQGGVLPNIQAVLLPK	1.21823	0.0857287	0.0857287	0.0355588	0.18857	0.21
VEGTEPTTAFNLFVGNLNFNK	1.55241	0.191006	0.191006	0.0970897	0.311592	0.11
DVNAAIATIK	1.19599	0.0777263	0.0777263	0.037845	0.194538	0.24
ALLFIPR	0.660296	-0.180261	0.180261	0.113545	0.336964	0
VFLAQK	1.05459	0.0230848	0.0230848	0.0226848	0.150615	0
LVQAFQFTDK	1.12224	0.050085	0.050085	0.032457	0.180158	0.02
VELFFK	0.922881	-0.0348543	0.0348543	0.0327962	0.181097	0
QTVAVGVIK	1.12651	0.0517347	0.0517347	0.02657	0.163003	0
LVPVGYGIK	0.709784	-0.148874	0.148874	0.0398474	0.199618	0
TGTAEMSSILEER	1.287	0.10958	0.10958	0.0648529	0.254662	0.35
LMGLEALK	1.52459	0.183154	0.183154	0.0918344	0.303042	0.33
ATENDIANFFSPLNPIR	1.53604	0.186402	0.186402	0.115366	0.339656	0.14
LAAIAESGVER	1.27039	0.103938	0.103938	0.0507436	0.225263	0.04
AEDNADTLALVFEAPNQEK	1.73035	0.238134	0.238134	0.143924	0.379373	1
YTPSGQAGAAASESLFVSNHAY	1.15711	0.0633729	0.0633729	0.0457144	0.213809	0.3
AAQEEYVK	1.12344	0.0505506	0.0505506	0.0309108	0.175815	0.02
RLNINAAK	1.9161	0.282418	0.282418	0.174987	0.418315	0.13
ESVPEFPLSPPK	1.1213	0.0497228	0.0497228	0.0321838	0.179398	0
LFFLQVK	1.25045	0.097068	0.097068	0.0416901	0.204182	0.01
SADTLWGIQK	1.03098	0.0132494	0.0132494	0.023711	0.153984	0.1
IGLFGGAGVGK	1.15285	0.0617733	0.0617733	0.0418171	0.204492	0.01
VAASNIVQMK	1.1588	0.0640097	0.0640097	0.0501245	0.223885	0.06
VLLPEYGGTK	0.617084	-0.209656	0.209656	0.0625862	0.250172	0
AGGFLMK	0.723694	-0.140445	0.140445	0.0635786	0.252148	0.01
SINPDEAVAYGAAVQAAILSGDK	1.59198	0.201938	0.201938	0.118342	0.344008	0.89
FSELTAEK	1.09266	0.0384832	0.0384832	0.0496312	0.222781	0.87
TSFFQALGITTK	1.57641	0.19767	0.19767	0.124439	0.352759	0.02
YPIEHGIITNWDDMEK	0.998943	-0.0004595	0.0004595	0.0551136	0.234763	0.06

## Sheet: TableS4_List of Attributes
Attributes used		Property	Residues
hydrophobicity_octanolScale_pH2		Tiny	(A+C+G+S+T)
Percent_repeated_characters		Small	(A+B+C+D+G+N+P+S+T+V)
charge_pH7		Aliphatic	(A+I+L+V)
lengthpep		Aromatic	(F+H+W+Y)
Number_Small		Non-polar	(A+C+F+G+I+L+M+P+V+W+Y)
Number_Aromatic		Polar	(D+E+H+K+N+Q+R+S+T+Z)
varModWindow_1AA_AAPercent_Basic		Charged	(B+D+E+H+K+R+Z)
varModWindow_3AA_AAPercent_Tiny		Basic	(H+K+R)
varModWindow_3AA_AAPercent_Small		Acidic	(B+D+E+Z)
varModWindow_3AA_AAPercent_Charged
pI
charge_pH2
mz_ch2
Number_Basic
AAPercent_Acidic
varModWindow_1AA_AAPercent_Aromatic
varModWindow_3AA_AAPercent_Aromatic
varModWindow_3AA_AAPercent_Basic
PP3_H_bonding
delta_RT_min
mw
hydrophobicity
charge_pH10
Nterm_AA
Cterm_AA
Instability_index
ssrc
Amine_corrected_to_lenght
Percentage_of_Ps
Var_window_2AA
Var_window_1AA
Var_window_3AA
ModLocation
Percent_ModLocation
Number_Tiny
Number_NonPolar
Number_Polar
Number_Charged
NtermAA_AAPercent_Tiny
NtermAA_AAPercent_Small
NtermAA_AAPercent_Aliphatic
NtermAA_AAPercent_Aromatic
NtermAA_AAPercent_NonPolar
NtermAA_AAPercent_Polar
NtermAA_AAPercent_Charged
NtermAA_AAPercent_Basic
NtermAA_AAPercent_Acidic
Nterm_3AA_AAPercent_Tiny
Nterm_3AA_AAPercent_Small
Nterm_3AA_AAPercent_Aliphatic
Nterm_3AA_AAPercent_Aromatic
Nterm_3AA_AAPercent_NonPolar
Nterm_3AA_AAPercent_Polar
Nterm_3AA_AAPercent_Charged
Nterm_3AA_AAPercent_Basic
Nterm_3AA_AAPercent_Acidic
CtermAA_AAPercent_Tiny
CtermAA_AAPercent_Small
CtermAA_AAPercent_Aliphatic
CtermAA_AAPercent_Aromatic
CtermAA_AAPercent_NonPolar
CtermAA_AAPercent_Polar
CtermAA_AAPercent_Charged
CtermAA_AAPercent_Basic
CtermAA_AAPercent_Acidic
Cterm_3AA_AAPercent_Tiny
Cterm_3AA_AAPercent_Small
Cterm_3AA_AAPercent_Aliphatic
Cterm_3AA_AAPercent_Aromatic
Cterm_3AA_AAPercent_NonPolar
Cterm_3AA_AAPercent_Polar
Cterm_3AA_AAPercent_Charged
Cterm_3AA_AAPercent_Basic
Cterm_3AA_AAPercent_Acidic
varModWindow_1AA_AAPercent_Tiny
varModWindow_1AA_AAPercent_Small
varModWindow_1AA_AAPercent_Aliphatic
varModWindow_1AA_AAPercent_NonPolar
varModWindow_1AA_AAPercent_Polar
varModWindow_1AA_AAPercent_Charged
varModWindow_1AA_AAPercent_Acidic
varModWindow_2AA_AAPercent_Tiny
varModWindow_2AA_AAPercent_Small
varModWindow_2AA_AAPercent_Aliphatic
varModWindow_2AA_AAPercent_Aromatic
varModWindow_2AA_AAPercent_NonPolar
varModWindow_2AA_AAPercent_Polar
varModWindow_2AA_AAPercent_Charged
varModWindow_2AA_AAPercent_Basic
varModWindow_2AA_AAPercent_Acidic
varModWindow_3AA_AAPercent_Aliphatic
varModWindow_3AA_AAPercent_NonPolar
varModWindow_3AA_AAPercent_Polar
varModWindow_3AA_AAPercent_Acidic
PP1_polarity
PP2_hydrophobicity

## Sheet: TableS5_DUptake_KAc_NonMod
Protein State	Start	End	Sequence	Peptide Mass	RT (min)	Deut Time (sec)	maxD	Theor Uptake #D	#D	%D	Conf Interval (#D)	#Rep	Confidence	Stddev	Protein State	Start	End	Modified Sequence	Peptide Mass	RT (min)	Deut Time (sec)	maxD	Theor Uptake #D	#D	%D	Conf Interval (#D)	#Rep	Confidence	Stddev	Deut Time (sec)
No Mods	1	20	AANDAGYFNDEMAPIEVKTK	2183.02	5.1319	0	18	0	0	0	n/a	1	High	0	Acetyl	1	20	AANDAGYFNDEMAPIEVK*TK	2225.03	5.6229	0	18	0	0	0	n/a	1	High	0	0
No Mods	1	20	AANDAGYFNDEMAPIEVKTK	2183.02	5.127	16	18	1.333	0.974	7.055	0.045	3	Medium	0.018	Acetyl	1	20	AANDAGYFNDEMAPIEVK*TK	2225.03	5.5978	16	18	1.333	0.911	5.063	0.075	3	Medium	0.03	16
No Mods	1	20	AANDAGYFNDEMAPIEVKTK	2183.02	5.126	33	18	2.369	1.489	10.785	0.046	3	Medium	0.018	Acetyl	1	20	AANDAGYFNDEMAPIEVK*TK	2225.03	5.6155	33	18	2.369	1.329	7.383	0.098	3	Medium	0.04	33
No Mods	1	20	AANDAGYFNDEMAPIEVKTK	2183.02	5.1222	63	18	3.722	2.113	15.304	0.093	3	Medium	0.037	Acetyl	1	20	AANDAGYFNDEMAPIEVK*TK	2225.03	5.6025	63	18	3.722	1.932	10.731	0.083	3	Medium	0.033	63
No Mods	1	20	AANDAGYFNDEMAPIEVKTK	2183.02	5.1151	120	18	5.557	3.181	23.039	0.111	3	Medium	0.045	Acetyl	1	20	AANDAGYFNDEMAPIEVK*TK	2225.03	5.6025	120	18	5.557	3.061	17.004	0.031	3	Medium	0.013	120
No Mods	1	20	AANDAGYFNDEMAPIEVKTK	2183.02	5.1171	183	18	7.039	4.315	31.252	0.223	3	Medium	0.09	Acetyl	1	20	AANDAGYFNDEMAPIEVK*TK	2225.03	5.6134	183	18	7.039	4.234	23.521	0.363	3	Medium	0.146	183
No Mods	1	20	AANDAGYFNDEMAPIEVKTK	2183.02	5.1115	303	18	9.023	5.939	43.01	0.1	3	Medium	0.04	Acetyl	1	20	AANDAGYFNDEMAPIEVK*TK	2225.03	5.5974	303	18	9.023	5.813	32.296	0.113	3	Medium	0.045	303
No Mods	1	20	AANDAGYFNDEMAPIEVKTK	2183.02	5.1031	765	18	12.823	9.152	66.277	0.427	3	Medium	0.172	Acetyl	1	20	AANDAGYFNDEMAPIEVK*TK	2225.03	5.6077	765	18	12.823	9.264	51.469	0.529	3	Medium	0.213	765
No Mods	1	20	AANDAGYFNDEMAPIEVKTK	2183.02	5.1173	1200	18	14.494	10.521	76.192	0.633	3	Medium	0.255	Acetyl	1	20	AANDAGYFNDEMAPIEVK*TK	2225.03	5.5749	1200	18	14.494	10.567	58.707	0.561	3	Medium	0.226	1200
No Mods	1	20	AANDAGYFNDEMAPIEVKTK	2183.02	5.1065	1800	18	15.737	11.591	83.945	0.369	3	Medium	0.149	Acetyl	1	20	AANDAGYFNDEMAPIEVK*TK	2225.03	5.5841	1800	18	15.737	12.028	66.82	0.101	3	Medium	0.041	1800
No Mods	1	20	AANDAGYFNDEMAPIEVKTK	2183.02	5.0931	3600	18	17.068	12.828	92.902	0.406	3	Medium	0.163	Acetyl	1	20	AANDAGYFNDEMAPIEVK*TK	2225.03	5.569	3600	18	17.068	13.289	73.83	0.268	3	Medium	0.108	3600
No Mods	1	20	AANDAGYFNDEMAPIEVKTK	2183.02	5.0884	7200	18	17.61	13.423	97.214	0.595	3	Medium	0.239	Acetyl	1	20	AANDAGYFNDEMAPIEVK*TK	2225.03	5.5651	7200	18	17.61	13.935	77.418	0.511	3	Medium	0.206	7200
No Mods	1	20	AANDAGYFNDEMAPIEVKTK	2183.02	5.0782	14400	18	17.868	13.604	98.524	0.043	3	Medium	0.017	Acetyl	1	20	AANDAGYFNDEMAPIEVK*TK	2225.03	5.6037	14400	18	17.868	14.344	79.687	0.232	3	Medium	0.093	14400
No Mods	1	20	AANDAGYFNDEMAPIEVKTK	2183.02	5.1203	MAX	18	18	13.808	76.712	n/a	3	Medium	0.316	Acetyl	1	20	AANDAGYFNDEMAPIEVK*TK	2225.03	5.6177	MAX	18	18	14.407	80.042	n/a	3	Medium	0.293	MAX
No Mods	40	58	GEVGAGAGPGAQAGPSAKR	1636.83	2.1292	0	16	0	0	0	n/a	1	High	0	Acetyl	40	58	GEVGAGAGPGAQAGPSAK*R	1678.84	2.6723	0	16	0	0	0	n/a	1	High	0	0
No Mods	40	58	GEVGAGAGPGAQAGPSAKR	1636.83	2.1139	16	16	0.394	1.034	7.707	0.076	3	High	0.031	Acetyl	40	58	GEVGAGAGPGAQAGPSAK*R	1678.84	2.6331	16	16	0.394	1.009	7.402	0.057	3	High	0.023	16
No Mods	40	58	GEVGAGAGPGAQAGPSAKR	1636.83	2.1221	33	16	0.8	1.47	10.956	0.114	3	High	0.046	Acetyl	40	58	GEVGAGAGPGAQAGPSAK*R	1678.84	2.652	33	16	0.8	1.462	10.728	0.075	3	High	0.03	33
No Mods	40	58	GEVGAGAGPGAQAGPSAKR	1636.83	2.0999	63	16	1.487	2.152	16.034	0.061	3	High	0.024	Acetyl	40	58	GEVGAGAGPGAQAGPSAK*R	1678.84	2.6297	63	16	1.487	2.127	15.603	0.098	3	High	0.039	63
No Mods	40	58	GEVGAGAGPGAQAGPSAKR	1636.83	2.1321	120	16	2.694	3.357	25.016	0.084	3	High	0.034	Acetyl	40	58	GEVGAGAGPGAQAGPSAK*R	1678.84	2.6372	120	16	2.694	3.343	24.525	0.036	3	High	0.014	120
No Mods	40	58	GEVGAGAGPGAQAGPSAKR	1636.83	2.1251	183	16	3.895	4.464	33.26	0.195	3	High	0.079	Acetyl	40	58	GEVGAGAGPGAQAGPSAK*R	1678.84	2.6279	183	16	3.895	4.415	32.39	0.137	3	High	0.055	183
No Mods	40	58	GEVGAGAGPGAQAGPSAKR	1636.83	2.1195	303	16	5.848	6.182	46.068	0.143	3	High	0.058	Acetyl	40	58	GEVGAGAGPGAQAGPSAK*R	1678.84	2.6473	303	16	5.848	6.112	44.842	0.208	3	High	0.084	303
No Mods	40	58	GEVGAGAGPGAQAGPSAKR	1636.83	2.1204	765	16	10.588	9.413	70.139	0.213	3	Medium	0.086	Acetyl	40	58	GEVGAGAGPGAQAGPSAK*R	1678.84	2.6321	765	16	10.588	9.065	66.506	0.199	3	High	0.08	765
No Mods	40	58	GEVGAGAGPGAQAGPSAKR	1636.83	2.1189	1200	16	12.814	11.011	82.051	0.565	3	High	0.227	Acetyl	40	58	GEVGAGAGPGAQAGPSAK*R	1678.84	2.6751	1200	16	12.814	10.655	78.169	0.492	3	High	0.198	1200
No Mods	40	58	GEVGAGAGPGAQAGPSAKR	1636.83	2.1162	1800	16	14.338	12.058	89.852	0.327	3	High	0.132	Acetyl	40	58	GEVGAGAGPGAQAGPSAK*R	1678.84	2.6269	1800	16	14.338	11.917	87.431	0.201	3	High	0.081	1800
No Mods	40	58	GEVGAGAGPGAQAGPSAKR	1636.83	2.1017	3600	16	15.662	13.04	97.167	0.38	3	High	0.153	Acetyl	40	58	GEVGAGAGPGAQAGPSAK*R	1678.84	2.6084	3600	16	15.662	13.102	96.122	0.329	3	High	0.133	3600
No Mods	40	58	GEVGAGAGPGAQAGPSAKR	1636.83	2.1074	7200	16	15.972	13.219	98.497	0.402	3	Medium	0.162	Acetyl	40	58	GEVGAGAGPGAQAGPSAK*R	1678.84	2.6148	7200	16	15.972	13.403	98.332	0.297	3	High	0.12	7200
No Mods	40	58	GEVGAGAGPGAQAGPSAKR	1636.83	2.1296	14400	16	16	13.207	98.409	0.047	3	High	0.019	Acetyl	40	58	GEVGAGAGPGAQAGPSAK*R	1678.84	2.6481	14400	16	16	13.446	98.647	0.11	3	High	0.044	14400
No Mods	40	58	GEVGAGAGPGAQAGPSAKR	1636.83	2.1163	MAX	16	16	13.42	83.877	n/a	3	Medium	0.306	Acetyl	40	58	GEVGAGAGPGAQAGPSAK*R	1678.84	2.625	MAX	16	16	13.63	85.191	n/a	3	High	0.307	MAX
No Mods	59	77	VSPASSVDSNIPSSQGYKK	1949.97	3.4079	0	16	0	0	0	n/a	1	High	0	Acetyl	59	77	VSPASSVDSNIPSSQGYK*K	1991.98	3.8465	0	16	0	0	0	n/a	1	High	0	0
No Mods	59	77	VSPASSVDSNIPSSQGYKK	1949.97	3.3992	16	16	0.717	0.877	6.703	0.008	3	High	0.003	Acetyl	59	77	VSPASSVDSNIPSSQGYK*K	1991.98	3.8894	16	16	0.717	0.799	5.996	0.016	3	High	0.006	16
No Mods	59	77	VSPASSVDSNIPSSQGYKK	1949.97	3.3943	33	16	1.42	1.308	9.996	0.037	3	High	0.015	Acetyl	59	77	VSPASSVDSNIPSSQGYK*K	1991.98	3.8869	33	16	1.42	1.149	8.618	0.088	3	High	0.036	33
No Mods	59	77	VSPASSVDSNIPSSQGYKK	1949.97	3.388	63	16	2.527	1.882	14.386	0.015	3	High	0.006	Acetyl	59	77	VSPASSVDSNIPSSQGYK*K	1991.98	3.8491	63	16	2.527	1.707	12.803	0.091	3	High	0.037	63
No Mods	59	77	VSPASSVDSNIPSSQGYKK	1949.97	3.3889	120	16	4.259	3.008	22.989	0.067	3	High	0.027	Acetyl	59	77	VSPASSVDSNIPSSQGYK*K	1991.98	3.8717	120	16	4.259	2.686	20.146	0.082	3	High	0.033	120
No Mods	59	77	VSPASSVDSNIPSSQGYKK	1949.97	3.3993	183	16	5.754	4.063	31.052	0.151	3	High	0.061	Acetyl	59	77	VSPASSVDSNIPSSQGYK*K	1991.98	3.8737	183	16	5.754	3.629	27.221	0.169	3	High	0.068	183
No Mods	59	77	VSPASSVDSNIPSSQGYKK	1949.97	3.3942	303	16	7.817	5.626	43.001	0.409	3	High	0.165	Acetyl	59	77	VSPASSVDSNIPSSQGYK*K	1991.98	3.8709	303	16	7.817	5.18	38.852	0.099	3	High	0.04	303
No Mods	59	77	VSPASSVDSNIPSSQGYKK	1949.97	3.3842	765	16	11.694	9.186	70.211	0.298	3	High	0.12	Acetyl	59	77	VSPASSVDSNIPSSQGYK*K	1991.98	3.8588	765	16	11.694	8.538	64.038	0.535	3	High	0.215	765
No Mods	59	77	VSPASSVDSNIPSSQGYKK	1949.97	3.3816	1200	16	13.277	10.491	80.187	0.619	3	High	0.249	Acetyl	59	77	VSPASSVDSNIPSSQGYK*K	1991.98	3.8434	1200	16	13.277	9.936	74.526	0.62	3	High	0.25	1200
No Mods	59	77	VSPASSVDSNIPSSQGYKK	1949.97	3.3554	1800	16	14.386	11.489	87.815	0.302	3	High	0.122	Acetyl	59	77	VSPASSVDSNIPSSQGYK*K	1991.98	3.8528	1800	16	14.386	11.078	83.085	0.194	3	High	0.078	1800
No Mods	59	77	VSPASSVDSNIPSSQGYKK	1949.97	3.3736	3600	16	15.513	12.391	94.705	0.308	3	High	0.124	Acetyl	59	77	VSPASSVDSNIPSSQGYK*K	1991.98	3.8513	3600	16	15.513	12.487	93.656	0.277	3	High	0.112	3600
No Mods	59	77	VSPASSVDSNIPSSQGYKK	1949.97	3.342	7200	16	15.923	12.879	98.439	0.297	3	High	0.119	Acetyl	59	77	VSPASSVDSNIPSSQGYK*K	1991.98	3.8506	7200	16	15.923	13.03	97.731	0.325	3	High	0.131	7200
No Mods	59	77	VSPASSVDSNIPSSQGYKK	1949.97	3.3733	14400	16	15.997	12.95	98.984	0.239	3	High	0.096	Acetyl	59	77	VSPASSVDSNIPSSQGYK*K	1991.98	3.8618	14400	16	15.997	13.127	98.457	0.081	3	High	0.033	14400
No Mods	59	77	VSPASSVDSNIPSSQGYKK	1949.97	3.3871	MAX	16	16	13.083	81.771	n/a	3	High	0.268	Acetyl	59	77	VSPASSVDSNIPSSQGYK*K	1991.98	3.8755	MAX	16	16	13.333	83.331	n/a	3	High	0.266	MAX
No Mods	61	77	PASSVDSNIPSSQGYKK	1763.87	2.9316	0	15	0	0	0	n/a	1	High	0	Acetyl	61	77	PASSVDSNIPSSQGYK*K	1805.88	3.488	0	15	0	0	0	n/a	1	High	0	0
No Mods	61	77	PASSVDSNIPSSQGYKK	1763.87	2.9315	16	15	0.687	0.836	7.173	0.063	3	High	0.025	Acetyl	61	77	PASSVDSNIPSSQGYK*K	1805.88	3.4883	16	15	0.687	0.746	6.174	0.041	3	High	0.016	16
No Mods	61	77	PASSVDSNIPSSQGYKK	1763.87	2.9384	33	15	1.358	1.208	10.368	0.089	3	Medium	0.036	Acetyl	61	77	PASSVDSNIPSSQGYK*K	1805.88	3.486	33	15	1.358	1.083	8.964	0.078	3	High	0.031	33
No Mods	61	77	PASSVDSNIPSSQGYKK	1763.87	2.9418	63	15	2.412	1.807	15.513	0.091	3	High	0.037	Acetyl	61	77	PASSVDSNIPSSQGYK*K	1805.88	3.4836	63	15	2.412	1.588	13.15	0.034	3	High	0.014	63
No Mods	61	77	PASSVDSNIPSSQGYKK	1763.87	2.9416	120	15	4.052	2.824	24.24	0.072	3	High	0.029	Acetyl	61	77	PASSVDSNIPSSQGYK*K	1805.88	3.4898	120	15	4.052	2.52	20.859	0.034	3	High	0.014	120
No Mods	61	77	PASSVDSNIPSSQGYKK	1763.87	2.9393	183	15	5.456	3.805	32.66	0.204	3	High	0.082	Acetyl	61	77	PASSVDSNIPSSQGYK*K	1805.88	3.4932	183	15	5.456	3.412	28.248	0.177	3	High	0.071	183
No Mods	61	77	PASSVDSNIPSSQGYKK	1763.87	2.9346	303	15	7.374	5.298	45.474	0.058	3	High	0.023	Acetyl	61	77	PASSVDSNIPSSQGYK*K	1805.88	3.486	303	15	7.374	4.849	40.144	0.096	3	High	0.039	303
No Mods	61	77	PASSVDSNIPSSQGYKK	1763.87	2.938	765	15	10.922	8.372	71.862	0.244	3	High	0.098	Acetyl	61	77	PASSVDSNIPSSQGYK*K	1805.88	3.4876	765	15	10.922	7.827	64.795	0.39	3	High	0.157	765
No Mods	61	77	PASSVDSNIPSSQGYKK	1763.87	2.937	1200	15	12.375	9.406	80.739	0.438	3	High	0.176	Acetyl	61	77	PASSVDSNIPSSQGYK*K	1805.88	3.487	1200	15	12.375	9.077	75.143	0.603	3	High	0.243	1200
No Mods	61	77	PASSVDSNIPSSQGYKK	1763.87	2.9126	1800	15	13.416	10.242	87.915	0.194	3	Medium	0.078	Acetyl	61	77	PASSVDSNIPSSQGYK*K	1805.88	3.4925	1800	15	13.416	10.082	83.458	0.13	3	High	0.052	1800
No Mods	61	77	PASSVDSNIPSSQGYKK	1763.87	2.9251	3600	15	14.514	11.065	94.981	0.296	3	High	0.119	Acetyl	61	77	PASSVDSNIPSSQGYK*K	1805.88	3.476	3600	15	14.514	11.288	93.442	0.262	3	High	0.106	3600
No Mods	61	77	PASSVDSNIPSSQGYKK	1763.87	2.9236	7200	15	14.923	11.39	97.772	0.304	3	High	0.123	Acetyl	61	77	PASSVDSNIPSSQGYK*K	1805.88	3.4663	7200	15	14.923	11.762	97.365	0.29	3	High	0.117	7200
No Mods	61	77	PASSVDSNIPSSQGYKK	1763.87	2.9404	14400	15	14.997	11.448	98.263	0.238	3	High	0.096	Acetyl	61	77	PASSVDSNIPSSQGYK*K	1805.88	3.4866	14400	15	14.997	11.86	98.178	0.15	3	High	0.06	14400
No Mods	61	77	PASSVDSNIPSSQGYKK	1763.87	2.9429	MAX	15	15	11.65	77.666	n/a	3	Medium	0.31	Acetyl	61	77	PASSVDSNIPSSQGYK*K	1805.88	3.4865	MAX	15	15	12.08	80.534	n/a	3	High	0.293	MAX
No Mods	78	96	VQGGALEDSQLVAGVAFKK	1916.04	5.2295	0	18	0	0	0	n/a	1	High	0	Acetyl	78	96	VQGGALEDSQLVAGVAFK*K	1958.05	5.6251	0	18	0	0	0	n/a	1	Medium	0	0
No Mods	78	96	VQGGALEDSQLVAGVAFKK	1916.04	5.2027	16	18	0.612	0.855	5.799	0.039	3	High	0.016	Acetyl	78	96	VQGGALEDSQLVAGVAFK*K	1958.05	5.594	16	18	0.612	0.938	6.196	0.146	3	Medium	0.059	16
No Mods	78	96	VQGGALEDSQLVAGVAFKK	1916.04	5.21	33	18	1.197	1.248	8.465	0.049	3	Medium	0.02	Acetyl	78	96	VQGGALEDSQLVAGVAFK*K	1958.05	5.6759	33	18	1.197	1.332	8.796	0.067	3	Medium	0.027	33
No Mods	78	96	VQGGALEDSQLVAGVAFKK	1916.04	5.1829	63	18	2.097	1.951	13.232	0.113	3	High	0.046	Acetyl	78	96	VQGGALEDSQLVAGVAFK*K	1958.05	5.6561	63	18	2.097	1.896	12.522	0.114	3	Medium	0.046	63
No Mods	78	96	VQGGALEDSQLVAGVAFKK	1916.04	5.1978	120	18	3.469	2.94	19.941	0.048	3	High	0.019	Acetyl	78	96	VQGGALEDSQLVAGVAFK*K	1958.05	5.6714	120	18	3.469	2.971	19.625	0.08	3	Medium	0.032	120
No Mods	78	96	VQGGALEDSQLVAGVAFKK	1916.04	5.2	183	18	4.655	3.953	26.805	0.112	3	High	0.045	Acetyl	78	96	VQGGALEDSQLVAGVAFK*K	1958.05	5.6802	183	18	4.655	3.916	25.865	0.043	3	Medium	0.017	183
No Mods	78	96	VQGGALEDSQLVAGVAFKK	1916.04	5.1959	303	18	6.394	5.427	36.803	0.042	3	High	0.017	Acetyl	78	96	VQGGALEDSQLVAGVAFK*K	1958.05	5.6731	303	18	6.394	5.33	35.208	0.355	3	Medium	0.143	303
No Mods	78	96	VQGGALEDSQLVAGVAFKK	1916.04	5.1922	765	18	10.544	8.384	56.857	0.409	3	High	0.165	Acetyl	78	96	VQGGALEDSQLVAGVAFK*K	1958.05	5.6641	765	18	10.544	8.126	53.674	0.1	3	Medium	0.04	765
No Mods	78	96	VQGGALEDSQLVAGVAFKK	1916.04	5.1884	1200	18	12.755	9.76	66.191	0.618	3	High	0.249	Acetyl	78	96	VQGGALEDSQLVAGVAFK*K	1958.05	5.6748	1200	18	12.755	9.431	62.294	0.574	3	Medium	0.231	1200
No Mods	78	96	VQGGALEDSQLVAGVAFKK	1916.04	5.1799	1800	18	14.524	11.143	75.567	0.286	3	High	0.115	Acetyl	78	96	VQGGALEDSQLVAGVAFK*K	1958.05	5.6423	1800	18	14.524	10.953	72.35	0.379	3	Medium	0.152	1800
No Mods	78	96	VQGGALEDSQLVAGVAFKK	1916.04	5.173	3600	18	16.591	13.018	88.285	0.39	3	High	0.157	Acetyl	78	96	VQGGALEDSQLVAGVAFK*K	1958.05	5.6285	3600	18	16.591	13.055	86.236	0.486	3	Medium	0.196	3600
No Mods	78	96	VQGGALEDSQLVAGVAFKK	1916.04	5.167	7200	18	17.557	13.998	94.927	0.373	3	High	0.15	Acetyl	78	96	VQGGALEDSQLVAGVAFK*K	1958.05	5.6278	7200	18	17.557	14.234	94.023	0.715	3	Medium	0.288	7200
No Mods	78	96	VQGGALEDSQLVAGVAFKK	1916.04	5.1496	14400	18	17.91	14.325	97.148	0.222	3	Medium	0.09	Acetyl	78	96	VQGGALEDSQLVAGVAFK*K	1958.05	5.602	14400	18	17.91	14.655	96.803	0.073	3	Medium	0.029	14400
No Mods	78	96	VQGGALEDSQLVAGVAFKK	1916.04	5.1768	MAX	18	18	14.746	81.922	n/a	3	High	0.355	Acetyl	78	96	VQGGALEDSQLVAGVAFK*K	1958.05	5.6449	MAX	18	18	15.139	84.107	n/a	3	Medium	0.286	MAX
No Mods	97	114	VGVEVPDVNIEGPEGKLK	1878.01	4.9208	0	15	0	0	0	n/a	1	High	0	Acetyl	97	114	VGVEVPDVNIEGPEGK*LK	1920.02	5.4273	0	15	0	0	0	n/a	1	High	0	0
No Mods	97	114	VGVEVPDVNIEGPEGKLK	1878.01	4.9261	16	15	0.32	0.725	5.977	0.028	3	High	0.011	Acetyl	97	114	VGVEVPDVNIEGPEGK*LK	1920.02	5.4233	16	15	0.32	0.7	5.649	0.04	3	High	0.016	16
No Mods	97	114	VGVEVPDVNIEGPEGKLK	1878.01	4.9298	33	15	0.649	1.078	8.886	0.093	3	High	0.038	Acetyl	97	114	VGVEVPDVNIEGPEGK*LK	1920.02	5.4427	33	15	0.649	1.041	8.403	0.083	3	High	0.034	33
No Mods	97	114	VGVEVPDVNIEGPEGKLK	1878.01	4.9115	63	15	1.204	1.568	12.921	0.08	3	High	0.032	Acetyl	97	114	VGVEVPDVNIEGPEGK*LK	1920.02	5.4223	63	15	1.204	1.526	12.322	0.062	3	High	0.025	63
No Mods	97	114	VGVEVPDVNIEGPEGKLK	1878.01	4.9045	120	15	2.178	2.501	20.608	0.068	3	High	0.027	Acetyl	97	114	VGVEVPDVNIEGPEGK*LK	1920.02	5.4408	120	15	2.178	2.446	19.744	0.032	3	High	0.013	120
No Mods	97	114	VGVEVPDVNIEGPEGKLK	1878.01	4.9109	183	15	3.142	3.385	27.895	0.121	3	High	0.049	Acetyl	97	114	VGVEVPDVNIEGPEGK*LK	1920.02	5.4289	183	15	3.142	3.279	26.476	0.061	3	High	0.025	183
No Mods	97	114	VGVEVPDVNIEGPEGKLK	1878.01	4.8876	303	15	4.706	4.789	39.461	0.04	3	High	0.016	Acetyl	97	114	VGVEVPDVNIEGPEGK*LK	1920.02	5.4324	303	15	4.706	4.642	37.474	0.074	3	High	0.03	303
No Mods	97	114	VGVEVPDVNIEGPEGKLK	1878.01	4.9001	765	15	8.565	7.695	63.408	0.53	3	High	0.213	Acetyl	97	114	VGVEVPDVNIEGPEGK*LK	1920.02	5.4251	765	15	8.565	7.587	61.249	0.288	3	High	0.116	765
No Mods	97	114	VGVEVPDVNIEGPEGKLK	1878.01	4.8992	1200	15	10.533	8.971	73.929	0.672	3	High	0.271	Acetyl	97	114	VGVEVPDVNIEGPEGK*LK	1920.02	5.413	1200	15	10.533	8.947	72.229	0.287	3	High	0.116	1200
No Mods	97	114	VGVEVPDVNIEGPEGKLK	1878.01	4.8896	1800	15	12.1	10.005	82.449	0.281	3	High	0.113	Acetyl	97	114	VGVEVPDVNIEGPEGK*LK	1920.02	5.4231	1800	15	12.1	10.207	82.404	0.161	3	High	0.065	1800
No Mods	97	114	VGVEVPDVNIEGPEGKLK	1878.01	4.8826	3600	15	14.006	11.265	92.832	0.296	3	High	0.119	Acetyl	97	114	VGVEVPDVNIEGPEGK*LK	1920.02	5.414	3600	15	14.006	11.559	93.317	0.383	3	High	0.154	3600
No Mods	97	114	VGVEVPDVNIEGPEGKLK	1878.01	4.8962	7200	15	14.834	11.832	97.5	0.47	3	High	0.189	Acetyl	97	114	VGVEVPDVNIEGPEGK*LK	1920.02	5.4002	7200	15	14.834	12.094	97.639	0.344	3	High	0.138	7200
No Mods	97	114	VGVEVPDVNIEGPEGKLK	1878.01	4.9119	14400	15	14.993	11.912	98.163	0.048	3	High	0.019	Acetyl	97	114	VGVEVPDVNIEGPEGK*LK	1920.02	5.4348	14400	15	14.993	12.112	97.778	0.072	3	High	0.029	14400
No Mods	97	114	VGVEVPDVNIEGPEGKLK	1878.01	4.942	MAX	15	15	12.135	80.902	n/a	3	Medium	0.288	Acetyl	97	114	VGVEVPDVNIEGPEGK*LK	1920.02	5.4278	MAX	15	15	12.387	82.578	n/a	3	Medium	0.312	MAX
No Mods	98	114	GVEVPDVNIEGPEGKLK	1778.94	4.3506	0	14	0	0	0	n/a	1	Medium	0	Acetyl	98	114	GVEVPDVNIEGPEGK*LK	1820.95	5.0165	0	14	0	0	0	n/a	1	Medium	0	0
No Mods	98	114	GVEVPDVNIEGPEGKLK	1778.94	4.3808	16	14	0.306	0.537	4.94	0.336	3	Medium	0.135	Acetyl	98	114	GVEVPDVNIEGPEGK*LK	1820.95	4.9556	16	14	0.306	0.454	4.098	0.526	3	Medium	0.212	16
No Mods	98	114	GVEVPDVNIEGPEGKLK	1778.94	4.3879	33	14	0.622	0.782	7.187	0.479	3	Medium	0.193	Acetyl	98	114	GVEVPDVNIEGPEGK*LK	1820.95	4.9631	33	14	0.622	0.664	5.987	0.416	3	Medium	0.167	33
No Mods	98	114	GVEVPDVNIEGPEGKLK	1778.94	4.3858	63	14	1.153	1.197	11.008	0.275	3	Medium	0.111	Acetyl	98	114	GVEVPDVNIEGPEGK*LK	1820.95	4.9947	63	14	1.153	1.287	11.615	0.056	3	Medium	0.023	63
No Mods	98	114	GVEVPDVNIEGPEGKLK	1778.94	4.3669	120	14	2.082	2.157	19.829	0.124	3	Medium	0.05	Acetyl	98	114	GVEVPDVNIEGPEGK*LK	1820.95	4.9587	120	14	2.082	1.968	17.752	0.427	3	Medium	0.172	120
No Mods	98	114	GVEVPDVNIEGPEGKLK	1778.94	4.3849	183	14	3	2.859	26.286	0.2	3	Medium	0.08	Acetyl	98	114	GVEVPDVNIEGPEGK*LK	1820.95	4.945	183	14	3	2.609	23.541	0.166	3	Medium	0.067	183
No Mods	98	114	GVEVPDVNIEGPEGKLK	1778.94	4.3605	303	14	4.483	4.283	39.379	0.3	3	Medium	0.121	Acetyl	98	114	GVEVPDVNIEGPEGK*LK	1820.95	4.9583	303	14	4.483	4.017	36.24	0.333	3	Medium	0.134	303
No Mods	98	114	GVEVPDVNIEGPEGKLK	1778.94	4.3815	765	14	8.093	6.878	63.239	0.521	3	Medium	0.21	Acetyl	98	114	GVEVPDVNIEGPEGK*LK	1820.95	4.9931	765	14	8.093	6.631	59.832	0.556	3	Medium	0.224	765
No Mods	98	114	GVEVPDVNIEGPEGKLK	1778.94	4.3807	1200	14	9.901	8.096	74.446	0.675	3	Medium	0.272	Acetyl	98	114	GVEVPDVNIEGPEGK*LK	1820.95	5.0168	1200	14	9.901	7.899	71.269	0.567	3	Medium	0.228	1200
No Mods	98	114	GVEVPDVNIEGPEGKLK	1778.94	4.3837	1800	14	11.322	9.129	83.945	0.137	3	Medium	0.055	Acetyl	98	114	GVEVPDVNIEGPEGK*LK	1820.95	4.9998	1800	14	11.322	9.001	81.208	0.284	3	Medium	0.114	1800
No Mods	98	114	GVEVPDVNIEGPEGKLK	1778.94	4.3835	3600	14	13.056	10.205	93.836	0.604	3	Medium	0.243	Acetyl	98	114	GVEVPDVNIEGPEGK*LK	1820.95	4.9662	3600	14	13.056	10.26	92.575	0.362	3	Medium	0.146	3600
No Mods	98	114	GVEVPDVNIEGPEGKLK	1778.94	4.3583	7200	14	13.836	10.544	96.952	0.549	3	Medium	0.221	Acetyl	98	114	GVEVPDVNIEGPEGK*LK	1820.95	4.9793	7200	14	13.836	10.743	96.93	0.415	3	Medium	0.167	7200
No Mods	98	114	GVEVPDVNIEGPEGKLK	1778.94	4.3864	14400	14	13.993	10.544	96.952	0.145	3	Medium	0.058	Acetyl	98	114	GVEVPDVNIEGPEGK*LK	1820.95	5.0015	14400	14	13.993	10.8	97.44	0.197	3	Medium	0.079	14400
No Mods	98	114	GVEVPDVNIEGPEGKLK	1778.94	4.3983	MAX	14	14	10.876	77.683	n/a	3	Medium	0.302	Acetyl	98	114	GVEVPDVNIEGPEGK*LK	1820.95	4.9865	MAX	14	14	11.083	79.166	n/a	3	Medium	0.316	MAX
No Mods	115	132	VDVEVPDVSLEGPEGKLK	1909	5.0138	0	15	0	0	0	n/a	1	Medium	0	Acetyl	115	132	VDVEVPDVSLEGPEGK*LK	1951.02	5.559	0	15	0	0	0	n/a	1	High	0	0
No Mods	115	132	VDVEVPDVSLEGPEGKLK	1909	4.9285	16	15	0.368	0.739	6.593	0.086	3	Medium	0.035	Acetyl	115	132	VDVEVPDVSLEGPEGK*LK	1951.02	5.5276	16	15	0.368	0.577	4.705	0.029	3	Medium	0.012	16
No Mods	115	132	VDVEVPDVSLEGPEGKLK	1909	4.9247	33	15	0.744	1.024	9.134	0.108	3	Medium	0.044	Acetyl	115	132	VDVEVPDVSLEGPEGK*LK	1951.02	5.5401	33	15	0.744	0.902	7.358	0.111	3	Medium	0.045	33
No Mods	115	132	VDVEVPDVSLEGPEGKLK	1909	4.9273	63	15	1.376	1.487	13.271	0.056	3	Medium	0.023	Acetyl	115	132	VDVEVPDVSLEGPEGK*LK	1951.02	5.5218	63	15	1.376	1.328	10.83	0.09	3	Medium	0.036	63
No Mods	115	132	VDVEVPDVSLEGPEGKLK	1909	4.915	120	15	2.473	2.301	20.526	0.035	3	Medium	0.014	Acetyl	115	132	VDVEVPDVSLEGPEGK*LK	1951.02	5.5231	120	15	2.473	2.24	18.275	0.054	3	Medium	0.022	120
No Mods	115	132	VDVEVPDVSLEGPEGKLK	1909	4.8937	183	15	3.544	3.323	29.645	0.323	3	Medium	0.13	Acetyl	115	132	VDVEVPDVSLEGPEGK*LK	1951.02	5.5319	183	15	3.544	3.102	25.302	0.126	3	Medium	0.051	183
No Mods	115	132	VDVEVPDVSLEGPEGKLK	1909	4.9132	303	15	5.25	4.398	39.244	0.091	3	Medium	0.037	Acetyl	115	132	VDVEVPDVSLEGPEGK*LK	1951.02	5.5219	303	15	5.25	4.48	36.543	0.101	3	Medium	0.041	303
No Mods	115	132	VDVEVPDVSLEGPEGKLK	1909	4.9295	765	15	9.28	7.316	65.277	0.543	3	Medium	0.219	Acetyl	115	132	VDVEVPDVSLEGPEGK*LK	1951.02	5.5342	765	15	9.28	7.339	59.866	0.254	3	Medium	0.102	765
No Mods	115	132	VDVEVPDVSLEGPEGKLK	1909	4.9989	1200	15	11.225	8.555	76.333	0.652	3	Medium	0.262	Acetyl	115	132	VDVEVPDVSLEGPEGK*LK	1951.02	5.5407	1200	15	11.225	8.724	71.166	0.336	3	Medium	0.135	1200
No Mods	115	132	VDVEVPDVSLEGPEGKLK	1909	4.9113	1800	15	12.698	9.604	85.689	0.239	3	Medium	0.096	Acetyl	115	132	VDVEVPDVSLEGPEGK*LK	1951.02	5.5339	1800	15	12.698	10.315	84.148	0.341	3	Medium	0.137	1800
No Mods	115	132	VDVEVPDVSLEGPEGKLK	1909	4.8974	3600	15	14.329	10.675	95.247	0.392	3	Medium	0.158	Acetyl	115	132	VDVEVPDVSLEGPEGK*LK	1951.02	5.5344	3600	15	14.329	11.509	93.885	0.142	3	Medium	0.057	3600
No Mods	115	132	VDVEVPDVSLEGPEGKLK	1909	4.8971	7200	15	14.912	11.052	98.611	0.185	3	Medium	0.075	Acetyl	115	132	VDVEVPDVSLEGPEGK*LK	1951.02	5.517	7200	15	14.912	11.804	96.297	0.372	3	Medium	0.15	7200
No Mods	115	132	VDVEVPDVSLEGPEGKLK	1909	4.948	14400	15	14.997	11.065	98.726	0.064	3	Medium	0.026	Acetyl	115	132	VDVEVPDVSLEGPEGK*LK	1951.02	5.5502	14400	15	14.997	11.755	95.896	0.154	3	Medium	0.062	14400
No Mods	115	132	VDVEVPDVSLEGPEGKLK	1909	4.951	MAX	15	15	11.208	74.72	n/a	3	Medium	0.268	Acetyl	115	132	VDVEVPDVSLEGPEGK*LK	1951.02	5.5794	MAX	15	15	12.258	81.722	n/a	3	Medium	0.084	MAX
No Mods	133	150	FSAYIKNSNPALNDNLEK	2037.02	4.3371	0	16	0	0	0	n/a	1	High	0	Acetyl	133	150	FSAYIK*NSNPALNDNLEK	2079.03	4.9617	0	16	0	0	0	n/a	1	High	0	0
No Mods	133	150	FSAYIKNSNPALNDNLEK	2037.02	4.3153	16	16	0.833	0.737	6.054	0.067	3	High	0.027	Acetyl	133	150	FSAYIK*NSNPALNDNLEK	2079.03	4.9259	16	16	0.833	0.668	5.075	0.04	3	High	0.016	16
No Mods	133	150	FSAYIKNSNPALNDNLEK	2037.02	4.3258	33	16	1.62	1.117	9.171	0.04	3	High	0.016	Acetyl	133	150	FSAYIK*NSNPALNDNLEK	2079.03	4.9586	33	16	1.62	0.985	7.485	0.085	3	High	0.034	33
No Mods	133	150	FSAYIKNSNPALNDNLEK	2037.02	4.3093	63	16	2.808	1.629	13.375	0.093	3	High	0.037	Acetyl	133	150	FSAYIK*NSNPALNDNLEK	2079.03	4.9392	63	16	2.808	1.444	10.978	0.029	3	High	0.012	63
No Mods	133	150	FSAYIKNSNPALNDNLEK	2037.02	4.3077	120	16	4.543	2.564	21.051	0.043	3	High	0.017	Acetyl	133	150	FSAYIK*NSNPALNDNLEK	2079.03	4.9399	120	16	4.543	2.314	17.595	0.064	3	High	0.026	120
No Mods	133	150	FSAYIKNSNPALNDNLEK	2037.02	4.3286	183	16	5.937	3.472	28.506	0.083	3	High	0.033	Acetyl	133	150	FSAYIK*NSNPALNDNLEK	2079.03	4.9563	183	16	5.937	3.148	23.934	0.094	3	High	0.038	183
No Mods	133	150	FSAYIKNSNPALNDNLEK	2037.02	4.3104	303	16	7.746	4.849	39.811	0.072	3	High	0.029	Acetyl	133	150	FSAYIK*NSNPALNDNLEK	2079.03	4.9406	303	16	7.746	4.578	34.803	0.077	3	High	0.031	303
No Mods	133	150	FSAYIKNSNPALNDNLEK	2037.02	4.3241	765	16	11.024	7.72	63.377	0.369	3	High	0.148	Acetyl	133	150	FSAYIK*NSNPALNDNLEK	2079.03	4.945	765	16	11.024	7.725	58.729	0.546	3	High	0.22	765
No Mods	133	150	FSAYIKNSNPALNDNLEK	2037.02	4.3317	1200	16	12.435	8.85	72.652	0.605	3	High	0.243	Acetyl	133	150	FSAYIK*NSNPALNDNLEK	2079.03	4.94	1200	16	12.435	9.106	69.226	0.539	3	High	0.217	1200
No Mods	133	150	FSAYIKNSNPALNDNLEK	2037.02	4.3133	1800	16	13.541	9.861	80.948	0.215	3	High	0.086	Acetyl	133	150	FSAYIK*NSNPALNDNLEK	2079.03	4.9274	1800	16	13.541	10.316	78.424	0.188	3	High	0.076	1800
No Mods	133	150	FSAYIKNSNPALNDNLEK	2037.02	4.3006	3600	16	14.98	11.206	91.992	0.38	3	High	0.153	Acetyl	133	150	FSAYIK*NSNPALNDNLEK	2079.03	4.9351	3600	16	14.98	11.739	89.241	0.396	3	High	0.16	3600
No Mods	133	150	FSAYIKNSNPALNDNLEK	2037.02	4.2979	7200	16	15.731	11.786	96.753	0.347	3	High	0.14	Acetyl	133	150	FSAYIK*NSNPALNDNLEK	2079.03	4.9284	7200	16	15.731	12.572	95.575	0.347	3	High	0.14	7200
No Mods	133	150	FSAYIKNSNPALNDNLEK	2037.02	4.3117	14400	16	15.966	11.94	98.019	0.079	3	High	0.032	Acetyl	133	150	FSAYIK*NSNPALNDNLEK	2079.03	4.9439	14400	16	15.966	12.814	97.413	0.017	3	High	0.007	14400
No Mods	133	150	FSAYIKNSNPALNDNLEK	2037.02	4.3352	MAX	16	16	12.181	76.133	n/a	3	High	0.272	Acetyl	133	150	FSAYIK*NSNPALNDNLEK	2079.03	4.9654	MAX	16	16	13.154	82.211	n/a	3	High	0.295	MAX
No Mods	187	204	MGSKSPGNTSQPPAFFSK	1866.89	4.485	0	14	0	0	0	n/a	1	High	0	Acetyl	187	204	MGSK*SPGNTSQPPAFFSK	1908.9	5.0704	0	14	0	0	0	n/a	1	High	0	0
No Mods	187	204	MGSKSPGNTSQPPAFFSK	1866.89	4.4495	16	14	0.515	0.717	5.123	0.047	3	High	0.019	Acetyl	187	204	MGSK*SPGNTSQPPAFFSK	1908.9	5.0398	16	14	0.515	0.608	4.346	0.016	3	Medium	0.006	16
No Mods	187	204	MGSKSPGNTSQPPAFFSK	1866.89	4.4491	33	14	1.035	1.085	7.751	0.098	2	High	0.011	Acetyl	187	204	MGSK*SPGNTSQPPAFFSK	1908.9	5.0445	33	14	1.035	0.914	6.526	0.076	3	Medium	0.031	33
No Mods	187	204	MGSKSPGNTSQPPAFFSK	1866.89	4.4457	63	14	1.888	1.6	11.425	0.1	3	High	0.04	Acetyl	187	204	MGSK*SPGNTSQPPAFFSK	1908.9	5.037	63	14	1.888	1.397	9.981	0.09	3	Medium	0.036	63
No Mods	187	204	MGSKSPGNTSQPPAFFSK	1866.89	4.4471	120	14	3.307	2.527	18.05	0.024	3	High	0.01	Acetyl	187	204	MGSK*SPGNTSQPPAFFSK	1908.9	5.0449	120	14	3.307	2.344	16.741	0.045	3	Medium	0.018	120
No Mods	187	204	MGSKSPGNTSQPPAFFSK	1866.89	4.4664	183	14	4.621	3.381	24.153	0.114	3	High	0.046	Acetyl	187	204	MGSK*SPGNTSQPPAFFSK	1908.9	5.0518	183	14	4.621	3.198	22.841	0.072	3	Medium	0.029	183
No Mods	187	204	MGSKSPGNTSQPPAFFSK	1866.89	4.4446	303	14	6.561	4.709	33.634	0.045	3	High	0.018	Acetyl	187	204	MGSK*SPGNTSQPPAFFSK	1908.9	5.0429	303	14	6.561	4.633	33.096	0.098	3	Medium	0.039	303
No Mods	187	204	MGSKSPGNTSQPPAFFSK	1866.89	4.4481	765	14	10.376	7.474	53.383	0.345	3	High	0.139	Acetyl	187	204	MGSK*SPGNTSQPPAFFSK	1908.9	5.0391	765	14	10.376	7.688	54.914	0.565	3	Medium	0.227	765
No Mods	187	204	MGSKSPGNTSQPPAFFSK	1866.89	4.4703	1200	14	11.84	8.47	60.497	0.418	3	High	0.168	Acetyl	187	204	MGSK*SPGNTSQPPAFFSK	1908.9	5.0634	1200	14	11.84	9.113	65.096	0.395	3	Medium	0.159	1200
No Mods	187	204	MGSKSPGNTSQPPAFFSK	1866.89	4.4496	1800	14	12.801	9.214	65.817	0.074	3	High	0.03	Acetyl	187	204	MGSK*SPGNTSQPPAFFSK	1908.9	5.041	1800	14	12.801	10.04	71.717	0.495	3	Medium	0.199	1800
No Mods	187	204	MGSKSPGNTSQPPAFFSK	1866.89	4.4362	3600	14	13.726	9.953	71.094	0.346	3	High	0.139	Acetyl	187	204	MGSK*SPGNTSQPPAFFSK	1908.9	5.0223	3600	14	13.726	10.793	77.096	0.166	3	Medium	0.067	3600
No Mods	187	204	MGSKSPGNTSQPPAFFSK	1866.89	4.4417	7200	14	13.982	10.155	72.537	0.448	3	High	0.18	Acetyl	187	204	MGSK*SPGNTSQPPAFFSK	1908.9	5.0167	7200	14	13.982	11.128	79.485	0.229	3	Medium	0.092	7200
No Mods	187	204	MGSKSPGNTSQPPAFFSK	1866.89	4.4633	14400	14	14	10.227	73.049	0.097	3	High	0.039	Acetyl	187	204	MGSK*SPGNTSQPPAFFSK	1908.9	5.0587	14400	14	14	11.409	81.492	0.287	3	Medium	0.116	14400
No Mods	187	204	MGSKSPGNTSQPPAFFSK	1866.89	4.4899	MAX	14	14	10.317	73.69	n/a	3	High	0.272	Acetyl	187	204	MGSK*SPGNTSQPPAFFSK	1908.9	5.0561	MAX	14	14	11.381	81.296	n/a	3	Medium	0.209	MAX
No Mods	205	222	GSLGAQKLANTCFNEIEK	1978.98	4.7114	0	17	0	0	0	n/a	1	High	0	Acetyl	205	222	GSLGAQK*LANTCFNEIEK	2020.99	5.3527	0	17	0	0	0	n/a	1	High	0	0
No Mods	205	222	GSLGAQKLANTCFNEIEK	1978.98	4.686	16	17	0.609	0.813	5.781	0.146	3	High	0.059	Acetyl	205	222	GSLGAQK*LANTCFNEIEK	2020.99	5.3254	16	17	0.609	0.708	4.926	0.02	3	High	0.008	16
No Mods	205	222	GSLGAQKLANTCFNEIEK	1978.98	4.6966	33	17	1.218	1.18	8.388	0.057	3	High	0.023	Acetyl	205	222	GSLGAQK*LANTCFNEIEK	2020.99	5.3435	33	17	1.218	1.049	7.293	0.073	3	High	0.029	33
No Mods	205	222	GSLGAQKLANTCFNEIEK	1978.98	4.6937	63	17	2.21	1.751	12.449	0.145	3	High	0.058	Acetyl	205	222	GSLGAQK*LANTCFNEIEK	2020.99	5.3247	63	17	2.21	1.552	10.793	0.055	3	High	0.022	63
No Mods	205	222	GSLGAQKLANTCFNEIEK	1978.98	4.6742	120	17	3.84	2.921	20.763	0.229	3	High	0.092	Acetyl	205	222	GSLGAQK*LANTCFNEIEK	2020.99	5.3234	120	17	3.84	2.512	17.47	0.018	3	High	0.007	120
No Mods	205	222	GSLGAQKLANTCFNEIEK	1978.98	4.6921	183	17	5.331	3.887	27.63	0.207	3	High	0.083	Acetyl	205	222	GSLGAQK*LANTCFNEIEK	2020.99	5.336	183	17	5.331	3.436	23.891	0.103	3	High	0.041	183
No Mods	205	222	GSLGAQKLANTCFNEIEK	1978.98	4.6801	303	17	7.518	5.592	39.752	0.031	3	High	0.013	Acetyl	205	222	GSLGAQK*LANTCFNEIEK	2020.99	5.3136	303	17	7.518	5.006	34.81	0.065	3	High	0.026	303
No Mods	205	222	GSLGAQKLANTCFNEIEK	1978.98	4.675	765	17	11.916	9.475	67.352	0.393	3	High	0.158	Acetyl	205	222	GSLGAQK*LANTCFNEIEK	2020.99	5.3154	765	17	11.916	8.723	60.659	0.553	3	High	0.223	765
No Mods	205	222	GSLGAQKLANTCFNEIEK	1978.98	4.6878	1200	17	13.731	10.882	77.351	0.828	3	High	0.333	Acetyl	205	222	GSLGAQK*LANTCFNEIEK	2020.99	5.3153	1200	17	13.731	10.243	71.228	0.496	3	High	0.2	1200
No Mods	205	222	GSLGAQKLANTCFNEIEK	1978.98	4.663	1800	17	15.01	12.09	85.942	0.247	3	High	0.099	Acetyl	205	222	GSLGAQK*LANTCFNEIEK	2020.99	5.3099	1800	17	15.01	11.645	80.979	0.202	3	High	0.081	1800
No Mods	205	222	GSLGAQKLANTCFNEIEK	1978.98	4.6425	3600	17	16.387	13.283	94.422	0.528	3	High	0.213	Acetyl	205	222	GSLGAQK*LANTCFNEIEK	2020.99	5.2913	3600	17	16.387	13.28	92.352	0.291	3	High	0.117	3600
No Mods	205	222	GSLGAQKLANTCFNEIEK	1978.98	4.6487	7200	17	16.911	13.705	97.42	0.362	3	High	0.146	Acetyl	205	222	GSLGAQK*LANTCFNEIEK	2020.99	5.2951	7200	17	16.911	14.01	97.423	0.357	3	High	0.144	7200
No Mods	205	222	GSLGAQKLANTCFNEIEK	1978.98	4.6618	14400	17	16.997	13.776	97.927	0.179	3	High	0.072	Acetyl	205	222	GSLGAQK*LANTCFNEIEK	2020.99	5.3106	14400	17	16.997	14.068	97.828	0.062	3	High	0.025	14400
No Mods	205	222	GSLGAQKLANTCFNEIEK	1978.98	4.6751	MAX	17	17	14.068	82.753	n/a	3	High	0.294	Acetyl	205	222	GSLGAQK*LANTCFNEIEK	2020.99	5.3315	MAX	17	17	14.38	84.589	n/a	3	High	0.316	MAX
No Mods	223	240	GTVPDDAVEALADSLGKK	1784.92	6.2515	0	16	0	0	0	n/a	1	High	0	Acetyl	223	240	GTVPDDAVEALADSLGK*K	1826.93	6.8035	0	16	0	0	0	n/a	1	High	0	0
No Mods	223	240	GTVPDDAVEALADSLGKK	1784.92	6.224	16	16	0.794	0.853	6.755	0.017	3	High	0.007	Acetyl	223	240	GTVPDDAVEALADSLGK*K	1826.93	6.7887	16	16	0.794	0.753	5.855	0.044	3	High	0.018	16
No Mods	223	240	GTVPDDAVEALADSLGKK	1784.92	6.2327	33	16	1.52	1.248	9.886	0.153	3	High	0.061	Acetyl	223	240	GTVPDDAVEALADSLGK*K	1826.93	6.8047	33	16	1.52	1.116	8.669	0.048	3	High	0.019	33
No Mods	223	240	GTVPDDAVEALADSLGKK	1784.92	6.21	63	16	2.58	1.817	14.4	0.139	3	High	0.056	Acetyl	223	240	GTVPDDAVEALADSLGK*K	1826.93	6.793	63	16	2.58	1.64	12.742	0.04	3	High	0.016	63
No Mods	223	240	GTVPDDAVEALADSLGKK	1784.92	6.2013	120	16	4.091	2.808	22.246	0.038	3	High	0.015	Acetyl	223	240	GTVPDDAVEALADSLGK*K	1826.93	6.7939	120	16	4.091	2.601	20.212	0.042	3	High	0.017	120
No Mods	223	240	GTVPDDAVEALADSLGKK	1784.92	6.2305	183	16	5.319	3.718	29.456	0.16	3	High	0.064	Acetyl	223	240	GTVPDDAVEALADSLGK*K	1826.93	6.7978	183	16	5.319	3.522	27.367	0.103	3	High	0.041	183
No Mods	223	240	GTVPDDAVEALADSLGKK	1784.92	6.1999	303	16	7.003	5.213	41.303	0.075	3	High	0.03	Acetyl	223	240	GTVPDDAVEALADSLGK*K	1826.93	6.7855	303	16	7.003	4.95	38.464	0.058	3	High	0.023	303
No Mods	223	240	GTVPDDAVEALADSLGKK	1784.92	6.1945	765	16	10.427	7.965	63.109	0.198	3	High	0.08	Acetyl	223	240	GTVPDDAVEALADSLGK*K	1826.93	6.7579	765	16	10.427	7.567	58.798	0.065	3	High	0.026	765
No Mods	223	240	GTVPDDAVEALADSLGKK	1784.92	6.2364	1200	16	12.018	9.293	73.633	0.342	3	High	0.138	Acetyl	223	240	GTVPDDAVEALADSLGK*K	1826.93	6.7763	1200	16	12.018	8.966	69.669	0.423	3	High	0.17	1200
No Mods	223	240	GTVPDDAVEALADSLGKK	1784.92	6.1902	1800	16	13.275	10.608	84.048	0.139	3	High	0.056	Acetyl	223	240	GTVPDDAVEALADSLGK*K	1826.93	6.7352	1800	16	13.275	9.981	77.561	0.305	3	High	0.123	1800
No Mods	223	240	GTVPDDAVEALADSLGKK	1784.92	6.1751	3600	16	14.858	11.899	94.279	0.258	3	High	0.104	Acetyl	223	240	GTVPDDAVEALADSLGK*K	1826.93	6.7132	3600	16	14.858	11.155	86.684	0.323	3	High	0.13	3600
No Mods	223	240	GTVPDDAVEALADSLGKK	1784.92	6.1996	7200	16	15.699	12.341	97.783	0.377	3	High	0.152	Acetyl	223	240	GTVPDDAVEALADSLGK*K	1826.93	6.7252	7200	16	15.699	11.901	92.479	0.116	3	High	0.047	7200
No Mods	223	240	GTVPDDAVEALADSLGKK	1784.92	6.197	14400	16	15.97	12.461	98.73	0.069	3	High	0.028	Acetyl	223	240	GTVPDDAVEALADSLGK*K	1826.93	6.7398	14400	16	15.97	12.324	95.761	0.371	3	High	0.149	14400
No Mods	223	240	GTVPDDAVEALADSLGKK	1784.92	6.2271	MAX	16	16	12.621	78.883	n/a	3	High	0.275	Acetyl	223	240	GTVPDDAVEALADSLGK*K	1826.93	6.7549	MAX	16	16	12.869	80.432	n/a	3	High	0.26	MAX
No Mods	241	258	VNVEAPDVNLEGLGGKLK	1851.01	5.1841	0	16	0	0	0	n/a	1	High	0	Acetyl	241	258	VNVEAPDVNLEGLGGK*LK	1893.02	5.7662	0	16	0	0	0	n/a	1	High	0	0
No Mods	241	258	VNVEAPDVNLEGLGGKLK	1851.01	5.1661	16	16	0.379	0.731	5.738	0.014	3	High	0.006	Acetyl	241	258	VNVEAPDVNLEGLGGK*LK	1893.02	5.74	16	16	0.379	0.675	5.081	0.053	3	Medium	0.021	16
No Mods	241	258	VNVEAPDVNLEGLGGKLK	1851.01	5.1711	33	16	0.767	1.082	8.497	0.073	3	High	0.029	Acetyl	241	258	VNVEAPDVNLEGLGGK*LK	1893.02	5.767	33	16	0.767	0.98	7.379	0.076	3	Medium	0.031	33
No Mods	241	258	VNVEAPDVNLEGLGGKLK	1851.01	5.1783	63	16	1.422	1.59	12.48	0.063	3	High	0.025	Acetyl	241	258	VNVEAPDVNLEGLGGK*LK	1893.02	5.7421	63	16	1.422	1.459	10.988	0.055	3	Medium	0.022	63
No Mods	241	258	VNVEAPDVNLEGLGGKLK	1851.01	5.1642	120	16	2.563	2.553	20.043	0.067	3	High	0.027	Acetyl	241	258	VNVEAPDVNLEGLGGK*LK	1893.02	5.7537	120	16	2.563	2.377	17.905	0.059	3	Medium	0.024	120
No Mods	241	258	VNVEAPDVNLEGLGGKLK	1851.01	5.1738	183	16	3.684	3.42	26.851	0.071	3	High	0.029	Acetyl	241	258	VNVEAPDVNLEGLGGK*LK	1893.02	5.7407	183	16	3.684	3.266	24.595	0.106	3	Medium	0.042	183
No Mods	241	258	VNVEAPDVNLEGLGGKLK	1851.01	5.1556	303	16	5.483	4.911	38.563	0.027	3	High	0.011	Acetyl	241	258	VNVEAPDVNLEGLGGK*LK	1893.02	5.7554	303	16	5.483	4.731	35.633	0.044	3	Medium	0.018	303
No Mods	241	258	VNVEAPDVNLEGLGGKLK	1851.01	5.1514	765	16	9.765	8.321	65.333	0.675	3	High	0.272	Acetyl	241	258	VNVEAPDVNLEGLGGK*LK	1893.02	5.7337	765	16	9.765	8.027	60.453	0.276	3	Medium	0.111	765
No Mods	241	258	VNVEAPDVNLEGLGGKLK	1851.01	5.1627	1200	16	11.824	9.634	75.644	0.645	3	High	0.26	Acetyl	241	258	VNVEAPDVNLEGLGGK*LK	1893.02	5.7467	1200	16	11.824	9.646	72.646	0.274	3	Medium	0.11	1200
No Mods	241	258	VNVEAPDVNLEGLGGKLK	1851.01	5.1376	1800	16	13.383	10.721	84.176	0.281	3	High	0.113	Acetyl	241	258	VNVEAPDVNLEGLGGK*LK	1893.02	5.7317	1800	16	13.383	11.125	83.788	0.086	3	Medium	0.035	1800
No Mods	241	258	VNVEAPDVNLEGLGGKLK	1851.01	5.1209	3600	16	15.178	11.921	93.598	0.304	3	High	0.122	Acetyl	241	258	VNVEAPDVNLEGLGGK*LK	1893.02	5.7326	3600	16	15.178	12.492	94.078	0.203	3	Medium	0.082	3600
No Mods	241	258	VNVEAPDVNLEGLGGKLK	1851.01	5.132	7200	16	15.887	12.305	96.613	0.411	3	High	0.165	Acetyl	241	258	VNVEAPDVNLEGLGGK*LK	1893.02	5.7441	7200	16	15.887	12.924	97.332	0.271	3	Medium	0.109	7200
No Mods	241	258	VNVEAPDVNLEGLGGKLK	1851.01	5.1488	14400	16	15.997	12.356	97.012	0.092	3	High	0.037	Acetyl	241	258	VNVEAPDVNLEGLGGK*LK	1893.02	5.7514	14400	16	15.997	12.992	97.85	0.156	3	Medium	0.063	14400
No Mods	241	258	VNVEAPDVNLEGLGGKLK	1851.01	5.1429	MAX	16	16	12.736	79.601	n/a	3	Medium	0.342	Acetyl	241	258	VNVEAPDVNLEGLGGK*LK	1893.02	5.7413	MAX	16	16	13.278	82.987	n/a	3	Medium	0.333	MAX
No Mods	259	275	DASTLQSQKAEGTGDAK	1705.81	2.0294	0	16	0	0	0	n/a	1	High	0	Acetyl	259	275	DASTLQSQK*AEGTGDAK	1747.82	2.9244	0	16	0	0	0	n/a	1	High	0	0
No Mods	259	275	DASTLQSQKAEGTGDAK	1705.81	2.0321	16	16	0.644	0.955	7.62	0.033	3	High	0.013	Acetyl	259	275	DASTLQSQK*AEGTGDAK	1747.82	2.9144	16	16	0.644	0.848	6.643	0.04	3	High	0.016	16
No Mods	259	275	DASTLQSQKAEGTGDAK	1705.81	2.0379	33	16	1.286	1.408	11.239	0.128	3	High	0.052	Acetyl	259	275	DASTLQSQK*AEGTGDAK	1747.82	2.9245	33	16	1.286	1.246	9.761	0.057	3	High	0.023	33
No Mods	259	275	DASTLQSQKAEGTGDAK	1705.81	2.0291	63	16	2.328	2.087	16.664	0.079	3	High	0.032	Acetyl	259	275	DASTLQSQK*AEGTGDAK	1747.82	2.9173	63	16	2.328	1.85	14.489	0.064	3	High	0.026	63
No Mods	259	275	DASTLQSQKAEGTGDAK	1705.81	2.0395	120	16	4.03	3.329	26.574	0.069	3	High	0.028	Acetyl	259	275	DASTLQSQK*AEGTGDAK	1747.82	2.9221	120	16	4.03	2.952	23.125	0.045	3	High	0.018	120
No Mods	259	275	DASTLQSQKAEGTGDAK	1705.81	2.0345	183	16	5.574	4.443	35.469	0.132	3	High	0.053	Acetyl	259	275	DASTLQSQK*AEGTGDAK	1747.82	2.9102	183	16	5.574	4.007	31.386	0.192	3	High	0.077	183
No Mods	259	275	DASTLQSQKAEGTGDAK	1705.81	2.0288	303	16	7.82	6.171	49.268	0.115	3	High	0.046	Acetyl	259	275	DASTLQSQK*AEGTGDAK	1747.82	2.9112	303	16	7.82	5.578	43.697	0.116	3	High	0.047	303
No Mods	259	275	DASTLQSQKAEGTGDAK	1705.81	2.0244	765	16	12.217	9.557	76.292	0.402	3	High	0.162	Acetyl	259	275	DASTLQSQK*AEGTGDAK	1747.82	2.9106	765	16	12.217	8.771	68.71	0.279	3	High	0.112	765
No Mods	259	275	DASTLQSQKAEGTGDAK	1705.81	2.0223	1200	16	13.892	10.734	85.693	0.627	3	High	0.252	Acetyl	259	275	DASTLQSQK*AEGTGDAK	1747.82	2.8984	1200	16	13.892	10.186	79.789	0.507	3	High	0.204	1200
No Mods	259	275	DASTLQSQKAEGTGDAK	1705.81	2.0031	1800	16	14.919	11.521	91.971	0.24	3	High	0.097	Acetyl	259	275	DASTLQSQK*AEGTGDAK	1747.82	2.9148	1800	16	14.919	11.168	87.482	0.191	3	High	0.077	1800
No Mods	259	275	DASTLQSQKAEGTGDAK	1705.81	1.9953	3600	16	15.749	12.189	97.305	0.149	3	High	0.06	Acetyl	259	275	DASTLQSQK*AEGTGDAK	1747.82	2.9116	3600	16	15.749	12.197	95.543	0.335	3	High	0.135	3600
No Mods	259	275	DASTLQSQKAEGTGDAK	1705.81	2.0018	7200	16	15.969	12.371	98.76	0.309	3	High	0.124	Acetyl	259	275	DASTLQSQK*AEGTGDAK	1747.82	2.9002	7200	16	15.969	12.533	98.177	0.179	3	High	0.072	7200
No Mods	259	275	DASTLQSQKAEGTGDAK	1705.81	2.0166	14400	16	15.999	12.412	99.09	0.155	3	High	0.062	Acetyl	259	275	DASTLQSQK*AEGTGDAK	1747.82	2.9106	14400	16	15.999	12.635	98.975	0.145	3	High	0.059	14400
No Mods	259	275	DASTLQSQKAEGTGDAK	1705.81	2.016	MAX	16	16	12.526	78.289	n/a	3	High	0.294	Acetyl	259	275	DASTLQSQK*AEGTGDAK	1747.82	2.9281	MAX	16	16	12.766	79.786	n/a	3	High	0.323	MAX
No Mods	276	292	ANEKTESSSAQQVAVSR	1790.88	2.3725	0	16	0	0	0	n/a	1	High	0	Acetyl	276	292	ANEK*TESSSAQQVAVSR	1832.89	2.9042	0	16	0	0	0	n/a	1	High	0	0
No Mods	276	292	ANEKTESSSAQQVAVSR	1790.88	2.3176	16	16	0.667	1.058	7.998	0.106	3	High	0.043	Acetyl	276	292	ANEK*TESSSAQQVAVSR	1832.89	2.9071	16	16	0.667	0.849	6.179	0.068	3	High	0.027	16
No Mods	276	292	ANEKTESSSAQQVAVSR	1790.88	2.3441	33	16	1.334	1.531	11.569	0.075	3	High	0.03	Acetyl	276	292	ANEK*TESSSAQQVAVSR	1832.89	2.9032	33	16	1.334	1.238	9.011	0.071	3	High	0.028	33
No Mods	276	292	ANEKTESSSAQQVAVSR	1790.88	2.3393	63	16	2.413	2.243	16.956	0.09	3	High	0.036	Acetyl	276	292	ANEK*TESSSAQQVAVSR	1832.89	2.9098	63	16	2.413	1.822	13.254	0.075	3	High	0.03	63
No Mods	276	292	ANEKTESSSAQQVAVSR	1790.88	2.3401	120	16	4.169	3.414	25.805	0.08	3	High	0.032	Acetyl	276	292	ANEK*TESSSAQQVAVSR	1832.89	2.9057	120	16	4.169	2.846	20.706	0.045	3	High	0.018	120
No Mods	276	292	ANEKTESSSAQQVAVSR	1790.88	2.3378	183	16	5.747	4.42	33.412	0.174	3	High	0.07	Acetyl	276	292	ANEK*TESSSAQQVAVSR	1832.89	2.8785	183	16	5.747	3.821	27.8	0.134	3	High	0.054	183
No Mods	276	292	ANEKTESSSAQQVAVSR	1790.88	2.351	303	16	7.991	5.965	45.087	0.291	3	High	0.117	Acetyl	276	292	ANEK*TESSSAQQVAVSR	1832.89	2.8973	303	16	7.991	5.312	38.653	0.083	3	High	0.033	303
No Mods	276	292	ANEKTESSSAQQVAVSR	1790.88	2.2873	765	16	12.083	9.044	68.364	0.491	3	High	0.198	Acetyl	276	292	ANEK*TESSSAQQVAVSR	1832.89	2.8555	765	16	12.083	8.454	61.509	0.269	3	High	0.108	765
No Mods	276	292	ANEKTESSSAQQVAVSR	1790.88	2.3208	1200	16	13.521	10.065	76.08	0.483	3	High	0.195	Acetyl	276	292	ANEK*TESSSAQQVAVSR	1832.89	2.8662	1200	16	13.521	9.863	71.761	0.502	3	High	0.202	1200
No Mods	276	292	ANEKTESSSAQQVAVSR	1790.88	2.3116	1800	16	14.414	10.974	82.948	0.188	3	High	0.076	Acetyl	276	292	ANEK*TESSSAQQVAVSR	1832.89	2.8787	1800	16	14.414	11.075	80.581	0.211	3	High	0.085	1800
No Mods	276	292	ANEKTESSSAQQVAVSR	1790.88	2.2995	3600	16	15.313	12.216	92.34	0.225	3	High	0.091	Acetyl	276	292	ANEK*TESSSAQQVAVSR	1832.89	2.8638	3600	16	15.313	12.551	91.319	0.326	3	High	0.131	3600
No Mods	276	292	ANEKTESSSAQQVAVSR	1790.88	2.311	7200	16	15.791	12.873	97.3	0.297	3	High	0.119	Acetyl	276	292	ANEK*TESSSAQQVAVSR	1832.89	2.8407	7200	16	15.791	13.27	96.554	0.24	3	High	0.097	7200
No Mods	276	292	ANEKTESSSAQQVAVSR	1790.88	2.3288	14400	16	15.976	13.053	98.666	0.087	3	High	0.035	Acetyl	276	292	ANEK*TESSSAQQVAVSR	1832.89	2.8798	14400	16	15.976	13.504	98.256	0.114	3	High	0.046	14400
No Mods	276	292	ANEKTESSSAQQVAVSR	1790.88	2.3139	MAX	16	16	13.23	82.686	n/a	3	High	0.28	Acetyl	276	292	ANEK*TESSSAQQVAVSR	1832.89	2.8692	MAX	16	16	13.744	85.898	n/a	3	High	0.306	MAX
No Mods	293	309	GTISAPGKVVTAAAQAK	1568.89	3.5194	0	15	0	0	0	n/a	1	High	0	Acetyl	293	309	GTISAPGK*VVTAAAQAK	1610.9	4.2873	0	15	0	0	0	n/a	1	High	0	0
No Mods	293	309	GTISAPGKVVTAAAQAK	1568.89	3.5093	16	15	0.288	0.378	3.768	0.019	3	Medium	0.008	Acetyl	293	309	GTISAPGK*VVTAAAQAK	1610.9	4.2867	16	15	0.288	0.506	3.937	0.014	3	High	0.006	16
No Mods	293	309	GTISAPGKVVTAAAQAK	1568.89	3.5113	33	15	0.587	0.57	5.689	0.054	3	Medium	0.022	Acetyl	293	309	GTISAPGK*VVTAAAQAK	1610.9	4.2999	33	15	0.587	0.729	5.666	0.039	3	High	0.016	33
No Mods	293	309	GTISAPGKVVTAAAQAK	1568.89	3.505	63	15	1.096	0.845	8.429	0.046	3	Medium	0.019	Acetyl	293	309	GTISAPGK*VVTAAAQAK	1610.9	4.2801	63	15	1.096	1.063	8.264	0.052	3	High	0.021	63
No Mods	293	309	GTISAPGKVVTAAAQAK	1568.89	3.5019	120	15	2.001	1.401	13.971	0.022	3	Medium	0.009	Acetyl	293	309	GTISAPGK*VVTAAAQAK	1610.9	4.2763	120	15	2.001	1.72	13.374	0.016	3	High	0.006	120
No Mods	293	309	GTISAPGKVVTAAAQAK	1568.89	3.5045	183	15	2.916	1.959	19.544	0.075	3	Medium	0.03	Acetyl	293	309	GTISAPGK*VVTAAAQAK	1610.9	4.2755	183	15	2.916	2.368	18.411	0.113	3	High	0.046	183
No Mods	293	309	GTISAPGKVVTAAAQAK	1568.89	3.4969	303	15	4.439	2.864	28.567	0.061	3	Medium	0.025	Acetyl	293	309	GTISAPGK*VVTAAAQAK	1610.9	4.2704	303	15	4.439	3.469	26.97	0.042	3	High	0.017	303
No Mods	293	309	GTISAPGKVVTAAAQAK	1568.89	3.4906	765	15	8.378	5.276	52.625	0.169	3	Medium	0.068	Acetyl	293	309	GTISAPGK*VVTAAAQAK	1610.9	4.2589	765	15	8.378	5.959	46.324	0.295	3	High	0.119	765
No Mods	293	309	GTISAPGKVVTAAAQAK	1568.89	3.487	1200	15	10.416	6.567	65.495	0.504	3	Medium	0.203	Acetyl	293	309	GTISAPGK*VVTAAAQAK	1610.9	4.2739	1200	15	10.416	7.49	58.225	0.48	3	High	0.193	1200
No Mods	293	309	GTISAPGKVVTAAAQAK	1568.89	3.4753	1800	15	11.959	7.606	75.865	0.171	3	Medium	0.069	Acetyl	293	309	GTISAPGK*VVTAAAQAK	1610.9	4.2495	1800	15	11.959	9.093	70.687	0.277	3	High	0.111	1800
No Mods	293	309	GTISAPGKVVTAAAQAK	1568.89	3.455	3600	15	13.661	8.991	89.672	0.172	3	Medium	0.069	Acetyl	293	309	GTISAPGK*VVTAAAQAK	1610.9	4.2293	3600	15	13.661	11.191	86.997	0.248	3	High	0.1	3600
No Mods	293	309	GTISAPGKVVTAAAQAK	1568.89	3.4431	7200	15	14.534	9.563	95.377	0.176	3	Medium	0.071	Acetyl	293	309	GTISAPGK*VVTAAAQAK	1610.9	4.2455	7200	15	14.534	12.107	94.119	0.202	3	High	0.081	7200
No Mods	293	309	GTISAPGKVVTAAAQAK	1568.89	3.4694	14400	15	14.912	9.702	96.77	0.353	3	Medium	0.142	Acetyl	293	309	GTISAPGK*VVTAAAQAK	1610.9	4.2373	14400	15	14.912	12.464	96.895	0.047	3	High	0.019	14400
No Mods	293	309	GTISAPGKVVTAAAQAK	1568.89	3.4603	MAX	15	15	10.026	66.84	n/a	3	Medium	0.29	Acetyl	293	309	GTISAPGK*VVTAAAQAK	1610.9	4.2635	MAX	15	15	12.863	85.755	n/a	3	High	0.28	MAX
No Mods	310	326	YEQEHAAIQDKLFQVAK	2017.03	4.6642	0	16	0	0	0	n/a	1	High	0	Acetyl	310	326	YEQEHAAIQDK*LFQVAK	2059.04	5.4772	0	16	0	0	0	n/a	1	High	0	0
No Mods	310	326	YEQEHAAIQDKLFQVAK	2017.03	4.6409	16	16	0.777	0.752	6.817	0.054	3	High	0.022	Acetyl	310	326	YEQEHAAIQDK*LFQVAK	2059.04	5.448	16	16	0.777	0.66	5.723	0.063	3	High	0.025	16
No Mods	310	326	YEQEHAAIQDKLFQVAK	2017.03	4.652	33	16	1.498	1.097	9.94	0.037	3	High	0.015	Acetyl	310	326	YEQEHAAIQDK*LFQVAK	2059.04	5.4549	33	16	1.498	0.93	8.064	0.084	3	High	0.034	33
No Mods	310	326	YEQEHAAIQDKLFQVAK	2017.03	4.6491	63	16	2.569	1.608	14.576	0.057	3	High	0.023	Acetyl	310	326	YEQEHAAIQDK*LFQVAK	2059.04	5.445	63	16	2.569	1.358	11.773	0.069	3	High	0.028	63
No Mods	310	326	YEQEHAAIQDKLFQVAK	2017.03	4.6358	120	16	4.117	2.41	21.847	0.043	3	High	0.017	Acetyl	310	326	YEQEHAAIQDK*LFQVAK	2059.04	5.4425	120	16	4.117	2.153	18.661	0.074	3	High	0.03	120
No Mods	310	326	YEQEHAAIQDKLFQVAK	2017.03	4.6475	183	16	5.373	3.155	28.595	0.145	3	High	0.058	Acetyl	310	326	YEQEHAAIQDK*LFQVAK	2059.04	5.4496	183	16	5.373	2.855	24.751	0.116	3	High	0.047	183
No Mods	310	326	YEQEHAAIQDKLFQVAK	2017.03	4.6228	303	16	7.066	4.355	39.47	0.134	3	High	0.054	Acetyl	310	326	YEQEHAAIQDK*LFQVAK	2059.04	5.4354	303	16	7.066	3.986	34.555	0.097	3	High	0.039	303
No Mods	310	326	YEQEHAAIQDKLFQVAK	2017.03	4.6249	765	16	10.418	6.716	60.873	0.285	3	High	0.115	Acetyl	310	326	YEQEHAAIQDK*LFQVAK	2059.04	5.4395	765	16	10.418	6.209	53.824	0.248	3	High	0.1	765
No Mods	310	326	YEQEHAAIQDKLFQVAK	2017.03	4.6442	1200	16	11.963	7.832	70.98	0.528	3	High	0.212	Acetyl	310	326	YEQEHAAIQDK*LFQVAK	2059.04	5.4486	1200	16	11.963	7.439	64.485	0.397	3	High	0.16	1200
No Mods	310	326	YEQEHAAIQDKLFQVAK	2017.03	4.6219	1800	16	13.193	8.913	80.781	0.262	3	High	0.105	Acetyl	310	326	YEQEHAAIQDK*LFQVAK	2059.04	5.4162	1800	16	13.193	8.677	75.218	0.147	3	High	0.059	1800
No Mods	310	326	YEQEHAAIQDKLFQVAK	2017.03	4.5928	3600	16	14.79	10.22	92.624	0.409	3	High	0.164	Acetyl	310	326	YEQEHAAIQDK*LFQVAK	2059.04	5.4093	3600	16	14.79	10.266	88.992	0.369	3	High	0.148	3600
No Mods	310	326	YEQEHAAIQDKLFQVAK	2017.03	4.5982	7200	16	15.669	10.715	97.117	0.357	3	High	0.144	Acetyl	310	326	YEQEHAAIQDK*LFQVAK	2059.04	5.4269	7200	16	15.669	11.103	96.245	0.275	3	High	0.111	7200
No Mods	310	326	YEQEHAAIQDKLFQVAK	2017.03	4.6191	14400	16	15.961	10.84	98.248	0.035	3	High	0.014	Acetyl	310	326	YEQEHAAIQDK*LFQVAK	2059.04	5.4271	14400	16	15.961	11.323	98.15	0.041	3	High	0.016	14400
No Mods	310	326	YEQEHAAIQDKLFQVAK	2017.03	4.6417	MAX	16	16	10.953	68.457	n/a	3	High	0.183	Acetyl	310	326	YEQEHAAIQDK*LFQVAK	2059.04	5.4648	MAX	16	16	11.536	72.102	n/a	3	High	0.257	MAX
No Mods	327	343	IINEPTAAAIAYGLDKK	1786.98	5.1868	0	15	0	0	0	n/a	1	High	0	Acetyl	327	343	IINEPTAAAIAYGLDK*K	1828.99	5.7725	0	15	0	0	0	n/a	1	Medium	0	0
No Mods	327	343	IINEPTAAAIAYGLDKK	1786.98	5.2254	16	15	0.366	0.965	7.35	0.037	3	Medium	0.015	Acetyl	327	343	IINEPTAAAIAYGLDK*K	1828.99	5.7355	16	15	0.366	0.508	4.153	0.032	3	Medium	0.013	16
No Mods	327	343	IINEPTAAAIAYGLDKK	1786.98	5.2445	33	15	0.74	1.279	9.747	0.121	3	High	0.049	Acetyl	327	343	IINEPTAAAIAYGLDK*K	1828.99	5.7572	33	15	0.74	0.798	6.53	0.082	3	Medium	0.033	33
No Mods	327	343	IINEPTAAAIAYGLDKK	1786.98	5.2124	63	15	1.363	1.675	12.764	0.347	3	High	0.14	Acetyl	327	343	IINEPTAAAIAYGLDK*K	1828.99	5.7391	63	15	1.363	1.213	9.924	0.061	3	Medium	0.025	63
No Mods	327	343	IINEPTAAAIAYGLDKK	1786.98	5.236	120	15	2.43	2.615	19.929	0.027	3	High	0.011	Acetyl	327	343	IINEPTAAAIAYGLDK*K	1828.99	5.7401	120	15	2.43	2.013	16.469	0.038	3	Medium	0.015	120
No Mods	327	343	IINEPTAAAIAYGLDKK	1786.98	5.2263	183	15	3.458	3.434	26.167	0.13	3	High	0.052	Acetyl	327	343	IINEPTAAAIAYGLDK*K	1828.99	5.7452	183	15	3.458	2.781	22.755	0.045	3	Medium	0.018	183
No Mods	327	343	IINEPTAAAIAYGLDKK	1786.98	5.2095	303	15	5.066	4.743	36.14	0.196	3	High	0.079	Acetyl	327	343	IINEPTAAAIAYGLDK*K	1828.99	5.7313	303	15	5.066	4.039	33.049	0.077	3	Medium	0.031	303
No Mods	327	343	IINEPTAAAIAYGLDKK	1786.98	5.2091	765	15	8.748	7.634	58.171	0.205	3	High	0.082	Acetyl	327	343	IINEPTAAAIAYGLDK*K	1828.99	5.7354	765	15	8.748	6.412	52.469	0.234	3	Medium	0.094	765
No Mods	327	343	IINEPTAAAIAYGLDKK	1786.98	5.2193	1200	15	10.507	9.064	69.068	0.532	3	High	0.214	Acetyl	327	343	IINEPTAAAIAYGLDK*K	1828.99	5.7409	1200	15	10.507	7.745	63.372	0.375	3	Medium	0.151	1200
No Mods	327	343	IINEPTAAAIAYGLDKK	1786.98	5.1985	1800	15	11.867	10.43	79.482	0.104	3	High	0.042	Acetyl	327	343	IINEPTAAAIAYGLDK*K	1828.99	5.7242	1800	15	11.867	9.198	75.259	0.208	3	Medium	0.084	1800
No Mods	327	343	IINEPTAAAIAYGLDKK	1786.98	5.1745	3600	15	13.509	12.088	92.112	0.324	3	High	0.13	Acetyl	327	343	IINEPTAAAIAYGLDK*K	1828.99	5.7092	3600	15	13.509	10.965	89.719	0.38	3	Medium	0.153	3600
No Mods	327	343	IINEPTAAAIAYGLDKK	1786.98	5.1797	7200	15	14.387	12.817	97.67	0.249	3	High	0.1	Acetyl	327	343	IINEPTAAAIAYGLDK*K	1828.99	5.7085	7200	15	14.387	11.714	95.852	0.233	3	Medium	0.094	7200
No Mods	327	343	IINEPTAAAIAYGLDKK	1786.98	5.1951	14400	15	14.815	12.952	98.697	0.065	3	High	0.026	Acetyl	327	343	IINEPTAAAIAYGLDK*K	1828.99	5.7302	14400	15	14.815	11.853	96.989	0.219	3	Medium	0.088	14400
No Mods	327	343	IINEPTAAAIAYGLDKK	1786.98	5.2115	MAX	15	15	13.123	87.487	n/a	3	High	0.242	Acetyl	327	343	IINEPTAAAIAYGLDK*K	1828.99	5.7429	MAX	15	15	12.221	81.476	n/a	3	Medium	0.327	MAX
No Mods	344	359	AANMLQQSGSKNTGAK	1604.79	2.6179	0	15	0	0	0	n/a	1	High	0	Acetyl	344	359	AANMLQQSGSK*NTGAK	1646.8	2.8812	0	15	0	0	0	n/a	1	High	0	0
No Mods	344	359	AANMLQQSGSKNTGAK	1604.79	2.5964	16	15	0.538	1.139	9.491	0.118	3	High	0.048	Acetyl	344	359	AANMLQQSGSK*NTGAK	1646.8	2.8471	16	15	0.538	0.78	6.697	0.022	3	Medium	0.009	16
No Mods	344	359	AANMLQQSGSKNTGAK	1604.79	2.6063	33	15	1.082	1.547	12.897	0.064	3	High	0.026	Acetyl	344	359	AANMLQQSGSK*NTGAK	1646.8	2.8643	33	15	1.082	1.164	9.992	0.033	3	Medium	0.013	33
No Mods	344	359	AANMLQQSGSKNTGAK	1604.79	2.5889	63	15	1.981	2.184	18.204	0.01	3	Medium	0.004	Acetyl	344	359	AANMLQQSGSK*NTGAK	1646.8	2.8629	63	15	1.981	1.721	14.773	0.024	3	Medium	0.01	63
No Mods	344	359	AANMLQQSGSKNTGAK	1604.79	2.6031	120	15	3.493	3.346	27.887	0.122	3	High	0.049	Acetyl	344	359	AANMLQQSGSK*NTGAK	1646.8	2.881	120	15	3.493	2.711	23.262	0.073	3	Medium	0.029	120
No Mods	344	359	AANMLQQSGSKNTGAK	1604.79	2.5908	183	15	4.91	4.324	36.037	0.258	3	High	0.104	Acetyl	344	359	AANMLQQSGSK*NTGAK	1646.8	2.884	183	15	4.91	3.63	31.148	0.118	3	Medium	0.048	183
No Mods	344	359	AANMLQQSGSKNTGAK	1604.79	2.5974	303	15	7.036	6.023	50.198	0.112	3	Medium	0.045	Acetyl	344	359	AANMLQQSGSK*NTGAK	1646.8	2.8685	303	15	7.036	5.166	44.332	0.121	3	Medium	0.049	303
No Mods	344	359	AANMLQQSGSKNTGAK	1604.79	2.5913	765	15	11.322	9.038	75.332	0.43	3	High	0.173	Acetyl	344	359	AANMLQQSGSK*NTGAK	1646.8	2.876	765	15	11.322	7.934	68.084	0.419	3	Medium	0.169	765
No Mods	344	359	AANMLQQSGSKNTGAK	1604.79	2.5841	1200	15	12.936	10.011	83.437	0.349	3	High	0.14	Acetyl	344	359	AANMLQQSGSK*NTGAK	1646.8	2.8735	1200	15	12.936	9.255	79.422	0.381	3	Medium	0.153	1200
No Mods	344	359	AANMLQQSGSKNTGAK	1604.79	2.5943	1800	15	13.907	10.744	89.55	0.195	3	Medium	0.079	Acetyl	344	359	AANMLQQSGSK*NTGAK	1646.8	2.8713	1800	15	13.907	10.261	88.057	0.203	3	Medium	0.082	1800
No Mods	344	359	AANMLQQSGSKNTGAK	1604.79	2.5834	3600	15	14.701	11.506	95.901	0.285	3	High	0.115	Acetyl	344	359	AANMLQQSGSK*NTGAK	1646.8	2.8537	3600	15	14.701	11.162	95.789	0.277	3	Medium	0.111	3600
No Mods	344	359	AANMLQQSGSKNTGAK	1604.79	2.5852	7200	15	14.948	11.697	97.497	0.13	3	Medium	0.052	Acetyl	344	359	AANMLQQSGSK*NTGAK	1646.8	2.8668	7200	15	14.948	11.267	96.689	0.211	3	Medium	0.085	7200
No Mods	344	359	AANMLQQSGSKNTGAK	1604.79	2.587	14400	15	14.998	11.783	98.206	0.109	3	High	0.044	Acetyl	344	359	AANMLQQSGSK*NTGAK	1646.8	2.8726	14400	15	14.998	11.515	98.815	0.143	3	Medium	0.058	14400
No Mods	344	359	AANMLQQSGSKNTGAK	1604.79	2.5872	MAX	15	15	11.998	79.985	n/a	3	High	0.277	Acetyl	344	359	AANMLQQSGSK*NTGAK	1646.8	2.8669	MAX	15	15	11.653	77.684	n/a	3	Medium	0.298	MAX
No Mods	376	391	DYSSGFGGKYGVQADR	1705.77	4.1808	0	15	0	0	0	n/a	1	High	0	Acetyl	376	391	DYSSGFGGK*YGVQADR	1747.78	4.8026	0	15	0	0	0	n/a	1	High	0	0
No Mods	376	391	DYSSGFGGKYGVQADR	1705.77	4.1538	16	15	0.531	1.046	6.976	0.02	3	Medium	0.008	Acetyl	376	391	DYSSGFGGK*YGVQADR	1747.78	4.8054	16	15	0.531	0.961	6.41	0.075	3	High	0.03	16
No Mods	376	391	DYSSGFGGKYGVQADR	1705.77	4.1492	33	15	1.065	1.521	10.138	0.088	3	Medium	0.035	Acetyl	376	391	DYSSGFGGK*YGVQADR	1747.78	4.7951	33	15	1.065	1.429	9.528	0.082	3	High	0.033	33
No Mods	376	391	DYSSGFGGKYGVQADR	1705.77	4.1639	63	15	1.938	2.122	14.146	0.014	3	Medium	0.006	Acetyl	376	391	DYSSGFGGK*YGVQADR	1747.78	4.7861	63	15	1.938	2.055	13.702	0.14	3	High	0.056	63
No Mods	376	391	DYSSGFGGKYGVQADR	1705.77	4.12	120	15	3.386	3.278	21.856	0.046	3	Medium	0.019	Acetyl	376	391	DYSSGFGGK*YGVQADR	1747.78	4.829	120	15	3.386	3.034	20.228	0.025	3	High	0.01	120
No Mods	376	391	DYSSGFGGKYGVQADR	1705.77	4.2088	183	15	4.722	4.367	29.117	0.497	3	Medium	0.2	Acetyl	376	391	DYSSGFGGK*YGVQADR	1747.78	4.7875	183	15	4.722	4.124	27.491	0.119	3	High	0.048	183
No Mods	376	391	DYSSGFGGKYGVQADR	1705.77	4.1514	303	15	6.703	6.078	40.517	0.253	3	Medium	0.102	Acetyl	376	391	DYSSGFGGK*YGVQADR	1747.78	4.7979	303	15	6.703	5.604	37.36	0.178	3	High	0.072	303
No Mods	376	391	DYSSGFGGKYGVQADR	1705.77	4.1287	765	15	10.765	9.056	60.373	0.143	3	Medium	0.057	Acetyl	376	391	DYSSGFGGK*YGVQADR	1747.78	4.803	765	15	10.765	8.44	56.27	0.348	3	High	0.14	765
No Mods	376	391	DYSSGFGGKYGVQADR	1705.77	4.1661	1200	15	12.463	10.257	68.377	0.657	3	Medium	0.265	Acetyl	376	391	DYSSGFGGK*YGVQADR	1747.78	4.8006	1200	15	12.463	9.668	64.456	0.653	3	High	0.263	1200
No Mods	376	391	DYSSGFGGKYGVQADR	1705.77	4.144	1800	15	13.609	10.989	73.258	0.44	3	Medium	0.177	Acetyl	376	391	DYSSGFGGK*YGVQADR	1747.78	4.792	1800	15	13.609	10.677	71.181	0.267	3	High	0.107	1800
No Mods	376	391	DYSSGFGGKYGVQADR	1705.77	4.1374	3600	15	14.645	11.5	76.669	0.514	3	Medium	0.207	Acetyl	376	391	DYSSGFGGK*YGVQADR	1747.78	4.8128	3600	15	14.645	11.601	77.34	0.457	3	High	0.184	3600
No Mods	376	391	DYSSGFGGKYGVQADR	1705.77	4.1588	7200	15	14.944	11.97	79.8	0.334	3	Medium	0.135	Acetyl	376	391	DYSSGFGGK*YGVQADR	1747.78	4.8107	7200	15	14.944	12.023	80.153	0.406	3	High	0.163	7200
No Mods	376	391	DYSSGFGGKYGVQADR	1705.77	4.1619	14400	15	14.997	11.917	79.446	0.53	3	Medium	0.213	Acetyl	376	391	DYSSGFGGK*YGVQADR	1747.78	4.817	14400	15	14.997	12.15	81.003	0.143	3	High	0.058	14400
No Mods	376	391	DYSSGFGGKYGVQADR	1705.77	4.1672	MAX	15	15	11.924	79.492	n/a	3	Medium	0.226	Acetyl	376	391	DYSSGFGGK*YGVQADR	1747.78	4.8457	MAX	15	15	12.364	82.429	n/a	3	High	0.233	MAX
No Mods	392	407	TGASWTDNIMAQKCSK	1796.82	4.6732	0	15	0	0	0	n/a	1	Medium	0	Acetyl	392	407	TGASWTDNIMAQK*CSK	1838.83	5.2524	0	15	0	0	0	n/a	1	High	0	0
No Mods	392	407	TGASWTDNIMAQKCSK	1796.82	4.6686	16	15	0.789	0.78	6.754	0.103	3	Medium	0.041	Acetyl	392	407	TGASWTDNIMAQK*CSK	1838.83	5.3003	16	15	0.789	0.786	6.43	0.034	3	High	0.013	16
No Mods	392	407	TGASWTDNIMAQKCSK	1796.82	4.668	33	15	1.537	1.233	10.668	0.05	3	Medium	0.02	Acetyl	392	407	TGASWTDNIMAQK*CSK	1838.83	5.3174	33	15	1.537	1.086	8.884	0.117	3	High	0.047	33
No Mods	392	407	TGASWTDNIMAQKCSK	1796.82	4.6573	63	15	2.666	1.838	15.904	0.306	3	Medium	0.123	Acetyl	392	407	TGASWTDNIMAQK*CSK	1838.83	5.3011	63	15	2.666	1.569	12.84	0.04	3	High	0.016	63
No Mods	392	407	TGASWTDNIMAQKCSK	1796.82	4.6779	120	15	4.324	2.743	23.736	0.195	3	Medium	0.079	Acetyl	392	407	TGASWTDNIMAQK*CSK	1838.83	5.2896	120	15	4.324	2.454	20.086	0.154	3	High	0.062	120
No Mods	392	407	TGASWTDNIMAQKCSK	1796.82	4.6921	183	15	5.666	3.647	31.568	0.173	3	Medium	0.07	Acetyl	392	407	TGASWTDNIMAQK*CSK	1838.83	5.3125	183	15	5.666	3.231	26.447	0.09	3	High	0.036	183
No Mods	392	407	TGASWTDNIMAQKCSK	1796.82	4.6809	303	15	7.439	5.041	43.626	0.118	3	Medium	0.048	Acetyl	392	407	TGASWTDNIMAQK*CSK	1838.83	5.2841	303	15	7.439	4.633	37.921	0.135	3	High	0.054	303
No Mods	392	407	TGASWTDNIMAQKCSK	1796.82	4.6704	765	15	10.874	8.081	69.936	0.32	3	Medium	0.129	Acetyl	392	407	TGASWTDNIMAQK*CSK	1838.83	5.2805	765	15	10.874	7.475	61.177	0.315	3	Medium	0.127	765
No Mods	392	407	TGASWTDNIMAQKCSK	1796.82	4.6831	1200	15	12.407	9.023	78.094	0.588	3	Medium	0.237	Acetyl	392	407	TGASWTDNIMAQK*CSK	1838.83	5.2958	1200	15	12.407	8.677	71.018	0.61	3	Medium	0.246	1200
No Mods	392	407	TGASWTDNIMAQKCSK	1796.82	4.6679	1800	15	13.503	9.995	86.503	0.142	3	Medium	0.057	Acetyl	392	407	TGASWTDNIMAQK*CSK	1838.83	5.2733	1800	15	13.503	9.921	81.193	0.187	3	Medium	0.075	1800
No Mods	392	407	TGASWTDNIMAQKCSK	1796.82	4.6358	3600	15	14.592	10.935	94.637	0.266	3	Medium	0.107	Acetyl	392	407	TGASWTDNIMAQK*CSK	1838.83	5.2677	3600	15	14.592	11.266	92.2	0.257	3	Medium	0.103	3600
No Mods	392	407	TGASWTDNIMAQKCSK	1796.82	4.6457	7200	15	14.948	11.266	97.506	0.43	3	Medium	0.173	Acetyl	392	407	TGASWTDNIMAQK*CSK	1838.83	5.2777	7200	15	14.948	11.875	97.188	0.405	3	Medium	0.163	7200
No Mods	392	407	TGASWTDNIMAQKCSK	1796.82	4.6648	14400	15	14.999	11.443	99.037	0.09	3	Medium	0.036	Acetyl	392	407	TGASWTDNIMAQK*CSK	1838.83	5.2942	14400	15	14.999	12.041	98.548	0.067	2	Medium	0.007	14400
No Mods	392	407	TGASWTDNIMAQKCSK	1796.82	4.6738	MAX	15	15	11.554	77.029	n/a	3	Medium	0.256	Acetyl	392	407	TGASWTDNIMAQK*CSK	1838.83	5.3217	MAX	15	15	12.218	81.457	n/a	3	High	0.316	MAX
No Mods	408	423	GWLKSNVSDAVAQSTR	1717.87	4.7074	0	15	0	0	0	n/a	1	Medium	0	Acetyl	408	423	GWLK*SNVSDAVAQSTR	1759.89	5.7343	0	15	0	0	0	n/a	1	Medium	0	0
No Mods	408	423	GWLKSNVSDAVAQSTR	1717.87	4.6875	16	15	0.613	1.062	8.891	0.125	3	Medium	0.05	Acetyl	408	423	GWLK*SNVSDAVAQSTR	1759.89	5.7104	16	15	0.613	0.72	5.53	0.057	3	Medium	0.023	16
[truncated: 1,020 more rows]

## Sheet: TableS6_Grouped Kac peptides
Comparison of KAc vs Non-mod peptides prior to corrections using FD controls												*KAc at N-term or N+1
Group (A)			Group (B)			Group (C)
[truncated: 35 more rows]

## Sheet: TableS7_DUptake_Phospho_Nonmod
Protein State	Start	End	Sequence	Peptide Mass	RT (min)	Deut Time (sec)	maxD	Theor Uptake #D	#D	%D	Conf Interval (#D)	#Rep	Confidence	Stddev	Protein State	Start	End	Modified Sequence	Peptide Mass	RT (min)	Deut Time (sec)	maxD	Theor Uptake #D	#D	%D	Conf Interval (#D)	#Rep	Confidence	Stddev
[truncated: 377 more rows]

[truncated: 2 more sheets: TableS8_Grouped_pST peptides, TableS9_Jurkat_Peptide_IDs]
